# Supplementary material for: Effects of interobserver and interdisciplinary segmentation variabilities on CT-based radiomics for pancreatic cancer
Source: Sci Rep. 2021 Aug 11;11:16328. doi: 10.1038/s41598-021-95152-x (PMC8357939; doi:10.1038/s41598-021-95152-x)
Supplement: Supplementary file 2 — Supplementary Information. [file 41598_2021_95152_MOESM2_ESM.xlsx]

## Sheet: Legend
									Abbreviation	Description
									R1	Radiologist 1
									R2	Radiologist 2
									R3	Radiologist 3
									RO1	Radiation Oncologist 1
									RO2	Radiation Oncologist 2
									RO3	Radiation Oncologist 3
									P1...P10...P21	Patient Image 1, 10, 21, etc.

## Sheet: P1
Feature	RO1	R1	R2	RO2	RO3	R3
firstOrderS_min_Original	-13.5972	2.33274	22.7514	-13.6077	-46.3837	-13.5972
firstOrderS_max_Original	190.809	128.923	117.611	155.668	305.515	155.632
firstOrderS_mean_Original	74.5855	65.2071	64.3875	81.7847	76.5262	76.6391
firstOrderS_range_Original	204.406	126.591	94.86	169.276	351.898	169.229
firstOrderS_std_Original	28.533	18.559	14.0008	24.012	28.5453	27.6452
firstOrderS_var_Original	814.13	344.435	196.022	576.576	814.834	764.259
firstOrderS_median_Original	73.1588	64.8727	62.8958	78.6906	74.1842	75.3036
firstOrderS_skewness_Original	0.200918	0.0882047	0.633222	0.0822069	0.5529	-0.127297
firstOrderS_kurtosis_Original	0.714751	1.18043	1.188	-0.0858783	3.72038	-0.261646
firstOrderS_entropy_Original	2.2599	1.69937	1.37684	2.02061	2.2206	2.23307
firstOrderS_rms_Original	1074.96	1065.37	1064.48	1082.05	1076.9	1076.99
firstOrderS_energy_Original	1660522624	398388704	201694800	734113344	1644488064	1031165248
firstOrderS_totalEnergy_Original	207565324288	49798590464	25211850752	91764170752	205561004032	128895655936
firstOrderS_meanAbsDev_Original	22.0714	13.7446	10.6857	19.7685	21.912	22.2498
firstOrderS_medianAbsDev_Original	22.0283	13.7384	10.5873	19.5955	21.8238	22.2232
firstOrderS_P10_Original	41.0861	43.8665	47.9061	53.695	43.5378	41.9199
firstOrderS_P90_Original	113.041	87.86	82.2325	114.839	113.653	113.702
firstOrderS_robustMeanAbsDev_Original	14.9764	8.67231	6.99332	14.6704	15.0693	15.9155
firstOrderS_robustMedianAbsDev_Original	14.93	8.67175	6.96719	14.4847	14.9825	15.8435
firstOrderS_interQuartileRange_Original	35.424	19.9633	16.3866	36.8467	35.6611	39.5863
firstOrderS_coeffDispersion_Original	0.236349	0.153316	0.128986	0.22169	0.232215	0.249796
firstOrderS_coeffVariation_Original	0.382554	0.284616	0.217446	0.2936	0.373013	0.36072
shapeS_majorAxis_Original	88.4257	49.4752	45.9293	86.197	88.2499	88.9452
shapeS_minorAxis_Original	63.9975	43.3978	32.5385	53.5067	62.0763	59.4275
shapeS_leastAxis_Original	60.2062	34.6441	23.9978	41.3581	59.0485	41.8878
shapeS_flatness_Original	0.680868	0.700233	0.522493	0.479808	0.669106	0.470939
shapeS_elongation_Original	0.723743	0.877162	0.708448	0.620749	0.703415	0.668136
shapeS_max3dDiameter_Original	98.7421	61.8466	48.4768	88.6002	97.7241	94.2072
shapeS_max2dDiameterAxialPlane_Original	98.2344	57.0088	47.1699	71.5891	88.6002	92.1954
shapeS_max2dDiameterSagittalPlane_Original	88.459	50.9902	45.2769	78.1025	88.459	75
shapeS_max2dDiameterCoronalPlane_Original	95.5249	55.2268	35.3553	75	90.5539	90.5539
shapeS_surfArea_Original	276.606	87.5198	50.7235	159.324	269.943	204.331
shapeS_volume_Original	179.625	43.875	22.25	78.375	177.25	111.125
shapeS_filledVolume_Original	179.625	44.375	22.25	78.5	177.25	111.5
shapeS_Compactness1_Original	0.0220293	0.0302331	0.0347489	0.0219878	0.0225478	0.0214653
shapeS_Compactness2_Original	0.172426	0.324764	0.429027	0.171777	0.180639	0.16371
shapeS_spherDisprop_Original	1.79666	1.45482	1.32588	1.79892	1.76901	1.82799
shapeS_sphericity_Original	0.556588	0.687368	0.754215	0.555889	0.565289	0.547048
shapeS_surfToVolRatio_Original	1.53991	1.99475	2.27971	2.03284	1.52295	1.83875
glcmFeatS_energy_Original	0.0858077	0.213317	0.320743	0.122452	0.0868216	0.097982
glcmFeatS_jointEntropy_Original	4.10477	2.97024	2.32278	3.488	4.03312	3.84146
glcmFeatS_jointMax_Original	0.190244	0.411519	0.531797	0.238562	0.184154	0.201145
glcmFeatS_jointAvg_Original	4.53032	3.11604	3.07273	4.77235	5.58398	4.64149
glcmFeatS_jointVar_Original	1.29177	0.535533	0.316603	0.917544	1.20652	1.20622
glcmFeatS_contrast_Original	1.31427	0.685854	0.476524	0.812878	1.40968	0.912828
glcmFeatS_invDiffMom_Original	0.650946	0.738779	0.794762	0.719974	0.65104	0.703013
glcmFeatS_invDiffMomNorm_Original	0.984809	0.982035	0.98211	0.987884	0.99398	0.986477
glcmFeatS_invDiff_Original	0.672457	0.747599	0.798432	0.731126	0.672678	0.716595
glcmFeatS_invDiffNorm_Original	0.924693	0.923894	0.931063	0.935402	0.951654	0.931026
glcmFeatS_invVar_Original	0.472647	0.432963	0.373323	0.445254	0.469512	0.453823
glcmFeatS_dissimilarity_Original	0.796874	0.549677	0.421484	0.601752	0.806278	0.646308
glcmFeatS_diffEntropy_Original	1.60216	1.27237	1.09538	1.3576	1.62061	1.41771
glcmFeatS_diffVar_Original	1.31427	0.685854	0.476524	0.812878	1.40968	0.912828
glcmFeatS_diffAvg_Original	0	0	0	0	0	0
glcmFeatS_sumAvg_Original	9.06065	6.23207	6.14546	9.5447	11.168	9.28298
glcmFeatS_sumVar_Original	3.85279	1.45628	0.789887	2.8573	3.41639	3.91204
glcmFeatS_sumEntropy_Original	2.96676	2.23488	1.79319	2.67268	2.87899	2.93071
glcmFeatS_corr_Original	0.491724	0.35972	0.245577	0.556379	0.415438	0.621027
glcmFeatS_clustTendency_Original	3.85279	1.45628	0.789887	2.8573	3.41639	3.91204
glcmFeatS_clustShade_Original	1.27394	0.420032	0.170224	0.483245	0.921243	-1.16722
glcmFeatS_clustPromin_Original	49.957	8.81727	2.70367	18.7879	37.5892	38.0083
glcmFeatS_haralickCorr_Original	1271.44	218.168	136.575	1049.04	2381.8	1310.62
glcmFeatS_autoCorr_Original	21.1587	9.90315	9.52049	23.2868	31.6828	22.294
glcmFeatS_firstInfCorr_Original	-0.121037	-0.0892034	-0.0713339	-0.167108	-0.104002	-0.189741
glcmFeatS_secondInfCorr_Original	0.624004	0.481012	0.376319	0.675318	0.578817	0.734567
rlmFeatS_gln_Original	232.834	70.5178	41.0719	112.912	232.83	140.128
rlmFeatS_glnNorm_Original	0.233278	0.310015	0.373814	0.269343	0.237304	0.236109
rlmFeatS_glv_Original	1.5616	0.859818	0.57408	1.09801	1.58964	1.38017
rlmFeatS_hglre_Original	21.268	10.6167	10.318	23.7988	32.0901	21.7514
rlmFeatS_lglre_Original	0.0717338	0.153944	0.129414	0.0543516	0.0397273	0.0654668
rlmFeatS_lre_Original	2.93835	3.48752	3.80351	3.15349	2.96889	3.21023
rlmFeatS_lrhgle_Original	63.4235	34.1401	36.174	73.8684	96.0689	72.7585
rlmFeatS_lrlgle_Original	0.180105	0.446245	0.448297	0.160919	0.107713	0.183657
rlmFeatS_re_Original	3.54133	3.18136	2.92448	3.35993	3.52903	3.53869
rlmFeatS_rln_Original	558.891	115.317	50.5526	218.054	547.521	312.66
rlmFeatS_rlnNorm_Original	0.555263	0.503047	0.455014	0.51504	0.552803	0.522081
rlmFeatS_rlv_Original	0.813523	1.03024	1.05296	0.850167	0.825033	0.909947
rlmFeatS_rp_Original	0.694181	0.646505	0.614952	0.668016	0.691711	0.667388
rlmFeatS_sre_Original	0.771489	0.733826	0.691668	0.741895	0.769386	0.748128
rlmFeatS_srhgle_Original	16.3231	7.99129	7.41652	17.6373	24.62	15.9829
rlmFeatS_srlgle_Original	0.0584171	0.121558	0.0937194	0.0418462	0.0316173	0.0513524
ngtdmFeatS_coarseness_Original	0.00483357	0.022848	0.0583765	0.0108051	0.00476701	0.00835145
ngtdmFeatS_contrast_Original	0.0284508	0.0228734	0.0166891	0.0214213	0.0159184	0.0296363
ngtdmFeatS_busyness_Original	4.3174	1.99512	0.928494	2.10307	2.26241	2.98426
ngtdmFeatS_complexity_Original	25.3356	7.52222	4.00573	16.4364	56.4147	17.2697
ngtdmFeatS_strength_Original	0.14089	0.240592	0.326966	0.270664	0.426784	0.182172
ngldmFeatS_lde_Original	5.83929e-05	7.9049e-05	0.000119866	8.81081e-05	5.31539e-05	7.40463e-05
ngldmFeatS_hde_Original	38195	21085	11463.2	20558.5	38391.4	27277.8
ngldmFeatS_lgce_Original	0.0671276	0.141489	0.123567	0.0525309	0.038174	0.0617914
ngldmFeatS_hgce_Original	21.412	10.2564	9.91573	23.7161	32.2172	22.1721
ngldmFeatS_ldlge_Original	5.54348e-06	1.5213e-05	1.62953e-05	6.2017e-06	2.93784e-06	5.94208e-06
ngldmFeatS_ldhge_Original	0.00109367	0.000750801	0.00118971	0.00193641	0.00160517	0.00138384
ngldmFeatS_hdlge_Original	2178.77	2560.01	1324.95	1026.04	1343.4	1470.32
ngldmFeatS_hdhge_Original	874739	221120	113831	479860	1.27228e+06	639280
ngldmFeatS_gln_Original	361.74	138.02	86.427	179.746	361.66	221.954
ngldmFeatS_glnNorm_Original	0.251733	0.393219	0.485545	0.286677	0.255049	0.249667
ngldmFeatS_dcn_Original	6.73278	3.30199	3.06742	4.80861	7.02257	5.84139
ngldmFeatS_dcnNorm_Original	0.0046853	0.00940739	0.0172327	0.00766924	0.00495245	0.00657075
ngldmFeatS_dcp_Original	1	1	1	1	1	1
ngldmFeatS_glv_Original	1.3837	0.648177	0.403011	1.00564	1.3826	1.28443
ngldmFeatS_dcv_Original	4678.99	1955.24	717.156	2088.06	4122.07	2650.68
ngldmFeatS_entropy_Original	9.38387	7.80281	6.53771	8.382	9.35681	8.87812
ngldmFeatS_energy_Original	0.00174869	0.00507301	0.012814	0.00343144	0.00175758	0.00244331
szmFeatS_sae_Original	0.526984	0.379878	0.281749	0.596578	0.592934	0.592896
szmFeatS_lae_Original	4513.69	3405.79	1621.56	2225.52	4372.57	3525.67
szmFeatS_gln_Original	15.5859	3.42857	2.11111	8.13636	15.8713	10.0588
szmFeatS_glnNorm_Original	0.157433	0.244898	0.234568	0.184917	0.157141	0.197232
szmFeatS_szn_Original	27.101	3.28571	1.44444	14.7273	33.4356	17.3137
szmFeatS_sznNorm_Original	0.273748	0.234694	0.160494	0.334711	0.331046	0.339485
szmFeatS_zp_Original	0.0688935	0.039886	0.0505618	0.0701754	0.0712271	0.0573678
szmFeatS_lglze_Original	0.138866	0.395099	0.229568	0.0970634	0.0591416	0.113609
szmFeatS_hglze_Original	23.2121	9.64286	11.5556	22.75	38.2772	19.549
szmFeatS_salgle_Original	0.0881812	0.147722	0.124391	0.0694857	0.037749	0.0696336
szmFeatS_sahgle_Original	12.8861	4.97823	3.72391	13.089	25.9458	11.7287
szmFeatS_lalgle_Original	242.42	381.619	180.564	109.004	150.976	180.992
szmFeatS_lahgle_Original	92216.2	32769	14969.2	50404	134548	78326.5
szmFeatS_glv_Original	4.52178	2.65816	1.87654	3.10899	5.75336	3.07497
szmFeatS_szv_Original	4303	2777.21	1230.4	2022.46	4175.46	3221.81
szmFeatS_ze_Original	4.84927	3.32486	3.16992	4.215	4.87025	3.8159
peakValleyFeatureS_peak_Original	190.809	128.923	117.611	155.668	305.515	140.984
peakValleyFeatureS_valley_Original	-13.5972	2.33274	22.7514	-13.6077	-46.3837	-13.5972
ivhFeaturesS_meanHist_Original	74.5851	65.207	64.3904	81.7849	76.5266	76.6386
ivhFeaturesS_maxHist_Original	190.85	128.95	117.65	155.65	305.55	155.65
ivhFeaturesS_minHist_Original	-13.55	2.35	22.75	-13.65	-46.35	-13.55
ivhFeaturesS_I50_Original	73.15	64.85	63.05	78.65	74.15	75.35
ivhFeaturesS_rangeHist_Original	204.4	126.6	94.9	169.3	351.9	169.2
ivhFeaturesS_Ix20_Original	99.35	78.25	75.15	105.55	101.45	103.35
ivhFeaturesS_MOHx20_Original	115.654	91.1345	85.2972	116.575	117.036	115.276
ivhFeaturesS_MOCx20_Original	35.871	40.1343	46.7271	50.5204	38.8917	37.4134
ivhFeaturesS_Ix30_Original	87.15	72.45	69.45	95.25	89.45	92.45
ivhFeaturesS_MOHx30_Original	107.938	85.7425	80.7981	111.31	109.657	109.536
ivhFeaturesS_MOCx30_Original	42.9864	44.9471	49.4962	55.2149	45.5307	44.6383
ivhFeaturesS_Ix40_Original	79.45	68.35	65.55	86.25	80.85	82.05
ivhFeaturesS_MOHx40_Original	101.71	82.0082	77.5458	106.121	103.431	103.887
ivhFeaturesS_MOCx40_Original	48.1224	48.5164	51.843	58.7588	50.5398	49.9686
ivhFeaturesS_IabsX200_Original	-13.55	0.05	0.05	-13.65	-46.35	-13.55
ivhFeaturesS_IabsX300_Original	-13.55	0.05	0.05	-13.65	-46.35	-13.55
ivhFeaturesS_IabsX400_Original	-13.55	0.05	0.05	-13.65	-46.35	-13.55
ivhFeaturesS_Vx10_Original	178125	43375	22125	78250	177125	110750
ivhFeaturesS_Vx30_Original	153125	41000	18625	77000	132500	102000
ivhFeaturesS_VabsX0_Original	178875	43875	22250	78250	176875	111000
ivhFeaturesS_VabsX10_Original	177375	43625	22250	78250	175500	110125
ivhFeaturesS_VabsX30_Original	168875	42500	22125	77375	169250	104875
firstOrderS_min_LoG_radius_5mm_sigma_0_5mm	-33.9991	-19.6567	-14.2732	-31.7933	-68.1235	-23.6511
firstOrderS_max_LoG_radius_5mm_sigma_0_5mm	11.1967	4.44511	4.11851	9.52003	10.1643	9.52009
firstOrderS_mean_LoG_radius_5mm_sigma_0_5mm	-2.84173	-3.23995	-3.3559	-4.28133	-2.9302	-3.49127
firstOrderS_range_LoG_radius_5mm_sigma_0_5mm	45.1957	24.1018	18.3917	41.3133	78.2878	33.1712
firstOrderS_std_LoG_radius_5mm_sigma_0_5mm	5.1891	4.53523	3.78795	5.09999	5.78293	4.56022
firstOrderS_var_LoG_radius_5mm_sigma_0_5mm	26.9267	20.5684	14.3486	26.0099	33.4423	20.7956
firstOrderS_median_LoG_radius_5mm_sigma_0_5mm	-1.87605	-2.0391	-2.91577	-3.37074	-1.85107	-2.72216
firstOrderS_skewness_LoG_radius_5mm_sigma_0_5mm	-1.34006	-1.19652	-0.531594	-0.967943	-2.49013	-0.803878
firstOrderS_kurtosis_LoG_radius_5mm_sigma_0_5mm	3.93303	1.37747	-0.184367	1.87591	16.0096	0.88183
firstOrderS_entropy_LoG_radius_5mm_sigma_0_5mm	0.501865	-3.20343e-16	-3.20343e-16	0.847599	0.227583	0.500628
firstOrderS_rms_LoG_radius_5mm_sigma_0_5mm	997.172	996.77	996.651	995.732	997.087	996.519
firstOrderS_energy_LoG_radius_5mm_sigma_0_5mm	1428883200	348736480	176809872	621659008	1409749760	882821824
firstOrderS_totalEnergy_LoG_radius_5mm_sigma_0_5mm	178610405376	43592060928	22101233664	77707378688	176218718208	110352728064
firstOrderS_meanAbsDev_LoG_radius_5mm_sigma_0_5mm	3.85149	3.49117	3.10878	3.97041	4.00987	3.55035
firstOrderS_medianAbsDev_LoG_radius_5mm_sigma_0_5mm	3.76738	3.35694	3.09228	3.91292	3.88929	3.50347
firstOrderS_P10_LoG_radius_5mm_sigma_0_5mm	-9.69713	-9.5017	-8.35875	-11.0191	-9.86394	-10.0408
firstOrderS_P90_LoG_radius_5mm_sigma_0_5mm	2.26446	1.21274	1.21579	1.23665	2.41385	1.50182
firstOrderS_robustMeanAbsDev_LoG_radius_5mm_sigma_0_5mm	2.46632	2.29448	2.27088	2.72934	2.44302	2.4016
firstOrderS_robustMedianAbsDev_LoG_radius_5mm_sigma_0_5mm	2.44188	2.25119	2.26568	2.70966	2.41697	2.39049
firstOrderS_interQuartileRange_LoG_radius_5mm_sigma_0_5mm	5.77934	5.46834	5.76611	6.65504	5.63913	5.63415
firstOrderS_coeffDispersion_LoG_radius_5mm_sigma_0_5mm	-1.22771	-0.98084	-0.933596	-0.8524	-1.29756	-0.911038
firstOrderS_coeffVariation_LoG_radius_5mm_sigma_0_5mm	-1.82603	-1.39979	-1.12874	-1.19122	-1.97357	-1.30618
shapeS_majorAxis_LoG_radius_5mm_sigma_0_5mm	88.4257	49.4752	45.9293	86.197	88.2499	88.9452
shapeS_minorAxis_LoG_radius_5mm_sigma_0_5mm	63.9975	43.3978	32.5385	53.5067	62.0763	59.4275
shapeS_leastAxis_LoG_radius_5mm_sigma_0_5mm	60.2062	34.6441	23.9978	41.3581	59.0485	41.8878
shapeS_flatness_LoG_radius_5mm_sigma_0_5mm	0.680868	0.700233	0.522493	0.479808	0.669106	0.470939
shapeS_elongation_LoG_radius_5mm_sigma_0_5mm	0.723743	0.877162	0.708448	0.620749	0.703415	0.668136
shapeS_max3dDiameter_LoG_radius_5mm_sigma_0_5mm	98.7421	61.8466	48.4768	88.6002	97.7241	94.2072
shapeS_max2dDiameterAxialPlane_LoG_radius_5mm_sigma_0_5mm	98.2344	57.0088	47.1699	71.5891	88.6002	92.1954
shapeS_max2dDiameterSagittalPlane_LoG_radius_5mm_sigma_0_5mm	88.459	50.9902	45.2769	78.1025	88.459	75
shapeS_max2dDiameterCoronalPlane_LoG_radius_5mm_sigma_0_5mm	95.5249	55.2268	35.3553	75	90.5539	90.5539
shapeS_surfArea_LoG_radius_5mm_sigma_0_5mm	276.606	87.5198	50.7235	159.324	269.943	204.331
shapeS_volume_LoG_radius_5mm_sigma_0_5mm	179.625	43.875	22.25	78.375	177.25	111.125
shapeS_filledVolume_LoG_radius_5mm_sigma_0_5mm	179.625	44.375	22.25	78.5	177.25	111.5
shapeS_Compactness1_LoG_radius_5mm_sigma_0_5mm	0.0220293	0.0302331	0.0347489	0.0219878	0.0225478	0.0214653
shapeS_Compactness2_LoG_radius_5mm_sigma_0_5mm	0.172426	0.324764	0.429027	0.171777	0.180639	0.16371
shapeS_spherDisprop_LoG_radius_5mm_sigma_0_5mm	1.79666	1.45482	1.32588	1.79892	1.76901	1.82799
shapeS_sphericity_LoG_radius_5mm_sigma_0_5mm	0.556588	0.687368	0.754215	0.555889	0.565289	0.547048
shapeS_surfToVolRatio_LoG_radius_5mm_sigma_0_5mm	1.53991	1.99475	2.27971	2.03284	1.52295	1.83875
glcmFeatS_energy_LoG_radius_5mm_sigma_0_5mm	0.298495	0.344696	0.349182	0.393197	0.29576	0.377958
glcmFeatS_jointEntropy_LoG_radius_5mm_sigma_0_5mm	1.89867	1.75277	1.74096	1.65946	1.92507	1.66873
glcmFeatS_jointMax_LoG_radius_5mm_sigma_0_5mm	0.436462	0.508019	0.513529	0.573508	0.431107	0.551943
glcmFeatS_jointAvg_LoG_radius_5mm_sigma_0_5mm	2.35196	1.29933	1.29469	2.25632	3.34781	1.26712
glcmFeatS_jointVar_LoG_radius_5mm_sigma_0_5mm	0.231552	0.209675	0.207679	0.193348	0.234714	0.195735
glcmFeatS_contrast_LoG_radius_5mm_sigma_0_5mm	0.420981	0.3853	0.383564	0.336145	0.438753	0.36188
glcmFeatS_invDiffMom_LoG_radius_5mm_sigma_0_5mm	0.790955	0.80735	0.808218	0.832345	0.784034	0.81906
glcmFeatS_invDiffMomNorm_LoG_radius_5mm_sigma_0_5mm	0.958013	0.92294	0.923287	0.966418	0.9743	0.927624
glcmFeatS_invDiff_LoG_radius_5mm_sigma_0_5mm	0.791116	0.80735	0.808218	0.832392	0.78438	0.81906
glcmFeatS_invDiffNorm_LoG_radius_5mm_sigma_0_5mm	0.895478	0.871567	0.872145	0.916173	0.913572	0.879373
glcmFeatS_invVar_LoG_radius_5mm_sigma_0_5mm	0.416463	0.3853	0.383564	0.334839	0.428404	0.36188
glcmFeatS_dissimilarity_LoG_radius_5mm_sigma_0_5mm	0.418572	0.3853	0.383564	0.335449	0.433069	0.36188
glcmFeatS_diffEntropy_LoG_radius_5mm_sigma_0_5mm	0.989071	0.958955	0.957505	0.921179	1.00631	0.943124
glcmFeatS_diffVar_LoG_radius_5mm_sigma_0_5mm	0.420981	0.3853	0.383564	0.336145	0.438753	0.36188
glcmFeatS_diffAvg_LoG_radius_5mm_sigma_0_5mm	0	0	0	0	0	0
glcmFeatS_sumAvg_LoG_radius_5mm_sigma_0_5mm	4.70392	2.59866	2.58938	4.51263	6.69563	2.53423
glcmFeatS_sumVar_LoG_radius_5mm_sigma_0_5mm	0.505225	0.4534	0.447154	0.437248	0.500102	0.421062
glcmFeatS_sumEntropy_LoG_radius_5mm_sigma_0_5mm	1.46984	1.36747	1.3574	1.32108	1.47567	1.30685
glcmFeatS_corr_LoG_radius_5mm_sigma_0_5mm	0.0911027	0.081461	0.0769273	0.131122	0.0652035	0.0754311
glcmFeatS_clustTendency_LoG_radius_5mm_sigma_0_5mm	0.505225	0.4534	0.447154	0.437248	0.500102	0.421062
glcmFeatS_clustShade_LoG_radius_5mm_sigma_0_5mm	0.1635	0.20952	0.20981	0.253238	0.14014	0.223461
glcmFeatS_clustPromin_LoG_radius_5mm_sigma_0_5mm	0.547271	0.486866	0.480089	0.518575	0.578157	0.45929
glcmFeatS_haralickCorr_LoG_radius_5mm_sigma_0_5mm	78.7868	36.3323	34.7273	53.2779	154.065	25.3234
glcmFeatS_autoCorr_LoG_radius_5mm_sigma_0_5mm	5.55281	1.70534	1.69229	5.1163	11.2232	1.62041
glcmFeatS_firstInfCorr_LoG_radius_5mm_sigma_0_5mm	-0.0110502	-0.00889743	-0.00836395	-0.0183694	-0.00902575	-0.00673043
glcmFeatS_secondInfCorr_LoG_radius_5mm_sigma_0_5mm	0.124494	0.0957814	0.0971956	0.163615	0.11595	0.0887666
rlmFeatS_gln_LoG_radius_5mm_sigma_0_5mm	432.867	119.912	67.5668	212.693	420.53	284.802
rlmFeatS_glnNorm_LoG_radius_5mm_sigma_0_5mm	0.536643	0.587031	0.622057	0.613239	0.520833	0.582461
rlmFeatS_glv_LoG_radius_5mm_sigma_0_5mm	0.238053	0.206485	0.188971	0.197851	0.257669	0.208769
rlmFeatS_hglre_LoG_radius_5mm_sigma_0_5mm	5.73878	1.87497	1.76032	5.25059	11.4973	1.89291
rlmFeatS_lglre_LoG_radius_5mm_sigma_0_5mm	0.20573	0.781258	0.809919	0.219159	0.0959567	0.776774
rlmFeatS_lre_LoG_radius_5mm_sigma_0_5mm	4.6092	4.10979	3.64813	4.72105	4.54359	4.87722
rlmFeatS_lrhgle_LoG_radius_5mm_sigma_0_5mm	24.3561	6.41566	5.5747	22.3126	48.8466	7.01764
rlmFeatS_lrlgle_LoG_radius_5mm_sigma_0_5mm	0.992299	3.53332	3.16649	1.08892	0.451853	4.34212
rlmFeatS_re_LoG_radius_5mm_sigma_0_5mm	2.70963	2.49829	2.32212	2.5932	2.7239	2.60955
rlmFeatS_rln_LoG_radius_5mm_sigma_0_5mm	312.703	82.7286	46.2561	129.944	325.547	184.334
rlmFeatS_rlnNorm_LoG_radius_5mm_sigma_0_5mm	0.385345	0.401135	0.420637	0.370338	0.400589	0.374905
rlmFeatS_rlv_LoG_radius_5mm_sigma_0_5mm	1.36724	1.08501	0.858512	1.32	1.39578	1.49708
rlmFeatS_rp_LoG_radius_5mm_sigma_0_5mm	0.561051	0.581635	0.609334	0.552079	0.569274	0.549364
rlmFeatS_sre_LoG_radius_5mm_sigma_0_5mm	0.631218	0.64174	0.65674	0.610484	0.647738	0.620739
rlmFeatS_srhgle_LoG_radius_5mm_sigma_0_5mm	3.75805	1.29487	1.21509	3.36786	7.64972	1.31591
rlmFeatS_srlgle_LoG_radius_5mm_sigma_0_5mm	0.127481	0.478459	0.517153	0.130798	0.0615045	0.446946
ngtdmFeatS_coarseness_LoG_radius_5mm_sigma_0_5mm	0.00328898	0.0143418	0.0290302	0.00938342	0.00331766	0.00617975
ngtdmFeatS_contrast_LoG_radius_5mm_sigma_0_5mm	0.0305526	0.0696479	0.062584	0.018086	0.0164968	0.0610867
ngtdmFeatS_busyness_LoG_radius_5mm_sigma_0_5mm	55.2496	127.468	50.2585	16.7721	20.4875	246.331
ngtdmFeatS_complexity_LoG_radius_5mm_sigma_0_5mm	1.63723	0.397299	0.387043	1.28004	3.77398	0.364047
ngtdmFeatS_strength_LoG_radius_5mm_sigma_0_5mm	0.00971654	0.0150142	0.0307175	0.0253467	0.0277762	0.00639853
ngldmFeatS_lde_LoG_radius_5mm_sigma_0_5mm	5.83929e-05	7.9049e-05	0.000119866	8.81081e-05	5.30363e-05	7.40463e-05
ngldmFeatS_hde_LoG_radius_5mm_sigma_0_5mm	38195	21085	11463.2	20558.5	38394.7	27277.8
ngldmFeatS_lgce_LoG_radius_5mm_sigma_0_5mm	0.209986	0.818376	0.835674	0.224482	0.0973985	0.832115
ngldmFeatS_hgce_LoG_radius_5mm_sigma_0_5mm	5.52401	1.7265	1.6573	4.99522	11.1544	1.67154
ngldmFeatS_ldlge_LoG_radius_5mm_sigma_0_5mm	1.32835e-05	7.01973e-05	0.000107857	2.12421e-05	5.61962e-06	6.48354e-05
ngldmFeatS_ldhge_LoG_radius_5mm_sigma_0_5mm	0.000293344	0.000114456	0.000167905	0.000406814	0.000549375	0.00011089
ngldmFeatS_hdlge_LoG_radius_5mm_sigma_0_5mm	7479.82	15897.3	8936.81	4312.3	3562.95	21470.8
ngldmFeatS_hdhge_LoG_radius_5mm_sigma_0_5mm	228138	41835.9	21568.6	112416	448045	50505.9
ngldmFeatS_gln_LoG_radius_5mm_sigma_0_5mm	818.78	222.168	117.09	422.458	794.439	580.091
ngldmFeatS_glnNorm_LoG_radius_5mm_sigma_0_5mm	0.569784	0.632958	0.657808	0.673776	0.560253	0.652521
ngldmFeatS_dcn_LoG_radius_5mm_sigma_0_5mm	6.73278	3.30199	3.06742	4.80861	7.01834	5.84139
ngldmFeatS_dcnNorm_LoG_radius_5mm_sigma_0_5mm	0.0046853	0.00940739	0.0172327	0.00766924	0.00494946	0.00657075
ngldmFeatS_dcp_LoG_radius_5mm_sigma_0_5mm	1	1	1	1	1	1
ngldmFeatS_glv_LoG_radius_5mm_sigma_0_5mm	0.218311	0.183521	0.171096	0.165035	0.22904	0.17374
ngldmFeatS_dcv_LoG_radius_5mm_sigma_0_5mm	4678.99	1955.24	717.156	2088.06	4117.97	2650.68
ngldmFeatS_entropy_LoG_radius_5mm_sigma_0_5mm	8.54391	7.39374	6.40047	7.6154	8.53836	7.92835
ngldmFeatS_energy_LoG_radius_5mm_sigma_0_5mm	0.00314533	0.00715092	0.0137609	0.00618372	0.00322272	0.00493597
szmFeatS_sae_LoG_radius_5mm_sigma_0_5mm	0.378473	0.277819	0.00035461	0.580255	0.639352	0.272228
szmFeatS_lae_LoG_radius_5mm_sigma_0_5mm	116617	19331.8	10421	29190.3	74341.7	102673
szmFeatS_gln_LoG_radius_5mm_sigma_0_5mm	4.6	2.5	1	4.55556	5.8	3.4
szmFeatS_glnNorm_LoG_radius_5mm_sigma_0_5mm	0.46	0.625	0.5	0.506173	0.386667	0.68
szmFeatS_szn_LoG_radius_5mm_sigma_0_5mm	2	1	1	3.44444	5.93333	1
szmFeatS_sznNorm_LoG_radius_5mm_sigma_0_5mm	0.2	0.25	0.5	0.382716	0.395556	0.2
szmFeatS_zp_LoG_radius_5mm_sigma_0_5mm	0.00695894	0.011396	0.011236	0.0143541	0.0105783	0.0056243
szmFeatS_lglze_LoG_radius_5mm_sigma_0_5mm	0.391667	0.4375	0.625	0.324074	0.215741	0.4
szmFeatS_hglze_LoG_radius_5mm_sigma_0_5mm	6.1	3.25	2.5	6.66667	8.93333	3.4
szmFeatS_salgle_LoG_radius_5mm_sigma_0_5mm	0.175386	0.0694575	0.000108061	0.262004	0.17121	0.0680573
szmFeatS_sahgle_LoG_radius_5mm_sigma_0_5mm	2.20626	1.11127	0.0013408	3.44452	4.82964	1.08891
szmFeatS_lalgle_LoG_radius_5mm_sigma_0_5mm	26598.2	18099.7	9850.62	7086.18	7658.19	97083.1
szmFeatS_lahgle_LoG_radius_5mm_sigma_0_5mm	558503	24260	12702.5	124377	755785	125030
szmFeatS_glv_LoG_radius_5mm_sigma_0_5mm	0.81	0.1875	0.25	0.691358	1.09333	0.16
szmFeatS_szv_LoG_radius_5mm_sigma_0_5mm	95967	11631.7	2500	24336.9	65405.2	71059.8
szmFeatS_ze_LoG_radius_5mm_sigma_0_5mm	2.72193	2	1	2.19716	2.68259	2.32193
peakValleyFeatureS_peak_LoG_radius_5mm_sigma_0_5mm	9.44851	4.44511	1.477	6.17675	10.1643	5.48134
peakValleyFeatureS_valley_LoG_radius_5mm_sigma_0_5mm	-33.9991	-19.6567	-14.2732	-31.7933	-68.1235	-22.6603
ivhFeaturesS_meanHist_LoG_radius_5mm_sigma_0_5mm	-2.84102	-3.24145	-3.35843	-4.27998	-2.92913	-3.49128
ivhFeaturesS_maxHist_LoG_radius_5mm_sigma_0_5mm	11.15	4.45	4.15	9.55	10.15	9.55
ivhFeaturesS_minHist_LoG_radius_5mm_sigma_0_5mm	-33.95	-19.65	-14.25	-31.75	-68.15	-23.65
ivhFeaturesS_I50_LoG_radius_5mm_sigma_0_5mm	-1.85	-2.05	-2.95	-3.35	-1.85	-2.75
ivhFeaturesS_rangeHist_LoG_radius_5mm_sigma_0_5mm	45.1	24.1	18.4	41.3	78.3	33.2
ivhFeaturesS_Ix20_LoG_radius_5mm_sigma_0_5mm	1.15	0.35	0.25	0.05	1.15	0.25
ivhFeaturesS_MOHx20_LoG_radius_5mm_sigma_0_5mm	2.89812	1.5089	1.33108	1.67778	2.90222	1.865
ivhFeaturesS_MOCx20_LoG_radius_5mm_sigma_0_5mm	-10.8419	-10.5971	-9.11176	-12.15	-11.6246	-10.7367
ivhFeaturesS_Ix30_LoG_radius_5mm_sigma_0_5mm	0.05	-0.35	-0.55	-1.15	0.15	-0.65
ivhFeaturesS_MOHx30_LoG_radius_5mm_sigma_0_5mm	2.09626	1.00234	0.835185	0.916667	2.15858	1.14556
ivhFeaturesS_MOCx30_LoG_radius_5mm_sigma_0_5mm	-8.97042	-8.95962	-8.11471	-10.5586	-9.5142	-9.15153
ivhFeaturesS_Ix40_LoG_radius_5mm_sigma_0_5mm	-0.85	-1.35	-1.95	-2.35	-0.85	-1.65
ivhFeaturesS_MOHx40_LoG_radius_5mm_sigma_0_5mm	1.47771	0.54507	0.230822	0.188521	1.49862	0.572191
ivhFeaturesS_MOCx40_LoG_radius_5mm_sigma_0_5mm	-7.67552	-7.64496	-7.19085	-9.26044	-7.97004	-7.95824
ivhFeaturesS_IabsX200_LoG_radius_5mm_sigma_0_5mm	-33.95	-19.65	-14.25	-31.75	-68.15	-23.65
ivhFeaturesS_IabsX300_LoG_radius_5mm_sigma_0_5mm	-33.95	-19.65	-14.25	-31.75	-68.15	-23.65
ivhFeaturesS_IabsX400_LoG_radius_5mm_sigma_0_5mm	-33.95	-19.65	-14.25	-31.75	-68.15	-23.65
ivhFeaturesS_Vx10_LoG_radius_5mm_sigma_0_5mm	179125	43250	21750	78250	177125	110875
ivhFeaturesS_Vx30_LoG_radius_5mm_sigma_0_5mm	178375	41375	20500	77750	177000	107875
ivhFeaturesS_VabsX0_LoG_radius_5mm_sigma_0_5mm	55125	10625	4875	15750	55500	24875
ivhFeaturesS_VabsX10_LoG_radius_5mm_sigma_0_5mm	125	0	0	0	125	0
ivhFeaturesS_VabsX30_LoG_radius_5mm_sigma_0_5mm	0	0	0	0	0	0
firstOrderS_min_Wavelets_db_1_HHH	-54.2693	-22.2632	-21.5589	-46.952	-52.5095	-46.952
firstOrderS_max_Wavelets_db_1_HHH	53.3954	38.7141	31.8774	43.354	105.764	38.7141
firstOrderS_mean_Wavelets_db_1_HHH	-0.322659	-0.138521	-0.175784	0.113793	-0.157524	-0.31741
firstOrderS_range_Wavelets_db_1_HHH	107.665	60.9772	53.4363	90.306	158.274	85.666
firstOrderS_std_Wavelets_db_1_HHH	11.0786	8.23041	6.99345	9.58131	11.3851	9.67678
firstOrderS_var_Wavelets_db_1_HHH	122.735	67.7396	48.9083	91.8014	129.621	93.64
firstOrderS_median_Wavelets_db_1_HHH	-0.37721	-0.164317	-0.445414	-0.0401588	-0.388035	-0.479976
firstOrderS_skewness_Wavelets_db_1_HHH	-0.121982	0.14496	0.571345	0.009338	0.609276	-0.0125975
firstOrderS_kurtosis_Wavelets_db_1_HHH	2.84514	1.31541	2.93823	1.9932	7.64155	1.43489
firstOrderS_entropy_Wavelets_db_1_HHH	1.17276	0.963359	0.845479	1.07488	1.21333	1.07425
firstOrderS_rms_Wavelets_db_1_HHH	999.739	999.895	999.849	1000.16	999.907	999.729
firstOrderS_energy_Wavelets_db_1_HHH	1436249216	350926496	177946128	627200128	1417737216	888518976
firstOrderS_totalEnergy_Wavelets_db_1_HHH	179531153408	43865812992	22243266560	78400012288	177217159168	111064875008
firstOrderS_meanAbsDev_Wavelets_db_1_HHH	8.11481	6.24869	5.04535	7.15701	8.12411	7.31107
firstOrderS_medianAbsDev_Wavelets_db_1_HHH	8.11465	6.24862	5.03625	7.15562	8.12147	7.30958
firstOrderS_P10_Wavelets_db_1_HHH	-12.8398	-10.8561	-8.6845	-11.302	-12.6729	-12.0388
firstOrderS_P90_Wavelets_db_1_HHH	12.3636	10.1504	7.58587	11.5969	12.3451	11.3103
firstOrderS_robustMeanAbsDev_Wavelets_db_1_HHH	5.17701	4.08575	3.11876	4.63701	5.12217	4.77182
firstOrderS_robustMedianAbsDev_Wavelets_db_1_HHH	5.17603	4.08556	3.11456	4.63534	5.11996	4.77073
firstOrderS_interQuartileRange_Wavelets_db_1_HHH	12.3794	8.97616	7.15501	11.1382	12.3288	11.5955
firstOrderS_coeffDispersion_Wavelets_db_1_HHH	-27.9347	125.076	-13.8221	24.9013	-32.0665	-19.557
firstOrderS_coeffVariation_Wavelets_db_1_HHH	-34.3353	-59.4163	-39.7843	84.1995	-72.2755	-30.4867
shapeS_majorAxis_Wavelets_db_1_HHH	88.4257	49.4752	45.9293	86.197	88.2499	88.9452
shapeS_minorAxis_Wavelets_db_1_HHH	63.9975	43.3978	32.5385	53.5067	62.0763	59.4275
shapeS_leastAxis_Wavelets_db_1_HHH	60.2062	34.6441	23.9978	41.3581	59.0485	41.8878
shapeS_flatness_Wavelets_db_1_HHH	0.680868	0.700233	0.522493	0.479808	0.669106	0.470939
shapeS_elongation_Wavelets_db_1_HHH	0.723743	0.877162	0.708448	0.620749	0.703415	0.668136
shapeS_max3dDiameter_Wavelets_db_1_HHH	98.7421	61.8466	48.4768	88.6002	97.7241	94.2072
shapeS_max2dDiameterAxialPlane_Wavelets_db_1_HHH	98.2344	57.0088	47.1699	71.5891	88.6002	92.1954
shapeS_max2dDiameterSagittalPlane_Wavelets_db_1_HHH	88.459	50.9902	45.2769	78.1025	88.459	75
shapeS_max2dDiameterCoronalPlane_Wavelets_db_1_HHH	95.5249	55.2268	35.3553	75	90.5539	90.5539
shapeS_surfArea_Wavelets_db_1_HHH	276.606	87.5198	50.7235	159.324	269.943	204.331
shapeS_volume_Wavelets_db_1_HHH	179.625	43.875	22.25	78.375	177.25	111.125
shapeS_filledVolume_Wavelets_db_1_HHH	179.625	44.375	22.25	78.5	177.25	111.5
shapeS_Compactness1_Wavelets_db_1_HHH	0.0220293	0.0302331	0.0347489	0.0219878	0.0225478	0.0214653
shapeS_Compactness2_Wavelets_db_1_HHH	0.172426	0.324764	0.429027	0.171777	0.180639	0.16371
shapeS_spherDisprop_Wavelets_db_1_HHH	1.79666	1.45482	1.32588	1.79892	1.76901	1.82799
shapeS_sphericity_Wavelets_db_1_HHH	0.556588	0.687368	0.754215	0.555889	0.565289	0.547048
shapeS_surfToVolRatio_Wavelets_db_1_HHH	1.53991	1.99475	2.27971	2.03284	1.52295	1.83875
glcmFeatS_energy_Wavelets_db_1_HHH	0.229946	0.250086	0.251717	0.242387	0.226753	0.243617
glcmFeatS_jointEntropy_Wavelets_db_1_HHH	2.31884	2.04085	2.03661	2.1411	2.36504	2.142
glcmFeatS_jointMax_Wavelets_db_1_HHH	0.257577	0.27529	0.288933	0.261675	0.259527	0.27838
glcmFeatS_jointAvg_Wavelets_db_1_HHH	3.49043	1.49612	1.47233	2.49846	3.48627	2.47744
glcmFeatS_jointVar_Wavelets_db_1_HHH	0.302223	0.256358	0.256388	0.269085	0.316704	0.268354
glcmFeatS_contrast_Wavelets_db_1_HHH	0.606847	0.501836	0.506871	0.549124	0.642273	0.539979
glcmFeatS_invDiffMom_Wavelets_db_1_HHH	0.731512	0.751777	0.749978	0.736925	0.7285	0.742317
glcmFeatS_invDiffMomNorm_Wavelets_db_1_HHH	0.983912	0.950024	0.949576	0.968058	0.990326	0.968621
glcmFeatS_invDiff_Wavelets_db_1_HHH	0.734614	0.752077	0.750358	0.738115	0.732231	0.743597
glcmFeatS_invDiffNorm_Wavelets_db_1_HHH	0.922643	0.875889	0.874989	0.894633	0.938768	0.89678
glcmFeatS_invVar_Wavelets_db_1_HHH	0.505076	0.493413	0.496203	0.514038	0.504195	0.502346
glcmFeatS_dissimilarity_Wavelets_db_1_HHH	0.54848	0.497344	0.501181	0.529979	0.558845	0.519468
glcmFeatS_diffEntropy_Wavelets_db_1_HHH	1.14252	1.00963	1.01247	1.05887	1.17004	1.06514
glcmFeatS_diffVar_Wavelets_db_1_HHH	0.606847	0.501836	0.506871	0.549124	0.642273	0.539979
glcmFeatS_diffAvg_Wavelets_db_1_HHH	0	0	0	0	0	0
glcmFeatS_sumAvg_Wavelets_db_1_HHH	6.98087	2.99224	2.94466	4.99693	6.97254	4.95487
glcmFeatS_sumVar_Wavelets_db_1_HHH	0.602044	0.523597	0.518683	0.527214	0.624543	0.533437
glcmFeatS_sumEntropy_Wavelets_db_1_HHH	1.65869	1.52993	1.5214	1.55957	1.68071	1.56473
glcmFeatS_corr_Wavelets_db_1_HHH	-0.00367991	0.0208036	0.0117043	-0.019949	-0.01363	-0.00605566
glcmFeatS_clustTendency_Wavelets_db_1_HHH	0.602044	0.523597	0.518683	0.527214	0.624543	0.533437
glcmFeatS_clustShade_Wavelets_db_1_HHH	-0.00582433	0.0296179	0.058669	0.019157	0.0860292	0.0365329
glcmFeatS_clustPromin_Wavelets_db_1_HHH	1.09557	0.574325	0.578206	0.654067	1.41805	0.64902
glcmFeatS_haralickCorr_Wavelets_db_1_HHH	234.774	39.0835	37.3603	102.618	278.478	100.403
glcmFeatS_autoCorr_Wavelets_db_1_HHH	12.1819	2.24387	2.17087	6.23689	12.1497	6.13611
glcmFeatS_firstInfCorr_Wavelets_db_1_HHH	-0.0133899	-0.0133667	-0.0126592	-0.0113653	-0.0151052	-0.00679223
glcmFeatS_secondInfCorr_Wavelets_db_1_HHH	0.169709	0.151831	0.143083	0.142908	0.181338	0.102411
rlmFeatS_gln_Wavelets_db_1_HHH	414.565	113.518	59.1304	203.194	407.632	278.87
rlmFeatS_glnNorm_Wavelets_db_1_HHH	0.449688	0.491704	0.486335	0.477282	0.447502	0.478988
rlmFeatS_glv_Wavelets_db_1_HHH	0.377663	0.267336	0.282913	0.296627	0.398331	0.294341
rlmFeatS_hglre_Wavelets_db_1_HHH	12.5342	2.5275	2.50686	6.57851	12.6263	6.4912
rlmFeatS_lglre_Wavelets_db_1_HHH	0.0929766	0.627794	0.641697	0.186685	0.0912121	0.188526
rlmFeatS_lre_Wavelets_db_1_HHH	3.28812	3.02452	2.73476	2.80039	3.27507	3.0634
rlmFeatS_lrhgle_Wavelets_db_1_HHH	40.766	7.48984	6.46782	18.1195	40.4498	19.3193
rlmFeatS_lrlgle_Wavelets_db_1_HHH	0.294458	1.91786	1.8199	0.516324	0.293341	0.577364
rlmFeatS_re_Wavelets_db_1_HHH	2.7469	2.4311	2.355	2.45938	2.7562	2.53808
rlmFeatS_rln_Wavelets_db_1_HHH	435.319	110.696	61.009	215.023	430.648	278.821
rlmFeatS_rlnNorm_Wavelets_db_1_HHH	0.471156	0.476763	0.497585	0.503535	0.471778	0.477594
rlmFeatS_rlv_Wavelets_db_1_HHH	0.844469	0.681294	0.543083	0.617289	0.83856	0.716717
rlmFeatS_rp_Wavelets_db_1_HHH	0.641454	0.657681	0.6828	0.678935	0.642291	0.654841
rlmFeatS_sre_Wavelets_db_1_HHH	0.707725	0.708538	0.722178	0.731721	0.707921	0.711427
rlmFeatS_srhgle_Wavelets_db_1_HHH	8.91837	1.82081	1.86712	4.84101	9.02837	4.67656
rlmFeatS_srlgle_Wavelets_db_1_HHH	0.067275	0.440139	0.454353	0.13805	0.0653967	0.134711
ngtdmFeatS_coarseness_Wavelets_db_1_HHH	0.00296726	0.0116063	0.022948	0.00655033	0.00302719	0.00463945
ngtdmFeatS_contrast_Wavelets_db_1_HHH	0.0119994	0.0437399	0.0461677	0.0243582	0.00895954	0.0238573
ngtdmFeatS_busyness_Wavelets_db_1_HHH	12.1618	22.6364	12.592	14.3294	9.58545	20.8779
ngtdmFeatS_complexity_Wavelets_db_1_HHH	8.75288	1.96417	1.96367	3.49115	13.5805	3.47006
ngtdmFeatS_strength_Wavelets_db_1_HHH	0.0502501	0.0402582	0.0804834	0.0377005	0.104887	0.0267899
ngldmFeatS_lde_Wavelets_db_1_HHH	5.83929e-05	7.9049e-05	0.000119866	8.81081e-05	5.30363e-05	7.40463e-05
ngldmFeatS_hde_Wavelets_db_1_HHH	38195	21085	11463.2	20558.5	38394.7	27277.8
ngldmFeatS_lgce_Wavelets_db_1_HHH	0.091185	0.631687	0.652934	0.185207	0.0902825	0.188164
ngldmFeatS_hgce_Wavelets_db_1_HHH	12.469	2.49858	2.4382	6.53589	12.4986	6.40832
ngldmFeatS_ldlge_Wavelets_db_1_HHH	6.09629e-06	4.945e-05	7.85239e-05	1.65515e-05	4.88759e-06	1.38184e-05
ngldmFeatS_ldhge_Wavelets_db_1_HHH	0.000710138	0.000199573	0.000299909	0.000584053	0.000675055	0.000482603
ngldmFeatS_hdlge_Wavelets_db_1_HHH	3372.85	13285.6	7347.94	3767.94	3414.13	5096.37
ngldmFeatS_hdhge_Wavelets_db_1_HHH	475279	52587.4	28095.2	133088	475952	174009
ngldmFeatS_gln_Wavelets_db_1_HHH	670.613	173.632	87.7528	303.683	659.625	433.216
ngldmFeatS_glnNorm_Wavelets_db_1_HHH	0.466676	0.494679	0.492993	0.484342	0.46518	0.487307
ngldmFeatS_dcn_Wavelets_db_1_HHH	6.73278	3.30199	3.06742	4.80861	7.01834	5.84139
ngldmFeatS_dcnNorm_Wavelets_db_1_HHH	0.0046853	0.00940739	0.0172327	0.00766924	0.00494946	0.00657075
ngldmFeatS_dcp_Wavelets_db_1_HHH	1	1	1	1	1	1
ngldmFeatS_glv_Wavelets_db_1_HHH	0.33324	0.261378	0.271683	0.281897	0.347121	0.278661
ngldmFeatS_dcv_Wavelets_db_1_HHH	4678.99	1955.24	717.156	2088.06	4117.97	2650.68
ngldmFeatS_entropy_Wavelets_db_1_HHH	8.77056	7.6213	6.67627	7.98873	8.74334	8.24657
ngldmFeatS_energy_Wavelets_db_1_HHH	0.0026291	0.00580352	0.0110466	0.00453032	0.00273235	0.00380478
szmFeatS_sae_Wavelets_db_1_HHH	0.792344	0.500016	0.600054	0.750002	0.721857	0.828126
szmFeatS_lae_Wavelets_db_1_HHH	23413.8	15235.8	3092	17306.3	24481.6	23956.7
szmFeatS_gln_Wavelets_db_1_HHH	13.0488	1.5	1.8	3.90909	11.6842	5.125
szmFeatS_glnNorm_Wavelets_db_1_HHH	0.318263	0.375	0.36	0.355372	0.307479	0.320312
szmFeatS_szn_Wavelets_db_1_HHH	24.2195	1.5	2.2	6.09091	18.8421	10.75
szmFeatS_sznNorm_Wavelets_db_1_HHH	0.59072	0.375	0.44	0.553719	0.495845	0.671875
szmFeatS_zp_Wavelets_db_1_HHH	0.0285317	0.011396	0.0280899	0.0175439	0.0267983	0.0179978
szmFeatS_lglze_Wavelets_db_1_HHH	0.201287	0.368056	0.344444	0.424874	0.157005	0.384983
szmFeatS_hglze_Wavelets_db_1_HHH	13.8537	5.75	5.4	8.81818	16.1053	8.9375
szmFeatS_salgle_Wavelets_db_1_HHH	0.177502	0.0555655	0.0944742	0.387784	0.123054	0.359484
szmFeatS_sahgle_Wavelets_db_1_HHH	10.5916	4.50004	4.40015	6.54547	11.979	7.375
szmFeatS_lalgle_Wavelets_db_1_HHH	2064.65	9816.56	2155.34	3144.43	2169.79	4522.95
szmFeatS_lahgle_Wavelets_db_1_HHH	288065	36914.8	6840.4	111795	299625	148621
szmFeatS_glv_Wavelets_db_1_HHH	2.52469	0.6875	0.56	1.86777	2.9169	1.71484
szmFeatS_szv_Wavelets_db_1_HHH	22185.4	7535.69	1824.64	14057.3	23089.1	20869.5
szmFeatS_ze_Wavelets_db_1_HHH	2.88738	1.5	1.92193	2.00489	3.12873	2.30504
peakValleyFeatureS_peak_Wavelets_db_1_HHH	53.3954	38.7141	31.8774	38.7141	105.764	38.7141
peakValleyFeatureS_valley_Wavelets_db_1_HHH	-54.2693	-21.0868	-21.5589	-46.952	-45.5517	-46.952
ivhFeaturesS_meanHist_Wavelets_db_1_HHH	-0.323486	-0.138034	-0.175843	0.113636	-0.158251	-0.317154
ivhFeaturesS_maxHist_Wavelets_db_1_HHH	53.35	38.75	31.85	43.35	105.75	38.75
ivhFeaturesS_minHist_Wavelets_db_1_HHH	-54.25	-22.25	-21.55	-46.95	-52.55	-46.95
ivhFeaturesS_I50_Wavelets_db_1_HHH	-0.35	-0.15	-0.45	-0.05	-0.35	-0.45
ivhFeaturesS_rangeHist_Wavelets_db_1_HHH	107.6	61	53.4	90.3	158.3	85.7
ivhFeaturesS_Ix20_Wavelets_db_1_HHH	7.65	6.35	4.15	7.45	7.55	6.95
ivhFeaturesS_MOHx20_Wavelets_db_1_HHH	14.3809	11.088	9.41667	13.227	14.8721	12.9939
ivhFeaturesS_MOCx20_Wavelets_db_1_HHH	-15.5277	-11.8229	-9.60714	-13.0172	-15.0765	-13.6614
ivhFeaturesS_Ix30_Wavelets_db_1_HHH	4.55	3.65	2.65	4.15	4.55	3.95
ivhFeaturesS_MOHx30_Wavelets_db_1_HHH	11.6197	8.9283	7.39074	10.7463	11.8579	10.4809
ivhFeaturesS_MOCx30_Wavelets_db_1_HHH	-12.4928	-9.53058	-7.65189	-10.5935	-12.1675	-11.1074
ivhFeaturesS_Ix40_Wavelets_db_1_HHH	2.05	1.85	0.95	1.95	1.95	1.65
ivhFeaturesS_MOHx40_Wavelets_db_1_HHH	9.53991	7.39681	5.96528	8.82421	9.75968	8.59944
ivhFeaturesS_MOCx40_Wavelets_db_1_HHH	-10.2107	-7.79029	-6.41522	-8.5732	-10.0187	-9.1731
ivhFeaturesS_IabsX200_Wavelets_db_1_HHH	-54.25	-22.25	-21.55	-46.95	-52.55	-46.95
ivhFeaturesS_IabsX300_Wavelets_db_1_HHH	-54.25	-22.25	-21.55	-46.95	-52.55	-46.95
ivhFeaturesS_IabsX400_Wavelets_db_1_HHH	-54.25	-22.25	-21.55	-46.95	-52.55	-46.95
ivhFeaturesS_Vx10_Wavelets_db_1_HHH	178750	42375	22000	78250	176375	110875
ivhFeaturesS_Vx30_Wavelets_db_1_HHH	174625	32000	18250	76625	126625	108750
ivhFeaturesS_VabsX0_Wavelets_db_1_HHH	87250	21500	10250	39000	85500	52500
ivhFeaturesS_VabsX10_Wavelets_db_1_HHH	25500	4625	1500	10500	25000	14000
ivhFeaturesS_VabsX30_Wavelets_db_1_HHH	1375	125	125	250	1625	500
firstOrderS_min_Wavelets_db_1_HHL	-125.234	-44.1937	-35.04	-65.4804	-125.234	-56.286
firstOrderS_max_Wavelets_db_1_HHL	101.422	54.2908	41.7592	83.4088	101.422	71.3816
firstOrderS_mean_Wavelets_db_1_HHL	-1.37002	0.4074	0.616021	1.00665	-1.736	0.464247
firstOrderS_range_Wavelets_db_1_HHL	226.656	98.4845	76.7992	148.889	226.656	127.668
firstOrderS_std_Wavelets_db_1_HHL	24.9489	13.5395	10.6716	19.3309	24.9121	17.2492
firstOrderS_var_Wavelets_db_1_HHL	622.447	183.318	113.884	373.685	620.615	297.536
firstOrderS_median_Wavelets_db_1_HHL	-0.564171	0.497683	0.913637	0.271194	-0.615306	0.52036
firstOrderS_skewness_Wavelets_db_1_HHL	-0.384667	0.0744455	-0.0793168	0.399907	-0.399608	-0.0182543
firstOrderS_kurtosis_Wavelets_db_1_HHL	3.22467	1.83592	2.03885	2.47867	2.921	1.16907
firstOrderS_entropy_Wavelets_db_1_HHL	2.01832	1.34501	0.882149	1.66337	2.02628	1.60079
firstOrderS_rms_Wavelets_db_1_HHL	998.942	1000.5	1000.67	1001.19	998.575	1000.61
firstOrderS_energy_Wavelets_db_1_HHL	1433960064	351350400	178239648	628497216	1413961344	890090176
firstOrderS_totalEnergy_Wavelets_db_1_HHL	179245006848	43918798848	22279956480	78562148352	176745168896	111261270016
firstOrderS_meanAbsDev_Wavelets_db_1_HHL	17.6395	10.0017	8.00583	13.9373	17.7062	12.9446
firstOrderS_medianAbsDev_Wavelets_db_1_HHL	17.6273	10.0007	8.00086	13.9185	17.6853	12.9443
firstOrderS_P10_Wavelets_db_1_HHL	-29.8505	-14.7175	-11.8674	-20.7076	-30.6674	-20.2519
firstOrderS_P90_Wavelets_db_1_HHL	26.081	15.979	11.3433	22.0534	25.431	21.2972
firstOrderS_robustMeanAbsDev_Wavelets_db_1_HHL	10.5707	6.29719	5.2749	8.52316	10.611	8.2681
firstOrderS_robustMedianAbsDev_Wavelets_db_1_HHL	10.5675	6.29695	5.27401	8.51358	10.6039	8.26802
firstOrderS_interQuartileRange_Wavelets_db_1_HHL	23.8454	14.6575	13.0005	19.6805	24.072	19.6487
firstOrderS_coeffDispersion_Wavelets_db_1_HHL	-11.1333	16.4079	6.92096	16.5249	-8.93338	22.8704
firstOrderS_coeffVariation_Wavelets_db_1_HHL	-18.2106	33.2339	17.3235	19.2032	-14.3503	37.1553
shapeS_majorAxis_Wavelets_db_1_HHL	88.4257	49.4752	45.9293	86.197	88.2499	88.9452
shapeS_minorAxis_Wavelets_db_1_HHL	63.9975	43.3978	32.5385	53.5067	62.0763	59.4275
shapeS_leastAxis_Wavelets_db_1_HHL	60.2062	34.6441	23.9978	41.3581	59.0485	41.8878
shapeS_flatness_Wavelets_db_1_HHL	0.680868	0.700233	0.522493	0.479808	0.669106	0.470939
shapeS_elongation_Wavelets_db_1_HHL	0.723743	0.877162	0.708448	0.620749	0.703415	0.668136
shapeS_max3dDiameter_Wavelets_db_1_HHL	98.7421	61.8466	48.4768	88.6002	97.7241	94.2072
shapeS_max2dDiameterAxialPlane_Wavelets_db_1_HHL	98.2344	57.0088	47.1699	71.5891	88.6002	92.1954
shapeS_max2dDiameterSagittalPlane_Wavelets_db_1_HHL	88.459	50.9902	45.2769	78.1025	88.459	75
shapeS_max2dDiameterCoronalPlane_Wavelets_db_1_HHL	95.5249	55.2268	35.3553	75	90.5539	90.5539
shapeS_surfArea_Wavelets_db_1_HHL	276.606	87.5198	50.7235	159.324	269.943	204.331
shapeS_volume_Wavelets_db_1_HHL	179.625	43.875	22.25	78.375	177.25	111.125
shapeS_filledVolume_Wavelets_db_1_HHL	179.625	44.375	22.25	78.5	177.25	111.5
shapeS_Compactness1_Wavelets_db_1_HHL	0.0220293	0.0302331	0.0347489	0.0219878	0.0225478	0.0214653
shapeS_Compactness2_Wavelets_db_1_HHL	0.172426	0.324764	0.429027	0.171777	0.180639	0.16371
shapeS_spherDisprop_Wavelets_db_1_HHL	1.79666	1.45482	1.32588	1.79892	1.76901	1.82799
shapeS_sphericity_Wavelets_db_1_HHL	0.556588	0.687368	0.754215	0.555889	0.565289	0.547048
shapeS_surfToVolRatio_Wavelets_db_1_HHL	1.53991	1.99475	2.27971	2.03284	1.52295	1.83875
glcmFeatS_energy_Wavelets_db_1_HHL	0.120409	0.2113	0.236032	0.157598	0.120154	0.161446
glcmFeatS_jointEntropy_Wavelets_db_1_HHL	3.71593	2.55891	2.28564	3.22283	3.74289	3.11408
glcmFeatS_jointMax_Wavelets_db_1_HHL	0.180212	0.267031	0.288336	0.21193	0.18105	0.219147
glcmFeatS_jointAvg_Wavelets_db_1_HHL	6.4723	2.51825	2.52321	3.50054	6.44824	3.52167
glcmFeatS_jointVar_Wavelets_db_1_HHL	0.891475	0.367592	0.302033	0.618327	0.909292	0.535808
glcmFeatS_contrast_Wavelets_db_1_HHL	1.63742	0.669038	0.521984	1.1403	1.6305	0.982828
glcmFeatS_invDiffMom_Wavelets_db_1_HHL	0.627423	0.728177	0.759616	0.674055	0.628754	0.682858
glcmFeatS_invDiffMomNorm_Wavelets_db_1_HHL	0.987352	0.97532	0.969901	0.978871	0.987385	0.975137
glcmFeatS_invDiff_Wavelets_db_1_HHL	0.65149	0.733785	0.761905	0.689664	0.652682	0.696375
glcmFeatS_invDiffNorm_Wavelets_db_1_HHL	0.930818	0.908323	0.903617	0.913891	0.931027	0.906069
glcmFeatS_invVar_Wavelets_db_1_HHL	0.48705	0.48598	0.457585	0.486671	0.485654	0.493576
glcmFeatS_dissimilarity_Wavelets_db_1_HHL	0.882805	0.564347	0.487638	0.730439	0.88013	0.691715
glcmFeatS_diffEntropy_Wavelets_db_1_HHL	1.69486	1.20528	1.07459	1.49609	1.69572	1.42427
glcmFeatS_diffVar_Wavelets_db_1_HHL	1.63742	0.669038	0.521984	1.1403	1.6305	0.982828
glcmFeatS_diffAvg_Wavelets_db_1_HHL	0	0	0	0	0	0
glcmFeatS_sumAvg_Wavelets_db_1_HHL	12.9446	5.0365	5.04643	7.00107	12.8965	7.04334
glcmFeatS_sumVar_Wavelets_db_1_HHL	1.92848	0.80133	0.686149	1.33301	2.00666	1.1604
glcmFeatS_sumEntropy_Wavelets_db_1_HHL	2.43508	1.84676	1.72053	2.19035	2.46405	2.12518
glcmFeatS_corr_Wavelets_db_1_HHL	0.076211	0.089849	0.135157	0.0746478	0.0981895	0.0827231
glcmFeatS_clustTendency_Wavelets_db_1_HHL	1.92848	0.80133	0.686149	1.33301	2.00666	1.1604
glcmFeatS_clustShade_Wavelets_db_1_HHL	-0.629864	-0.129595	0.001589	0.275427	-0.977946	0.00838476
glcmFeatS_clustPromin_Wavelets_db_1_HHL	22.8412	2.20068	1.13631	8.39003	23.1632	5.16712
glcmFeatS_haralickCorr_Wavelets_db_1_HHL	1910.5	126.017	112.671	358.077	1912.55	331.397
glcmFeatS_autoCorr_Wavelets_db_1_HHL	41.9636	6.37471	6.40789	12.3021	41.6743	12.4467
glcmFeatS_firstInfCorr_Wavelets_db_1_HHL	-0.0474568	-0.0423966	-0.0510472	-0.0533922	-0.0488318	-0.0365096
glcmFeatS_secondInfCorr_Wavelets_db_1_HHL	0.357352	0.291876	0.288291	0.362303	0.366984	0.278508
rlmFeatS_gln_Wavelets_db_1_HHL	285.823	97.0453	54.0869	151.313	279.287	216.262
rlmFeatS_glnNorm_Wavelets_db_1_HHL	0.276754	0.411083	0.457656	0.33738	0.275055	0.349128
rlmFeatS_glv_Wavelets_db_1_HHL	1.32589	0.480897	0.348282	0.83244	1.32704	0.686425
rlmFeatS_hglre_Wavelets_db_1_HHL	42.6982	6.7027	6.86574	13.3967	42.5548	13.0317
rlmFeatS_lglre_Wavelets_db_1_HHL	0.0285995	0.220811	0.190764	0.108528	0.0287464	0.10447
rlmFeatS_lre_Wavelets_db_1_HHL	2.62879	2.99152	3.06967	2.60347	2.64528	2.79354
rlmFeatS_lrhgle_Wavelets_db_1_HHL	111.985	20.1575	20.5618	33.3416	112.038	36.0965
rlmFeatS_lrlgle_Wavelets_db_1_HHL	0.0685969	0.582889	0.559429	0.25531	0.0695194	0.260793
rlmFeatS_re_Wavelets_db_1_HHL	3.29526	2.77633	2.56353	2.99768	3.31479	2.9691
rlmFeatS_rln_Wavelets_db_1_HHL	599.518	120.334	58.5279	253.978	583.787	337.151
rlmFeatS_rlnNorm_Wavelets_db_1_HHL	0.575631	0.505703	0.487252	0.561661	0.57024	0.540538
rlmFeatS_rlv_Wavelets_db_1_HHL	0.639956	0.724371	0.693154	0.599371	0.642307	0.688913
rlmFeatS_rp_Wavelets_db_1_HHL	0.718645	0.672146	0.663354	0.715004	0.716068	0.696721
rlmFeatS_sre_Wavelets_db_1_HHL	0.78412	0.733561	0.710952	0.773527	0.780958	0.76006
rlmFeatS_srhgle_Wavelets_db_1_HHL	33.4828	4.91759	4.92889	10.5566	33.2812	9.94222
rlmFeatS_srlgle_Wavelets_db_1_HHL	0.0232619	0.170801	0.139755	0.0876123	0.0232748	0.0831389
ngtdmFeatS_coarseness_Wavelets_db_1_HHL	0.00400368	0.0129649	0.0236521	0.00832202	0.0040926	0.00568813
ngtdmFeatS_contrast_Wavelets_db_1_HHL	0.0156105	0.0238259	0.0283684	0.0226144	0.0156482	0.0250965
ngtdmFeatS_busyness_Wavelets_db_1_HHL	2.44256	5.1864	3.83575	3.85107	2.39545	6.90572
ngtdmFeatS_complexity_Wavelets_db_1_HHL	42.1979	6.19973	3.48225	13.8674	42.4066	9.50099
ngtdmFeatS_strength_Wavelets_db_1_HHL	0.216879	0.131811	0.130534	0.160982	0.219195	0.0727698
ngldmFeatS_lde_Wavelets_db_1_HHL	5.83929e-05	7.9049e-05	0.000119866	8.81081e-05	5.30363e-05	7.40463e-05
ngldmFeatS_hde_Wavelets_db_1_HHL	38195	21085	11463.2	20558.5	38394.7	27277.8
ngldmFeatS_lgce_Wavelets_db_1_HHL	0.027461	0.208522	0.186135	0.103712	0.0276221	0.0993926
ngldmFeatS_hgce_Wavelets_db_1_HHL	42.666	6.7151	6.79213	13.1308	42.4718	12.9764
ngldmFeatS_ldlge_Wavelets_db_1_HHL	2.01679e-06	1.7972e-05	2.30295e-05	9.89988e-06	1.78712e-06	7.14291e-06
ngldmFeatS_ldhge_Wavelets_db_1_HHL	0.00251858	0.000543961	0.000832736	0.00128126	0.00223423	0.000983757
ngldmFeatS_hdlge_Wavelets_db_1_HHL	973.436	4124.19	2163.74	2030.19	988.337	2695.64
ngldmFeatS_hdhge_Wavelets_db_1_HHL	1.62191e+06	138660	74424.2	259904	1.6253e+06	344639
ngldmFeatS_gln_Wavelets_db_1_HHL	448.946	152.687	83.9213	230.643	441.197	337.43
ngldmFeatS_glnNorm_Wavelets_db_1_HHL	0.312419	0.435005	0.471468	0.367851	0.311141	0.379561
ngldmFeatS_dcn_Wavelets_db_1_HHL	6.73278	3.30199	3.06742	4.80861	7.01834	5.84139
ngldmFeatS_dcnNorm_Wavelets_db_1_HHL	0.0046853	0.00940739	0.0172327	0.00766924	0.00494946	0.00657075
ngldmFeatS_dcp_Wavelets_db_1_HHL	1	1	1	1	1	1
ngldmFeatS_glv_Wavelets_db_1_HHL	1.07828	0.415143	0.315396	0.695878	1.07917	0.580276
ngldmFeatS_dcv_Wavelets_db_1_HHL	4678.99	1955.24	717.156	2088.06	4117.97	2650.68
ngldmFeatS_entropy_Wavelets_db_1_HHL	9.23528	7.64343	6.59706	8.24926	9.18096	8.55322
ngldmFeatS_energy_Wavelets_db_1_HHL	0.00198599	0.00575482	0.0119303	0.00385878	0.00204205	0.00309115
szmFeatS_sae_Wavelets_db_1_HHL	0.563877	0.631643	0.656285	0.620482	0.585934	0.634987
szmFeatS_lae_Wavelets_db_1_HHL	5402.84	3085	1842.75	3332.69	4956.24	6223.26
szmFeatS_gln_Wavelets_db_1_HHL	19.8649	4.29412	2.25	9.28571	19.8966	14.1064
szmFeatS_glnNorm_Wavelets_db_1_HHL	0.178963	0.252595	0.28125	0.221088	0.171522	0.300136
szmFeatS_szn_Wavelets_db_1_HHL	33.2523	6.52941	3.5	15.3333	37.4138	17.7234
szmFeatS_sznNorm_Wavelets_db_1_HHL	0.29957	0.384083	0.4375	0.365079	0.322533	0.377094
szmFeatS_zp_Wavelets_db_1_HHL	0.0772443	0.048433	0.0449438	0.0669856	0.0818054	0.0528684
szmFeatS_lglze_Wavelets_db_1_HHL	0.0518265	0.363366	0.332465	0.18457	0.0489435	0.214746
szmFeatS_hglze_Wavelets_db_1_HHL	42.2523	10.4118	9	18.5476	44.4397	13.4681
szmFeatS_salgle_Wavelets_db_1_HHL	0.0363005	0.173518	0.193583	0.090932	0.0344335	0.151156
szmFeatS_sahgle_Wavelets_db_1_HHL	22.8225	8.47971	7.28146	12.582	25.4847	7.95329
szmFeatS_lalgle_Wavelets_db_1_HHL	130.599	535.651	310.912	290.527	119.717	531.11
szmFeatS_lahgle_Wavelets_db_1_HHL	229277	20939	12779.9	41679.5	210467	79348.3
szmFeatS_glv_Wavelets_db_1_HHL	4.94327	2.10381	1.4375	3.11395	4.72793	2.59212
szmFeatS_szv_Wavelets_db_1_HHL	5235.24	2658.7	1347.69	3109.83	4806.81	5865.48
szmFeatS_ze_Wavelets_db_1_HHL	4.88577	3.16925	2.40564	3.94246	4.79569	3.7404
peakValleyFeatureS_peak_Wavelets_db_1_HHL	101.422	54.2908	41.7592	83.4088	101.422	69.0573
peakValleyFeatureS_valley_Wavelets_db_1_HHL	-125.234	-44.1937	-35.04	-65.4804	-125.234	-56.286
ivhFeaturesS_meanHist_Wavelets_db_1_HHL	-1.36962	0.405271	0.613483	1.00646	-1.73653	0.463498
ivhFeaturesS_maxHist_Wavelets_db_1_HHL	101.45	54.25	41.75	83.45	101.45	71.35
ivhFeaturesS_minHist_Wavelets_db_1_HHL	-125.25	-44.15	-35.05	-65.45	-125.25	-56.25
ivhFeaturesS_I50_Wavelets_db_1_HHL	-0.55	0.45	0.95	0.25	-0.55	0.55
ivhFeaturesS_rangeHist_Wavelets_db_1_HHL	226.7	98.4	76.8	148.9	226.7	127.6
ivhFeaturesS_Ix20_Wavelets_db_1_HHL	14.85	9.55	8.45	13.35	14.75	12.35
ivhFeaturesS_MOHx20_Wavelets_db_1_HHL	30.9306	18.0472	14.2389	27.3657	30.6032	24.0243
ivhFeaturesS_MOCx20_Wavelets_db_1_HHL	-35.9392	-18.2671	-14.2814	-24.637	-36.5168	-23.4602
ivhFeaturesS_Ix30_Wavelets_db_1_HHL	8.35	7.05	6.45	8.25	8.25	8.05
ivhFeaturesS_MOHx30_Wavelets_db_1_HHL	24.3221	14.7887	11.9463	21.6229	24.0533	19.3806
ivhFeaturesS_MOCx30_Wavelets_db_1_HHL	-28.2635	-14.4967	-11.2387	-19.3926	-28.9035	-18.8542
ivhFeaturesS_Ix40_Wavelets_db_1_HHL	3.95	3.75	3.45	4.65	3.75	4.15
ivhFeaturesS_MOHx40_Wavelets_db_1_HHL	19.7849	12.4337	10.0582	18.0727	19.5155	16.0976
ivhFeaturesS_MOCx40_Wavelets_db_1_HHL	-23.1105	-11.7871	-9.16549	-15.9366	-23.6957	-15.44
ivhFeaturesS_IabsX200_Wavelets_db_1_HHL	-125.25	-44.15	-35.05	-65.45	-125.25	-56.25
ivhFeaturesS_IabsX300_Wavelets_db_1_HHL	-125.25	-44.15	-35.05	-65.45	-125.25	-56.25
ivhFeaturesS_IabsX400_Wavelets_db_1_HHL	-125.25	-44.15	-35.05	-65.45	-125.25	-56.25
ivhFeaturesS_Vx10_Wavelets_db_1_HHL	178875	43125	21875	77625	176500	109625
ivhFeaturesS_Vx30_Wavelets_db_1_HHL	175375	39375	20375	71000	173125	98500
ivhFeaturesS_VabsX0_Wavelets_db_1_HHL	87375	22750	12125	39750	85750	57500
ivhFeaturesS_VabsX10_Wavelets_db_1_HHL	48750	8375	3375	20750	47125	28750
ivhFeaturesS_VabsX30_Wavelets_db_1_HHL	14375	875	375	4750	13750	5250
firstOrderS_min_Wavelets_db_1_HLH	-118.519	-53.6877	-21.554	-67.0542	-118.519	-53.6877
firstOrderS_max_Wavelets_db_1_HLH	66.988	48.0707	31.4544	79.4771	79.4771	58.9748
firstOrderS_mean_Wavelets_db_1_HLH	-1.00465	0.823406	-0.163795	-0.153506	-1.12941	-0.0730344
firstOrderS_range_Wavelets_db_1_HLH	185.507	101.758	53.0085	146.531	197.996	112.662
firstOrderS_std_Wavelets_db_1_HLH	16.5927	11.1493	8.9049	13.0978	16.423	13.2595
firstOrderS_var_Wavelets_db_1_HLH	275.319	124.308	79.2972	171.553	269.715	175.814
firstOrderS_median_Wavelets_db_1_HLH	-0.703377	0.336523	-0.0139781	-0.0931563	-0.526278	-0.440326
firstOrderS_skewness_Wavelets_db_1_HLH	-0.756201	0.0753569	0.209398	-0.214152	-0.867309	0.228968
firstOrderS_kurtosis_Wavelets_db_1_HLH	5.38975	2.44712	0.826464	4.62346	6.06342	1.92624
firstOrderS_entropy_Wavelets_db_1_HLH	1.49642	1.16632	0.925733	1.22349	1.46689	1.33473
firstOrderS_rms_Wavelets_db_1_HLH	999.133	1000.89	999.876	999.932	999.006	1000.02
firstOrderS_energy_Wavelets_db_1_HLH	1434510208	351621888	177955808	626915264	1415181312	889026752
firstOrderS_totalEnergy_Wavelets_db_1_HLH	179313770496	43952734208	22244476928	78364409856	176897671168	111128346624
firstOrderS_meanAbsDev_Wavelets_db_1_HLH	11.5131	8.1367	6.73788	9.19178	11.2601	9.69961
firstOrderS_medianAbsDev_Wavelets_db_1_HLH	11.5091	8.12899	6.73694	9.19162	11.2447	9.69336
firstOrderS_P10_Wavelets_db_1_HLH	-18.9266	-12.0128	-11.9033	-15.2657	-18.0624	-15.9205
firstOrderS_P90_Wavelets_db_1_HLH	15.9801	13.3365	11.5871	13.7464	15.5449	14.8473
firstOrderS_robustMeanAbsDev_Wavelets_db_1_HLH	6.93819	5.13784	4.33548	5.6172	6.75557	6.07268
firstOrderS_robustMedianAbsDev_Wavelets_db_1_HLH	6.9356	5.13382	4.33383	5.61391	6.75557	6.06975
firstOrderS_interQuartileRange_Wavelets_db_1_HLH	16.6107	11.0803	9.89868	12.6591	15.8212	13.9693
firstOrderS_coeffDispersion_Wavelets_db_1_HLH	-23.604	9.56412	-15.3341	159.182	-20.1125	50.3134
firstOrderS_coeffVariation_Wavelets_db_1_HLH	-16.5159	13.5405	-54.3662	-85.3246	-14.5413	-181.551
shapeS_majorAxis_Wavelets_db_1_HLH	88.4257	49.4752	45.9293	86.197	88.2499	88.9452
shapeS_minorAxis_Wavelets_db_1_HLH	63.9975	43.3978	32.5385	53.5067	62.0763	59.4275
shapeS_leastAxis_Wavelets_db_1_HLH	60.2062	34.6441	23.9978	41.3581	59.0485	41.8878
shapeS_flatness_Wavelets_db_1_HLH	0.680868	0.700233	0.522493	0.479808	0.669106	0.470939
shapeS_elongation_Wavelets_db_1_HLH	0.723743	0.877162	0.708448	0.620749	0.703415	0.668136
shapeS_max3dDiameter_Wavelets_db_1_HLH	98.7421	61.8466	48.4768	88.6002	97.7241	94.2072
shapeS_max2dDiameterAxialPlane_Wavelets_db_1_HLH	98.2344	57.0088	47.1699	71.5891	88.6002	92.1954
shapeS_max2dDiameterSagittalPlane_Wavelets_db_1_HLH	88.459	50.9902	45.2769	78.1025	88.459	75
shapeS_max2dDiameterCoronalPlane_Wavelets_db_1_HLH	95.5249	55.2268	35.3553	75	90.5539	90.5539
shapeS_surfArea_Wavelets_db_1_HLH	276.606	87.5198	50.7235	159.324	269.943	204.331
shapeS_volume_Wavelets_db_1_HLH	179.625	43.875	22.25	78.375	177.25	111.125
shapeS_filledVolume_Wavelets_db_1_HLH	179.625	44.375	22.25	78.5	177.25	111.5
shapeS_Compactness1_Wavelets_db_1_HLH	0.0220293	0.0302331	0.0347489	0.0219878	0.0225478	0.0214653
shapeS_Compactness2_Wavelets_db_1_HLH	0.172426	0.324764	0.429027	0.171777	0.180639	0.16371
shapeS_spherDisprop_Wavelets_db_1_HLH	1.79666	1.45482	1.32588	1.79892	1.76901	1.82799
shapeS_sphericity_Wavelets_db_1_HLH	0.556588	0.687368	0.754215	0.555889	0.565289	0.547048
shapeS_surfToVolRatio_Wavelets_db_1_HLH	1.53991	1.99475	2.27971	2.03284	1.52295	1.83875
glcmFeatS_energy_Wavelets_db_1_HLH	0.190421	0.232463	0.246396	0.213907	0.196235	0.212455
glcmFeatS_jointEntropy_Wavelets_db_1_HLH	2.83835	2.29619	2.09875	2.51349	2.79289	2.52864
glcmFeatS_jointMax_Wavelets_db_1_HLH	0.238617	0.27676	0.274065	0.245182	0.243077	0.252252
glcmFeatS_jointAvg_Wavelets_db_1_HLH	5.46485	3.55414	1.52127	3.49462	5.46126	3.50274
glcmFeatS_jointVar_Wavelets_db_1_HLH	0.463544	0.3046	0.265908	0.354365	0.46755	0.351305
glcmFeatS_contrast_Wavelets_db_1_HLH	0.877471	0.598958	0.520989	0.703818	0.882517	0.66988
glcmFeatS_invDiffMom_Wavelets_db_1_HLH	0.700097	0.736668	0.74878	0.720024	0.70727	0.722995
glcmFeatS_invDiffMomNorm_Wavelets_db_1_HLH	0.987069	0.977646	0.948615	0.986378	0.989721	0.982394
glcmFeatS_invDiff_Wavelets_db_1_HLH	0.709615	0.739486	0.749811	0.725461	0.716059	0.728194
glcmFeatS_invDiffNorm_Wavelets_db_1_HLH	0.930785	0.911589	0.87439	0.928667	0.938876	0.919774
glcmFeatS_invVar_Wavelets_db_1_HLH	0.499785	0.497363	0.492005	0.503358	0.492009	0.50055
glcmFeatS_dissimilarity_Wavelets_db_1_HLH	0.644528	0.538491	0.505531	0.583139	0.631888	0.573211
glcmFeatS_diffEntropy_Wavelets_db_1_HLH	1.35065	1.12205	1.04188	1.22129	1.34205	1.20438
glcmFeatS_diffVar_Wavelets_db_1_HLH	0.877471	0.598958	0.520989	0.703818	0.882517	0.66988
glcmFeatS_diffAvg_Wavelets_db_1_HLH	0	0	0	0	0	0
glcmFeatS_sumAvg_Wavelets_db_1_HLH	10.9297	7.10827	3.04254	6.98924	10.9225	7.00548
glcmFeatS_sumVar_Wavelets_db_1_HLH	0.976703	0.619442	0.542645	0.713643	0.987684	0.73534
glcmFeatS_sumEntropy_Wavelets_db_1_HLH	1.96668	1.66938	1.55543	1.77869	1.95473	1.79928
glcmFeatS_corr_Wavelets_db_1_HLH	0.0500223	0.0178668	0.0194806	0.00883036	0.0503347	0.0452958
glcmFeatS_clustTendency_Wavelets_db_1_HLH	0.976703	0.619442	0.542645	0.713643	0.987684	0.73534
glcmFeatS_clustShade_Wavelets_db_1_HLH	-0.389475	0.0485961	0.0248985	-0.0621147	-0.498667	0.113573
glcmFeatS_clustPromin_Wavelets_db_1_HLH	5.12792	1.05076	0.639105	1.73788	5.90758	1.79774
glcmFeatS_haralickCorr_Wavelets_db_1_HLH	787.006	227.135	41.6926	270.453	830.108	254.399
glcmFeatS_autoCorr_Wavelets_db_1_HLH	29.8896	12.6371	2.3198	12.2149	29.8518	12.2856
glcmFeatS_firstInfCorr_Wavelets_db_1_HLH	-0.0317276	-0.0322258	-0.019013	-0.0238086	-0.0395179	-0.0258898
glcmFeatS_secondInfCorr_Wavelets_db_1_HLH	0.265444	0.252422	0.164552	0.221649	0.301103	0.224554
rlmFeatS_gln_Wavelets_db_1_HLH	358.879	105.428	58.7215	182.437	359.921	247.948
rlmFeatS_glnNorm_Wavelets_db_1_HLH	0.375972	0.449258	0.484497	0.424091	0.387973	0.418092
rlmFeatS_glv_Wavelets_db_1_HLH	0.667396	0.374475	0.283224	0.474252	0.672462	0.452026
rlmFeatS_hglre_Wavelets_db_1_HLH	30.279	12.7874	2.55964	12.5526	30.279	12.628
rlmFeatS_lglre_Wavelets_db_1_HLH	0.0378543	0.0912177	0.628662	0.0998444	0.0380064	0.0936588
rlmFeatS_lre_Wavelets_db_1_HLH	3.1495	3.04601	2.8643	2.83383	3.26094	3.08231
rlmFeatS_lrhgle_Wavelets_db_1_HLH	94.7149	39.3045	7.25382	35.3967	98.188	38.3509
rlmFeatS_lrlgle_Wavelets_db_1_HLH	0.11237	0.262534	1.78549	0.260053	0.116232	0.277375
rlmFeatS_re_Wavelets_db_1_HLH	3.01384	2.62196	2.37092	2.70094	3.02411	2.78348
rlmFeatS_rln_Wavelets_db_1_HLH	486.691	118.175	61.8245	224.388	459.948	300.103
rlmFeatS_rlnNorm_Wavelets_db_1_HLH	0.505836	0.49805	0.50307	0.517196	0.491307	0.500487
rlmFeatS_rlv_Wavelets_db_1_HLH	0.826572	0.725208	0.61869	0.656672	0.858569	0.759917
rlmFeatS_rp_Wavelets_db_1_HLH	0.663776	0.667982	0.68064	0.68556	0.653629	0.666609
rlmFeatS_sre_Wavelets_db_1_HLH	0.734501	0.725307	0.726846	0.741463	0.72252	0.728567
rlmFeatS_srhgle_Wavelets_db_1_HLH	22.2689	9.22213	1.8525	9.3122	21.8849	9.25106
rlmFeatS_srlgle_Wavelets_db_1_HLH	0.0286597	0.0682234	0.464004	0.0773439	0.0284272	0.0697922
ngtdmFeatS_coarseness_Wavelets_db_1_HLH	0.00336766	0.0121967	0.0228538	0.00713804	0.00335512	0.00507716
ngtdmFeatS_contrast_Wavelets_db_1_HLH	0.0118128	0.0181038	0.0466138	0.0153229	0.00902427	0.0146481
ngtdmFeatS_busyness_Wavelets_db_1_HLH	4.84089	3.81472	11.5902	5.14041	4.10169	7.35829
ngtdmFeatS_complexity_Wavelets_db_1_HLH	18.4326	6.18029	1.97232	9.98399	22.3213	8.94901
ngtdmFeatS_strength_Wavelets_db_1_HLH	0.121408	0.137915	0.077326	0.146343	0.155687	0.0790736
ngldmFeatS_lde_Wavelets_db_1_HLH	5.83929e-05	7.9049e-05	0.000119866	8.81081e-05	5.30363e-05	7.40463e-05
ngldmFeatS_hde_Wavelets_db_1_HLH	38195	21085	11463.2	20558.5	38394.7	27277.8
ngldmFeatS_lgce_Wavelets_db_1_HLH	0.0367567	0.0886325	0.623439	0.095764	0.0367875	0.0917545
ngldmFeatS_hgce_Wavelets_db_1_HLH	30.2067	12.8547	2.55618	12.5391	30.232	12.5489
ngldmFeatS_ldlge_Wavelets_db_1_HLH	2.33073e-06	7.10162e-06	7.81873e-05	9.20813e-06	2.0879e-06	7.04651e-06
ngldmFeatS_ldhge_Wavelets_db_1_HLH	0.00176576	0.00102328	0.000296369	0.00110466	0.00159642	0.000970688
ngldmFeatS_hdlge_Wavelets_db_1_HLH	1335.02	1852.28	7186.19	1873.03	1355.34	2446.31
ngldmFeatS_hdhge_Wavelets_db_1_HLH	1.16179e+06	267846	28948.8	258158	1.16376e+06	341975
ngldmFeatS_gln_Wavelets_db_1_HLH	588.688	163.279	87.0449	279.348	596.08	392.903
ngldmFeatS_glnNorm_Wavelets_db_1_HLH	0.409665	0.465183	0.489017	0.445531	0.420367	0.441961
ngldmFeatS_dcn_Wavelets_db_1_HLH	6.73278	3.30199	3.06742	4.80861	7.01834	5.84139
ngldmFeatS_dcnNorm_Wavelets_db_1_HLH	0.0046853	0.00940739	0.0172327	0.00766924	0.00494946	0.00657075
ngldmFeatS_dcp_Wavelets_db_1_HLH	1	1	1	1	1	1
ngldmFeatS_glv_Wavelets_db_1_HLH	0.539442	0.333991	0.272346	0.406019	0.537972	0.389315
ngldmFeatS_dcv_Wavelets_db_1_HLH	4678.99	1955.24	717.156	2088.06	4117.97	2650.68
ngldmFeatS_entropy_Wavelets_db_1_HLH	8.96431	7.60502	6.67035	8.07652	8.86861	8.38052
ngldmFeatS_energy_Wavelets_db_1_HLH	0.00234338	0.00616066	0.0114253	0.00434209	0.00257221	0.00353401
szmFeatS_sae_Wavelets_db_1_HLH	0.613315	0.58839	0.500065	0.70263	0.668087	0.655969
szmFeatS_lae_Wavelets_db_1_HLH	10670	5172.45	3873	6218.75	11013.1	9381.59
szmFeatS_gln_Wavelets_db_1_HLH	17.7273	2.81818	1.5	8	17.4267	14.027
szmFeatS_glnNorm_Wavelets_db_1_HLH	0.230224	0.256198	0.375	0.285714	0.232356	0.379109
szmFeatS_szn_Wavelets_db_1_HLH	27.4416	3.90909	1.5	13	31.1067	14.9459
szmFeatS_sznNorm_Wavelets_db_1_HLH	0.356384	0.355372	0.375	0.464286	0.414756	0.403944
szmFeatS_zp_Wavelets_db_1_HLH	0.0535839	0.031339	0.0224719	0.0446571	0.0528914	0.0416198
szmFeatS_lglze_Wavelets_db_1_HLH	0.0659956	0.195101	0.368056	0.264826	0.0674562	0.160878
szmFeatS_hglze_Wavelets_db_1_HLH	30.7273	14	5.75	12.7143	30.8667	14.4595
szmFeatS_salgle_Wavelets_db_1_HLH	0.0459127	0.170127	0.0555954	0.226046	0.0486118	0.121699
szmFeatS_sahgle_Wavelets_db_1_HLH	19.2815	5.9824	4.50016	8.52704	21.4502	8.625
szmFeatS_lalgle_Wavelets_db_1_HLH	367.809	439.345	2453.37	542.108	378.57	837.47
szmFeatS_lahgle_Wavelets_db_1_HLH	319947	66072.7	9553.75	77445.1	331181	113980
szmFeatS_glv_Wavelets_db_1_HLH	3.19885	2.06612	0.6875	2.83673	3.40907	2.30387
szmFeatS_szv_Wavelets_db_1_HLH	10321.8	4154.26	1892.75	5717.31	10655.6	8804.3
szmFeatS_ze_Wavelets_db_1_HLH	4.16846	2.84535	1.5	3.06554	3.99952	3.04478
peakValleyFeatureS_peak_Wavelets_db_1_HLH	66.988	48.0707	31.4544	79.4771	79.4771	58.9748
peakValleyFeatureS_valley_Wavelets_db_1_HLH	-118.519	-53.6877	-21.554	-67.0542	-89.8276	-53.6877
ivhFeaturesS_meanHist_Wavelets_db_1_HLH	-1.00442	0.825499	-0.164045	-0.153668	-1.12913	-0.0730596
ivhFeaturesS_maxHist_Wavelets_db_1_HLH	66.95	48.05	31.45	79.45	79.45	58.95
ivhFeaturesS_minHist_Wavelets_db_1_HLH	-118.55	-53.65	-21.55	-67.05	-118.55	-53.65
ivhFeaturesS_I50_Wavelets_db_1_HLH	-0.75	0.35	0.05	-0.05	-0.45	-0.45
ivhFeaturesS_rangeHist_Wavelets_db_1_HLH	185.5	101.7	53	146.5	198	112.6
ivhFeaturesS_Ix20_Wavelets_db_1_HLH	10.75	9.15	6.15	9.25	9.95	9.75
ivhFeaturesS_MOHx20_Wavelets_db_1_HLH	19.8022	16.4931	12.2694	16.8744	18.9116	18.2691
ivhFeaturesS_MOCx20_Wavelets_db_1_HLH	-23.7608	-14.0329	-12.6986	-18.1228	-23.6034	-18.1867
ivhFeaturesS_Ix30_Wavelets_db_1_HLH	6.05	4.65	3.55	5.05	5.75	5.25
ivhFeaturesS_MOHx30_Wavelets_db_1_HLH	15.9086	13.2594	9.74074	13.5394	15.281	14.4533
ivhFeaturesS_MOCx30_Wavelets_db_1_HLH	-18.7874	-11.1125	-10.25	-14.1596	-18.5582	-14.5308
ivhFeaturesS_Ix40_Wavelets_db_1_HLH	2.35	2.45	1.55	2.15	2.25	2.25
ivhFeaturesS_MOHx40_Wavelets_db_1_HLH	12.9556	10.8223	7.94444	11.0306	12.36	11.8289
ivhFeaturesS_MOCx40_Wavelets_db_1_HLH	-15.2804	-8.99929	-8.34577	-11.5907	-15.0718	-11.9136
ivhFeaturesS_IabsX200_Wavelets_db_1_HLH	-118.55	-53.65	-21.55	-67.05	-118.55	-53.65
ivhFeaturesS_IabsX300_Wavelets_db_1_HLH	-118.55	-53.65	-21.55	-67.05	-118.55	-53.65
ivhFeaturesS_IabsX400_Wavelets_db_1_HLH	-118.55	-53.65	-21.55	-67.05	-118.55	-53.65
ivhFeaturesS_Vx10_Wavelets_db_1_HLH	179500	43750	21250	77875	177125	110750
ivhFeaturesS_Vx30_Wavelets_db_1_HLH	178375	43375	17250	75500	175750	103875
ivhFeaturesS_VabsX0_Wavelets_db_1_HLH	85125	23125	11125	38625	84625	53250
ivhFeaturesS_VabsX10_Wavelets_db_1_HLH	37125	8375	2750	14875	35375	21125
ivhFeaturesS_VabsX30_Wavelets_db_1_HLH	4250	375	125	875	3375	2125
firstOrderS_min_Wavelets_db_1_HLL	-248.114	-110.445	-50.1144	-230.542	-258.744	-127.965
firstOrderS_max_Wavelets_db_1_HLL	133.394	75.0919	48.9853	99.2118	138.771	99.2118
firstOrderS_mean_Wavelets_db_1_HLL	-9.39175	-1.8316	-3.39522	-1.94571	-8.8647	-1.16282
firstOrderS_range_Wavelets_db_1_HLL	381.508	185.537	99.0997	329.754	397.514	227.176
firstOrderS_std_Wavelets_db_1_HLL	47.3929	22.3884	15.3509	35.0821	47.5646	30.8477
firstOrderS_var_Wavelets_db_1_HLL	2246.09	501.241	235.651	1230.75	2262.39	951.58
firstOrderS_median_Wavelets_db_1_HLL	-3.16654	-3.43398	-4.07402	-0.515492	-3.13514	-1.68113
firstOrderS_skewness_Wavelets_db_1_HLL	-1.4974	0.00261858	0.0664339	-1.30493	-1.4493	-0.22433
firstOrderS_kurtosis_Wavelets_db_1_HLL	4.68484	2.83112	0.590983	7.75722	4.58029	1.53575
firstOrderS_entropy_Wavelets_db_1_HLL	2.76957	1.8445	1.44298	2.38005	2.7776	2.34771
firstOrderS_rms_Wavelets_db_1_HLL	991.741	998.419	996.723	998.671	992.276	999.314
firstOrderS_energy_Wavelets_db_1_HLL	1413362048	349891328	176835312	625334208	1396178944	887779840
firstOrderS_totalEnergy_Wavelets_db_1_HLL	176670261248	43736416256	22104414208	78166777856	174522368000	110972477440
firstOrderS_meanAbsDev_Wavelets_db_1_HLL	32.4762	16.2439	11.8699	23.4513	32.5317	22.5025
firstOrderS_medianAbsDev_Wavelets_db_1_HLL	31.8855	16.1823	11.8558	23.4234	32.0066	22.4988
firstOrderS_P10_Wavelets_db_1_HLL	-61.1498	-25.6265	-21.8545	-39.1091	-58.6308	-37.2982
firstOrderS_P90_Wavelets_db_1_HLL	37.5363	24.3174	14.9317	35.4815	38.4799	36.3709
firstOrderS_robustMeanAbsDev_Wavelets_db_1_HLL	18.4392	10.154	7.94224	13.3632	18.5135	13.8575
firstOrderS_robustMedianAbsDev_Wavelets_db_1_HLL	18.3701	10.1103	7.92878	13.3617	18.4658	13.8493
firstOrderS_interQuartileRange_Wavelets_db_1_HLL	42.6564	23.7443	19.3352	29.6031	43.4051	30.9086
firstOrderS_coeffDispersion_Wavelets_db_1_HLL	-4.46298	-6.29938	-3.3196	-24.7454	-4.7232	-16.5739
firstOrderS_coeffVariation_Wavelets_db_1_HLL	-5.04623	-12.2234	-4.52135	-18.0305	-5.36562	-26.5284
shapeS_majorAxis_Wavelets_db_1_HLL	88.4257	49.4752	45.9293	86.197	88.2499	88.9452
shapeS_minorAxis_Wavelets_db_1_HLL	63.9975	43.3978	32.5385	53.5067	62.0763	59.4275
shapeS_leastAxis_Wavelets_db_1_HLL	60.2062	34.6441	23.9978	41.3581	59.0485	41.8878
shapeS_flatness_Wavelets_db_1_HLL	0.680868	0.700233	0.522493	0.479808	0.669106	0.470939
shapeS_elongation_Wavelets_db_1_HLL	0.723743	0.877162	0.708448	0.620749	0.703415	0.668136
shapeS_max3dDiameter_Wavelets_db_1_HLL	98.7421	61.8466	48.4768	88.6002	97.7241	94.2072
shapeS_max2dDiameterAxialPlane_Wavelets_db_1_HLL	98.2344	57.0088	47.1699	71.5891	88.6002	92.1954
shapeS_max2dDiameterSagittalPlane_Wavelets_db_1_HLL	88.459	50.9902	45.2769	78.1025	88.459	75
shapeS_max2dDiameterCoronalPlane_Wavelets_db_1_HLL	95.5249	55.2268	35.3553	75	90.5539	90.5539
shapeS_surfArea_Wavelets_db_1_HLL	276.606	87.5198	50.7235	159.324	269.943	204.331
shapeS_volume_Wavelets_db_1_HLL	179.625	43.875	22.25	78.375	177.25	111.125
shapeS_filledVolume_Wavelets_db_1_HLL	179.625	44.375	22.25	78.5	177.25	111.5
shapeS_Compactness1_Wavelets_db_1_HLL	0.0220293	0.0302331	0.0347489	0.0219878	0.0225478	0.0214653
shapeS_Compactness2_Wavelets_db_1_HLL	0.172426	0.324764	0.429027	0.171777	0.180639	0.16371
shapeS_spherDisprop_Wavelets_db_1_HLL	1.79666	1.45482	1.32588	1.79892	1.76901	1.82799
shapeS_sphericity_Wavelets_db_1_HLL	0.556588	0.687368	0.754215	0.555889	0.565289	0.547048
shapeS_surfToVolRatio_Wavelets_db_1_HLL	1.53991	1.99475	2.27971	2.03284	1.52295	1.83875
glcmFeatS_energy_Wavelets_db_1_HLL	0.0564317	0.148382	0.201233	0.0930828	0.0552194	0.0849627
glcmFeatS_jointEntropy_Wavelets_db_1_HLL	4.99538	3.33859	2.69057	4.1838	5.03137	4.25797
glcmFeatS_jointMax_Wavelets_db_1_HLL	0.11881	0.250905	0.289793	0.161275	0.117957	0.162097
glcmFeatS_jointAvg_Wavelets_db_1_HLL	10.2875	5.37335	3.34918	10.4519	11.3051	6.48642
glcmFeatS_jointVar_Wavelets_db_1_HLL	2.89757	0.718231	0.421622	1.57963	2.95795	1.35197
glcmFeatS_contrast_Wavelets_db_1_HLL	3.96729	1.06802	0.662898	2.4421	4.13631	1.94927
glcmFeatS_invDiffMom_Wavelets_db_1_HLL	0.527717	0.672474	0.722356	0.596043	0.526855	0.592896
glcmFeatS_invDiffMomNorm_Wavelets_db_1_HLL	0.985954	0.987519	0.975268	0.988803	0.986922	0.981929
glcmFeatS_invDiff_Wavelets_db_1_HLL	0.570598	0.686583	0.727962	0.625434	0.569535	0.62352
glcmFeatS_invDiffNorm_Wavelets_db_1_HLL	0.928281	0.930777	0.906571	0.936432	0.931154	0.916327
glcmFeatS_invVar_Wavelets_db_1_HLL	0.455235	0.506708	0.498269	0.483373	0.455121	0.484525
glcmFeatS_dissimilarity_Wavelets_db_1_HLL	1.34318	0.721609	0.573224	1.02823	1.36385	0.99306
glcmFeatS_diffEntropy_Wavelets_db_1_HLL	2.13974	1.43884	1.17771	1.82877	2.16176	1.79044
glcmFeatS_diffVar_Wavelets_db_1_HLL	3.96729	1.06802	0.662898	2.4421	4.13631	1.94927
glcmFeatS_diffAvg_Wavelets_db_1_HLL	0	0	0	0	0	0
glcmFeatS_sumAvg_Wavelets_db_1_HLL	20.5749	10.7467	6.69836	20.9037	22.6102	12.9728
glcmFeatS_sumVar_Wavelets_db_1_HLL	7.623	1.8049	1.02359	3.8764	7.6955	3.45861
glcmFeatS_sumEntropy_Wavelets_db_1_HLL	3.27492	2.38675	1.98943	2.83138	3.28679	2.87471
glcmFeatS_corr_Wavelets_db_1_HLL	0.287237	0.255896	0.214484	0.210801	0.268328	0.277146
glcmFeatS_clustTendency_Wavelets_db_1_HLL	7.623	1.8049	1.02359	3.8764	7.6955	3.45861
glcmFeatS_clustShade_Wavelets_db_1_HLL	-32.699	0.395693	-0.368683	-6.90354	-30.7499	0.168073
glcmFeatS_clustPromin_Wavelets_db_1_HLL	547.001	15.2564	3.57704	159.241	510.781	51.6155
glcmFeatS_haralickCorr_Wavelets_db_1_HLL	11289.3	1013.56	240.894	7304.75	14450	2468.09
glcmFeatS_autoCorr_Wavelets_db_1_HLL	106.75	29.0574	11.3081	109.601	128.7	42.4522
glcmFeatS_firstInfCorr_Wavelets_db_1_HLL	-0.0947422	-0.0895746	-0.0893149	-0.102346	-0.0989844	-0.0754474
glcmFeatS_secondInfCorr_Wavelets_db_1_HLL	0.554845	0.484569	0.445794	0.546566	0.574541	0.471055
rlmFeatS_gln_Wavelets_db_1_HLL	193.844	75.6022	48.7167	107.252	189.091	150.666
rlmFeatS_glnNorm_Wavelets_db_1_HLL	0.171626	0.298768	0.389039	0.221932	0.169767	0.222506
rlmFeatS_glv_Wavelets_db_1_HLL	4.26071	1.10571	0.533275	2.48511	4.33827	1.91563
rlmFeatS_hglre_Wavelets_db_1_HLL	105.148	30.6475	11.7621	110.798	126.548	43.3159
rlmFeatS_lglre_Wavelets_db_1_HLL	0.0185546	0.0418417	0.109526	0.0128089	0.0115954	0.0307095
rlmFeatS_lre_Wavelets_db_1_HLL	2.12058	2.57498	2.70567	2.18124	2.1141	2.28063
rlmFeatS_lrhgle_Wavelets_db_1_HLL	228.386	76.0902	31.4372	241.61	273.987	97.9567
rlmFeatS_lrlgle_Wavelets_db_1_HLL	0.0312995	0.0990583	0.272038	0.0238224	0.0206032	0.062798
rlmFeatS_re_Wavelets_db_1_HLL	3.7847	3.13679	2.7354	3.44777	3.806	3.43237
rlmFeatS_rln_Wavelets_db_1_HLL	759.144	144.661	68.1777	308.308	743.864	426.752
rlmFeatS_rlnNorm_Wavelets_db_1_HLL	0.664935	0.566299	0.535841	0.632569	0.661695	0.624104
rlmFeatS_rlv_Wavelets_db_1_HLL	0.444455	0.577024	0.581678	0.445087	0.439392	0.493618
rlmFeatS_rp_Wavelets_db_1_HLL	0.785183	0.719045	0.701383	0.769231	0.784529	0.760145
rlmFeatS_sre_Wavelets_db_1_HLL	0.839641	0.776766	0.75083	0.820198	0.838405	0.81533
rlmFeatS_srhgle_Wavelets_db_1_HLL	87.5395	24.1431	8.87495	90.8691	105.209	35.3985
rlmFeatS_srlgle_Wavelets_db_1_HLL	0.0164882	0.0337354	0.0856481	0.0111163	0.0102452	0.0260297
ngtdmFeatS_coarseness_Wavelets_db_1_HLL	0.00471507	0.0170403	0.0284049	0.0102715	0.00478209	0.00769553
ngtdmFeatS_contrast_Wavelets_db_1_HLL	0.0387028	0.0179352	0.0266683	0.0308658	0.0349608	0.0326404
ngtdmFeatS_busyness_Wavelets_db_1_HLL	0.924317	0.891546	1.95829	0.571389	0.768792	1.61926
ngtdmFeatS_complexity_Wavelets_db_1_HLL	139.426	25.147	6.0435	72.3029	162.95	37.6761
ngtdmFeatS_strength_Wavelets_db_1_HLL	0.48633	0.551006	0.246288	0.887726	0.604434	0.266607
ngldmFeatS_lde_Wavelets_db_1_HLL	5.87191e-05	7.9049e-05	0.000119866	8.94973e-05	5.34743e-05	7.40463e-05
ngldmFeatS_hde_Wavelets_db_1_HLL	38171.1	21085	11463.2	20554.4	38359.5	27277.8
ngldmFeatS_lgce_Wavelets_db_1_HLL	0.017091	0.0402459	0.105173	0.0119913	0.0108374	0.0293409
ngldmFeatS_hgce_Wavelets_db_1_HLL	106.214	30.1681	11.7022	110.788	127.819	43.1755
ngldmFeatS_ldlge_Wavelets_db_1_HLL	2.10688e-06	3.61848e-06	1.2198e-05	3.68689e-06	9.79505e-07	2.43449e-06
ngldmFeatS_ldhge_Wavelets_db_1_HLL	0.00550694	0.0025814	0.00146415	0.00937339	0.0063237	0.00308728
ngldmFeatS_hdlge_Wavelets_db_1_HLL	409.281	793.832	1193.64	196.527	325.834	723.901
ngldmFeatS_hdhge_Wavelets_db_1_HLL	4.22536e+06	619513	134467	2272422	5.06005e+06	1.19603e+06
ngldmFeatS_gln_Wavelets_db_1_HLL	280.39	119.011	74.764	158.522	273.028	223.268
ngldmFeatS_glnNorm_Wavelets_db_1_HLL	0.195122	0.339064	0.420023	0.252825	0.192545	0.251145
ngldmFeatS_dcn_Wavelets_db_1_HLL	6.68546	3.30199	3.06742	4.79585	7.05783	5.84139
ngldmFeatS_dcnNorm_Wavelets_db_1_HLL	0.00465237	0.00940739	0.0172327	0.00764889	0.00497731	0.00657075
ngldmFeatS_dcp_Wavelets_db_1_HLL	1	1	1	1	1	1
ngldmFeatS_glv_Wavelets_db_1_HLL	3.67864	0.897217	0.453383	2.05654	3.71162	1.61722
ngldmFeatS_dcv_Wavelets_db_1_HLL	4696.31	1955.24	717.156	2095.27	4141.77	2650.68
ngldmFeatS_entropy_Wavelets_db_1_HLL	9.56593	7.84449	6.69614	8.51495	9.52679	8.82834
ngldmFeatS_energy_Wavelets_db_1_HLL	0.00155789	0.00497561	0.0112991	0.00317707	0.00160241	0.00261792
szmFeatS_sae_Wavelets_db_1_HLL	0.556634	0.615547	0.531721	0.56452	0.614025	0.580423
szmFeatS_lae_Wavelets_db_1_HLL	1756.11	1085.63	1048.33	1048.22	1631.57	1904.21
szmFeatS_gln_Wavelets_db_1_HLL	20.4444	5.97143	3.16667	9.48718	19.4457	14.1868
szmFeatS_glnNorm_Wavelets_db_1_HLL	0.11358	0.170612	0.263889	0.121631	0.105683	0.155899
szmFeatS_szn_Wavelets_db_1_HLL	52.6444	12.7143	3.5	23.8718	64.4022	28.8242
szmFeatS_sznNorm_Wavelets_db_1_HLL	0.292469	0.363265	0.291667	0.306049	0.350012	0.316749
szmFeatS_zp_Wavelets_db_1_HLL	0.125261	0.0997151	0.0674157	0.124402	0.12976	0.102362
szmFeatS_lglze_Wavelets_db_1_HLL	0.0315235	0.0775413	0.199676	0.0279583	0.0241738	0.0592661
szmFeatS_hglze_Wavelets_db_1_HLL	88.5667	32.6857	13.1667	102.974	103.815	37.8791
szmFeatS_salgle_Wavelets_db_1_HLL	0.0174022	0.0643837	0.137925	0.0209467	0.0177528	0.0413336
szmFeatS_sahgle_Wavelets_db_1_HLL	48.5787	18.0525	7.60469	56.7537	61.6289	20.43
szmFeatS_lalgle_Wavelets_db_1_HLL	16.298	39.6425	101.466	9.63002	12.436	46.2799
szmFeatS_lahgle_Wavelets_db_1_HLL	194929	30714.7	11678.1	115662	217320	80758.2
szmFeatS_glv_Wavelets_db_1_HLL	8.76222	3.83347	2.05556	7.53649	9.80955	5.10035
szmFeatS_szv_Wavelets_db_1_HLL	1692.37	985.056	828.306	983.601	1572.17	1808.77
szmFeatS_ze_Wavelets_db_1_HLL	5.4422	4.16901	3.02206	4.88465	5.35507	4.76947
peakValleyFeatureS_peak_Wavelets_db_1_HLL	133.394	75.0919	48.9853	99.2118	138.771	99.2118
peakValleyFeatureS_valley_Wavelets_db_1_HLL	-248.114	-110.445	-44.34	-230.542	-258.744	-127.965
ivhFeaturesS_meanHist_Wavelets_db_1_HLL	-9.39113	-1.82949	-3.39045	-1.94601	-8.86396	-1.16271
ivhFeaturesS_maxHist_Wavelets_db_1_HLL	133.35	75.05	48.95	99.25	138.75	99.25
ivhFeaturesS_minHist_Wavelets_db_1_HLL	-248.15	-110.45	-50.15	-230.55	-258.75	-127.95
ivhFeaturesS_I50_Wavelets_db_1_HLL	-3.15	-3.45	-3.85	-0.55	-3.15	-1.65
ivhFeaturesS_rangeHist_Wavelets_db_1_HLL	381.5	185.5	99.1	329.8	397.5	227.2
ivhFeaturesS_Ix20_Wavelets_db_1_HLL	22.25	12.85	9.95	19.15	23.75	20.75
ivhFeaturesS_MOHx20_Wavelets_db_1_HLL	44.1282	28.8694	18	41.7778	45.1128	41.273
ivhFeaturesS_MOCx20_Wavelets_db_1_HLL	-79.3636	-30.7429	-24.8243	-49.59	-78.6963	-43.9856
ivhFeaturesS_Ix30_Wavelets_db_1_HLL	10.85	7.25	4.55	10.15	11.65	10.45
ivhFeaturesS_MOHx30_Wavelets_db_1_HLL	34.9282	22.7434	14.1889	32.559	35.8568	32.4578
ivhFeaturesS_MOCx30_Wavelets_db_1_HLL	-61.7171	-25.1367	-20.6689	-38.3794	-61.3288	-34.8553
ivhFeaturesS_Ix40_Wavelets_db_1_HLL	3.95	0.55	0.15	4.55	3.95	4.35
ivhFeaturesS_MOHx40_Wavelets_db_1_HLL	28.0667	18.1649	11.0569	26.34	28.805	26.1978
ivhFeaturesS_MOCx40_Wavelets_db_1_HLL	-50.0329	-21.1621	-17.6218	-31.0972	-49.5359	-28.598
ivhFeaturesS_IabsX200_Wavelets_db_1_HLL	-248.15	-110.45	-50.15	-230.55	-258.75	-127.95
ivhFeaturesS_IabsX300_Wavelets_db_1_HLL	-248.15	-110.45	-50.15	-230.55	-258.75	-127.95
ivhFeaturesS_IabsX400_Wavelets_db_1_HLL	-248.15	-110.45	-50.15	-230.55	-258.75	-127.95
ivhFeaturesS_Vx10_Wavelets_db_1_HLL	178125	43750	22000	78000	176375	110500
ivhFeaturesS_Vx30_Wavelets_db_1_HLL	174750	43250	19375	78000	172375	107500
ivhFeaturesS_VabsX0_Wavelets_db_1_HLL	81375	18625	9000	38500	80125	52750
ivhFeaturesS_VabsX10_Wavelets_db_1_HLL	56000	10875	4250	23875	56625	34750
ivhFeaturesS_VabsX30_Wavelets_db_1_HLL	25875	2875	375	10250	26625	14625
firstOrderS_min_Wavelets_db_1_LHH	-65.2353	-44.4188	-17.5543	-59.0601	-82.6723	-49.3006
firstOrderS_max_Wavelets_db_1_LHH	67.2983	47.1442	31.9374	47.1442	61.9683	61.8206
firstOrderS_mean_Wavelets_db_1_LHH	0.923709	1.91783	1.41177	0.603047	0.87049	0.826112
firstOrderS_range_Wavelets_db_1_LHH	132.534	91.563	49.4917	106.204	144.641	111.121
firstOrderS_std_Wavelets_db_1_LHH	14.3674	11.9445	9.67818	13.0789	14.2211	12.9466
firstOrderS_var_Wavelets_db_1_LHH	206.422	142.671	93.6672	171.058	202.239	167.614
firstOrderS_median_Wavelets_db_1_LHH	0.751642	1.80239	0.748991	0.592503	0.725674	0.91344
firstOrderS_skewness_Wavelets_db_1_LHH	-0.023232	0.0194181	0.533274	-0.279024	-0.129515	0.0238549
firstOrderS_kurtosis_Wavelets_db_1_LHH	1.81247	1.17202	0.126014	1.97688	2.26002	1.37106
firstOrderS_entropy_Wavelets_db_1_LHH	1.32973	1.22757	0.768691	1.23233	1.37143	1.36349
firstOrderS_rms_Wavelets_db_1_LHH	1001.03	1001.99	1001.46	1000.69	1000.97	1000.91
firstOrderS_energy_Wavelets_db_1_LHH	1439952640	352397664	178519616	627863616	1420756736	890618496
firstOrderS_totalEnergy_Wavelets_db_1_LHH	179994083328	44049707008	22314952704	78482948096	177594597376	111327313920
firstOrderS_meanAbsDev_Wavelets_db_1_LHH	10.7326	9.14943	7.70375	9.70752	10.5889	9.71157
firstOrderS_medianAbsDev_Wavelets_db_1_LHH	10.732	9.1491	7.68798	9.70747	10.5882	9.71143
firstOrderS_P10_Wavelets_db_1_LHH	-15.8845	-11.7795	-10.0316	-14.0255	-15.4642	-14.8315
firstOrderS_P90_Wavelets_db_1_LHH	18.0924	17.1357	15.2887	16.8291	17.864	16.9885
firstOrderS_robustMeanAbsDev_Wavelets_db_1_LHH	6.91256	6.07968	5.32225	6.16701	6.83745	6.22268
firstOrderS_robustMedianAbsDev_Wavelets_db_1_LHH	6.91152	6.07941	5.32178	6.16614	6.83582	6.22258
firstOrderS_interQuartileRange_Wavelets_db_1_LHH	16.1825	14.159	12.5495	14.2818	16.0758	14.35
firstOrderS_coeffDispersion_Wavelets_db_1_LHH	11.2493	3.93631	9.44431	16.0509	14.4453	9.71263
firstOrderS_coeffVariation_Wavelets_db_1_LHH	15.554	6.22811	6.85534	21.688	16.3368	15.6717
shapeS_majorAxis_Wavelets_db_1_LHH	88.4257	49.4752	45.9293	86.197	88.2499	88.9452
shapeS_minorAxis_Wavelets_db_1_LHH	63.9975	43.3978	32.5385	53.5067	62.0763	59.4275
shapeS_leastAxis_Wavelets_db_1_LHH	60.2062	34.6441	23.9978	41.3581	59.0485	41.8878
shapeS_flatness_Wavelets_db_1_LHH	0.680868	0.700233	0.522493	0.479808	0.669106	0.470939
shapeS_elongation_Wavelets_db_1_LHH	0.723743	0.877162	0.708448	0.620749	0.703415	0.668136
shapeS_max3dDiameter_Wavelets_db_1_LHH	98.7421	61.8466	48.4768	88.6002	97.7241	94.2072
shapeS_max2dDiameterAxialPlane_Wavelets_db_1_LHH	98.2344	57.0088	47.1699	71.5891	88.6002	92.1954
shapeS_max2dDiameterSagittalPlane_Wavelets_db_1_LHH	88.459	50.9902	45.2769	78.1025	88.459	75
shapeS_max2dDiameterCoronalPlane_Wavelets_db_1_LHH	95.5249	55.2268	35.3553	75	90.5539	90.5539
shapeS_surfArea_Wavelets_db_1_LHH	276.606	87.5198	50.7235	159.324	269.943	204.331
shapeS_volume_Wavelets_db_1_LHH	179.625	43.875	22.25	78.375	177.25	111.125
shapeS_filledVolume_Wavelets_db_1_LHH	179.625	44.375	22.25	78.5	177.25	111.5
shapeS_Compactness1_Wavelets_db_1_LHH	0.0220293	0.0302331	0.0347489	0.0219878	0.0225478	0.0214653
shapeS_Compactness2_Wavelets_db_1_LHH	0.172426	0.324764	0.429027	0.171777	0.180639	0.16371
shapeS_spherDisprop_Wavelets_db_1_LHH	1.79666	1.45482	1.32588	1.79892	1.76901	1.82799
shapeS_sphericity_Wavelets_db_1_LHH	0.556588	0.687368	0.754215	0.555889	0.565289	0.547048
shapeS_surfToVolRatio_Wavelets_db_1_LHH	1.53991	1.99475	2.27971	2.03284	1.52295	1.83875
glcmFeatS_energy_Wavelets_db_1_LHH	0.194474	0.224512	0.245916	0.204497	0.197198	0.207011
glcmFeatS_jointEntropy_Wavelets_db_1_LHH	2.73607	2.39885	2.15458	2.6171	2.72718	2.58364
glcmFeatS_jointMax_Wavelets_db_1_LHH	0.251638	0.287014	0.291507	0.253929	0.253946	0.26072
glcmFeatS_jointAvg_Wavelets_db_1_LHH	3.52998	2.54358	1.51312	3.51548	4.52748	2.5337
glcmFeatS_jointVar_Wavelets_db_1_LHH	0.40055	0.320122	0.279421	0.374152	0.403776	0.359649
glcmFeatS_contrast_Wavelets_db_1_LHH	0.726555	0.559749	0.481417	0.691884	0.738838	0.661182
glcmFeatS_invDiffMom_Wavelets_db_1_LHH	0.71727	0.754118	0.776302	0.725251	0.717837	0.725337
glcmFeatS_invDiffMomNorm_Wavelets_db_1_LHH	0.981015	0.968073	0.953167	0.974567	0.985659	0.975388
glcmFeatS_invDiff_Wavelets_db_1_LHH	0.724928	0.757895	0.778192	0.731648	0.725593	0.730987
glcmFeatS_invDiffNorm_Wavelets_db_1_LHH	0.917729	0.90127	0.888151	0.907197	0.927804	0.907518
glcmFeatS_invVar_Wavelets_db_1_LHH	0.487064	0.453522	0.42826	0.483734	0.484524	0.491735
glcmFeatS_dissimilarity_Wavelets_db_1_LHH	0.592227	0.503094	0.453066	0.573072	0.593161	0.567969
glcmFeatS_diffEntropy_Wavelets_db_1_LHH	1.27418	1.14037	1.06268	1.2404	1.28287	1.21193
glcmFeatS_diffVar_Wavelets_db_1_LHH	0.726555	0.559749	0.481417	0.691884	0.738838	0.661182
glcmFeatS_diffAvg_Wavelets_db_1_LHH	0	0	0	0	0	0
glcmFeatS_sumAvg_Wavelets_db_1_LHH	7.05996	5.08717	3.02624	7.03097	9.05495	5.06741
glcmFeatS_sumVar_Wavelets_db_1_LHH	0.875645	0.72074	0.636269	0.804726	0.876267	0.777415
glcmFeatS_sumEntropy_Wavelets_db_1_LHH	1.93242	1.77247	1.63956	1.8642	1.92504	1.84651
glcmFeatS_corr_Wavelets_db_1_LHH	0.0914225	0.126134	0.13894	0.0751528	0.0838046	0.0799337
glcmFeatS_clustTendency_Wavelets_db_1_LHH	0.875645	0.72074	0.636269	0.804726	0.876267	0.777415
glcmFeatS_clustShade_Wavelets_db_1_LHH	0.0148921	-0.00728996	0.0679763	-0.0804761	-0.046732	-0.00726721
glcmFeatS_clustPromin_Wavelets_db_1_LHH	2.52962	1.32667	0.812462	2.06805	2.81639	1.87368
glcmFeatS_haralickCorr_Wavelets_db_1_LHH	278.681	118.999	43.6348	250.961	486.457	128.157
glcmFeatS_autoCorr_Wavelets_db_1_LHH	12.4981	6.51022	2.32836	12.3869	20.5325	6.44877
glcmFeatS_firstInfCorr_Wavelets_db_1_LHH	-0.0196141	-0.0305723	-0.033917	-0.0270833	-0.0216196	-0.0204681
glcmFeatS_secondInfCorr_Wavelets_db_1_LHH	0.198766	0.22675	0.207572	0.236231	0.213508	0.196139
rlmFeatS_gln_Wavelets_db_1_LHH	360.854	97.2372	53.5571	173.84	359.55	242.133
rlmFeatS_glnNorm_Wavelets_db_1_LHH	0.388461	0.431282	0.467901	0.409387	0.3938	0.410441
rlmFeatS_glv_Wavelets_db_1_LHH	0.537613	0.402214	0.314716	0.479305	0.542981	0.455178
rlmFeatS_hglre_Wavelets_db_1_LHH	12.9101	6.97718	2.8166	12.7579	20.9472	6.8205
rlmFeatS_lglre_Wavelets_db_1_LHH	0.0956123	0.194672	0.585703	0.0973439	0.054537	0.209523
rlmFeatS_lre_Wavelets_db_1_LHH	3.35841	3.39476	3.49006	2.9739	3.3925	3.10738
rlmFeatS_lrhgle_Wavelets_db_1_LHH	43.1741	22.961	8.735	37.7143	71.0246	21.0872
rlmFeatS_lrlgle_Wavelets_db_1_LHH	0.296423	0.617871	2.21867	0.267524	0.175029	0.579497
rlmFeatS_re_Wavelets_db_1_LHH	2.97496	2.77428	2.53262	2.77795	2.97773	2.80347
rlmFeatS_rln_Wavelets_db_1_LHH	452.052	106.339	54.2044	218.238	440.966	296.345
rlmFeatS_rlnNorm_Wavelets_db_1_LHH	0.482832	0.466489	0.464611	0.509663	0.479167	0.498478
rlmFeatS_rlv_Wavelets_db_1_LHH	0.902622	0.868585	0.8519	0.72605	0.915325	0.780805
rlmFeatS_rp_Wavelets_db_1_LHH	0.645683	0.641683	0.642178	0.676359	0.643105	0.663061
rlmFeatS_sre_Wavelets_db_1_LHH	0.716671	0.69975	0.691046	0.73688	0.713962	0.728763
rlmFeatS_srhgle_Wavelets_db_1_LHH	9.2693	4.92441	2.03697	9.40236	14.9615	4.97938
rlmFeatS_srlgle_Wavelets_db_1_LHH	0.0713485	0.142665	0.394417	0.0747662	0.0400716	0.161422
ngtdmFeatS_coarseness_Wavelets_db_1_LHH	0.00328414	0.0127911	0.0240763	0.00723698	0.0032759	0.0051327
ngtdmFeatS_contrast_Wavelets_db_1_LHH	0.0173168	0.0315459	0.0496575	0.0236313	0.0124692	0.0220737
ngtdmFeatS_busyness_Wavelets_db_1_LHH	11.272	7.34499	11.1343	6.77497	6.99557	12.9372
ngtdmFeatS_complexity_Wavelets_db_1_LHH	9.05522	3.37769	1.86066	6.21449	13.1307	6.17299
ngtdmFeatS_strength_Wavelets_db_1_LHH	0.0479927	0.0673783	0.0773262	0.0737668	0.0793067	0.0519266
ngldmFeatS_lde_Wavelets_db_1_LHH	5.83929e-05	7.9049e-05	0.000119866	8.81081e-05	5.30363e-05	7.40463e-05
ngldmFeatS_hde_Wavelets_db_1_LHH	38195	21085	11463.2	20558.5	38394.7	27277.8
ngldmFeatS_lgce_Wavelets_db_1_LHH	0.0919033	0.18746	0.605025	0.093639	0.0530479	0.198091
ngldmFeatS_hgce_Wavelets_db_1_LHH	12.8873	6.89459	2.67978	12.7321	20.9436	6.80765
ngldmFeatS_ldlge_Wavelets_db_1_LHH	6.1037e-06	1.44539e-05	6.67048e-05	9.00622e-06	3.5307e-06	1.79019e-05
ngldmFeatS_ldhge_Wavelets_db_1_LHH	0.000743212	0.000580717	0.000354088	0.00112782	0.00108821	0.000475844
ngldmFeatS_hdlge_Wavelets_db_1_LHH	3441.7	3890.17	7271.69	1870.15	2001.84	5243.5
ngldmFeatS_hdhge_Wavelets_db_1_LHH	485804	141835	29098.8	259813	798198	183919
ngldmFeatS_gln_Wavelets_db_1_LHH	605.473	159.644	85.1798	272.553	604.639	388.368
ngldmFeatS_glnNorm_Wavelets_db_1_LHH	0.421345	0.454826	0.478538	0.434694	0.426403	0.436859
ngldmFeatS_dcn_Wavelets_db_1_LHH	6.73278	3.30199	3.06742	4.80861	7.01834	5.84139
ngldmFeatS_dcnNorm_Wavelets_db_1_LHH	0.0046853	0.00940739	0.0172327	0.00766924	0.00494946	0.00657075
ngldmFeatS_dcp_Wavelets_db_1_LHH	1	1	1	1	1	1
ngldmFeatS_glv_Wavelets_db_1_LHH	0.444095	0.349153	0.292924	0.409382	0.445294	0.390631
ngldmFeatS_dcv_Wavelets_db_1_LHH	4678.99	1955.24	717.156	2088.06	4117.97	2650.68
ngldmFeatS_entropy_Wavelets_db_1_LHH	8.93921	7.59948	6.57035	8.09536	8.85094	8.38365
ngldmFeatS_energy_Wavelets_db_1_LHH	0.00238212	0.0060795	0.0119934	0.00431665	0.00257022	0.00351123
szmFeatS_sae_Wavelets_db_1_LHH	0.610354	0.623021	0.714324	0.719427	0.640284	0.6875
szmFeatS_lae_Wavelets_db_1_LHH	12870.9	3992.79	2139.14	5469.84	12682.4	8768.08
szmFeatS_gln_Wavelets_db_1_LHH	24.8806	5.42857	3	10.5484	23.1493	15.0513
szmFeatS_glnNorm_Wavelets_db_1_LHH	0.371352	0.387755	0.428571	0.340271	0.345511	0.38593
szmFeatS_szn_Wavelets_db_1_LHH	25.7761	5.28571	3.85714	15.0645	26.2537	17.2564
szmFeatS_sznNorm_Wavelets_db_1_LHH	0.384718	0.377551	0.55102	0.485952	0.391847	0.442472
szmFeatS_zp_Wavelets_db_1_LHH	0.0466249	0.039886	0.0393258	0.0494418	0.0472496	0.0438695
szmFeatS_lglze_Wavelets_db_1_LHH	0.181153	0.414187	0.277778	0.226281	0.0892698	0.482685
szmFeatS_hglze_Wavelets_db_1_LHH	14.3582	9.28571	6.42857	12.5484	22.209	8.71795
szmFeatS_salgle_Wavelets_db_1_LHH	0.125301	0.273315	0.0992307	0.200455	0.0643048	0.358275
szmFeatS_sahgle_Wavelets_db_1_LHH	8.76754	6.21829	5.71438	7.4989	13.6607	5.78633
szmFeatS_lalgle_Wavelets_db_1_LHH	1093.66	673.468	1308.81	468.632	636.925	1531.33
szmFeatS_lahgle_Wavelets_db_1_LHH	164348	27688.9	5463	69305.3	265258	58913
szmFeatS_glv_Wavelets_db_1_LHH	2.57385	1.91837	0.530612	2.34964	2.69102	2.14333
szmFeatS_szv_Wavelets_db_1_LHH	12410.9	3364.21	1492.53	5060.76	12234.4	8248.47
szmFeatS_ze_Wavelets_db_1_LHH	3.18291	2.35275	1.6645	2.85506	3.41409	3.03544
peakValleyFeatureS_peak_Wavelets_db_1_LHH	67.2983	47.1442	26.0386	47.1442	61.9683	61.8206
peakValleyFeatureS_valley_Wavelets_db_1_LHH	-65.2353	-44.4188	-17.5543	-59.0601	-82.6723	-49.3006
ivhFeaturesS_meanHist_Wavelets_db_1_LHH	0.923974	1.91781	1.41124	0.603589	0.870451	0.825815
ivhFeaturesS_maxHist_Wavelets_db_1_LHH	67.25	47.15	31.95	47.15	61.95	61.85
ivhFeaturesS_minHist_Wavelets_db_1_LHH	-65.25	-44.45	-17.55	-59.05	-82.65	-49.35
ivhFeaturesS_I50_Wavelets_db_1_LHH	0.75	1.85	0.85	0.55	0.75	0.95
ivhFeaturesS_rangeHist_Wavelets_db_1_LHH	132.5	91.6	49.5	106.2	144.6	111.2
ivhFeaturesS_Ix20_Wavelets_db_1_LHH	11.35	11.15	8.55	9.55	11.35	9.75
ivhFeaturesS_MOHx20_Wavelets_db_1_LHH	20.5185	18.6261	15.9611	18.3484	20.2242	18.6606
ivhFeaturesS_MOCx20_Wavelets_db_1_LHH	-18.6977	-14.2442	-10.9357	-17.3946	-18.4489	-17.082
ivhFeaturesS_Ix30_Wavelets_db_1_LHH	7.05	7.25	5.65	6.05	7.05	6.45
ivhFeaturesS_MOHx30_Wavelets_db_1_LHH	16.6836	15.2352	12.79	14.8579	16.4808	14.9908
ivhFeaturesS_MOCx30_Wavelets_db_1_LHH	-14.843	-11.2138	-9.14057	-13.7591	-14.7385	-13.5379
ivhFeaturesS_Ix40_Wavelets_db_1_LHH	4.05	4.25	3.25	3.45	3.95	3.55
ivhFeaturesS_MOHx40_Wavelets_db_1_LHH	13.9048	12.9514	10.7639	12.3313	13.6955	12.6048
ivhFeaturesS_MOCx40_Wavelets_db_1_LHH	-12.1272	-9.07786	-7.67254	-11.1872	-12.1271	-11.0483
ivhFeaturesS_IabsX200_Wavelets_db_1_LHH	-65.25	-44.45	-17.55	-59.05	-82.65	-49.35
ivhFeaturesS_IabsX300_Wavelets_db_1_LHH	-65.25	-44.45	-17.55	-59.05	-82.65	-49.35
ivhFeaturesS_IabsX400_Wavelets_db_1_LHH	-65.25	-44.45	-17.55	-59.05	-82.65	-49.35
ivhFeaturesS_Vx10_Wavelets_db_1_LHH	179250	43625	20875	78000	177125	110375
ivhFeaturesS_Vx30_Wavelets_db_1_LHH	173000	41750	14000	76500	175875	101500
ivhFeaturesS_VabsX0_Wavelets_db_1_LHH	93500	24000	11625	40125	92750	58250
ivhFeaturesS_VabsX10_Wavelets_db_1_LHH	39875	9250	3625	15000	39000	21625
ivhFeaturesS_VabsX30_Wavelets_db_1_LHH	4750	625	125	1250	4125	2250
firstOrderS_min_Wavelets_db_1_LHL	-185.391	-59.7669	-48.7009	-141.869	-144.409	-90.4333
firstOrderS_max_Wavelets_db_1_LHL	208.166	74.4049	50.0563	92.1589	232.681	127.853
firstOrderS_mean_Wavelets_db_1_LHL	1.38103	7.79837	5.99529	1.58248	3.78693	1.73601
firstOrderS_range_Wavelets_db_1_LHL	393.558	134.172	98.7572	234.028	377.09	218.286
firstOrderS_std_Wavelets_db_1_LHL	37.2292	22.6893	18.6205	29.5746	38.7767	26.8816
firstOrderS_var_Wavelets_db_1_LHL	1386.01	514.803	346.723	874.655	1503.64	722.622
firstOrderS_median_Wavelets_db_1_LHL	2.16061	6.92397	5.8329	2.99184	3.25129	1.7365
firstOrderS_skewness_Wavelets_db_1_LHL	-0.163653	0.0659514	-0.103169	-0.739866	0.267122	-0.115232
firstOrderS_kurtosis_Wavelets_db_1_LHL	4.05998	0.131084	-0.394139	3.20592	4.26304	1.01731
firstOrderS_entropy_Wavelets_db_1_LHL	2.50124	1.93546	1.72251	2.24668	2.5562	2.1757
firstOrderS_rms_Wavelets_db_1_LHL	1002.07	1008.05	1006.17	1002.02	1004.54	1002.1
firstOrderS_energy_Wavelets_db_1_LHL	1442963200	356676480	180202416	629534464	1430892032	892731712
firstOrderS_totalEnergy_Wavelets_db_1_LHL	180370407424	44584558592	22525302784	78691811328	178861506560	111591464960
firstOrderS_meanAbsDev_Wavelets_db_1_LHL	25.7742	18.114	15.3683	21.2927	26.5759	20.3668
firstOrderS_medianAbsDev_Wavelets_db_1_LHL	25.7659	18.0997	15.3683	21.2611	26.5698	20.3668
firstOrderS_P10_Wavelets_db_1_LHL	-38.1511	-20.6525	-17.9374	-30.8849	-36.088	-30.5997
firstOrderS_P90_Wavelets_db_1_LHL	39.0166	35.442	29.4095	34.5218	43.1641	33.1291
firstOrderS_robustMeanAbsDev_Wavelets_db_1_LHL	15.0837	12.6935	11.1886	13.0118	15.2834	13.2038
firstOrderS_robustMedianAbsDev_Wavelets_db_1_LHL	15.0834	12.6847	11.1873	13.01	15.2776	13.1948
firstOrderS_interQuartileRange_Wavelets_db_1_LHL	35.6512	30.0075	27.565	30.5896	35.4404	31.4366
firstOrderS_coeffDispersion_Wavelets_db_1_LHL	7.90945	1.93548	1.93001	6.39272	4.75398	7.42262
firstOrderS_coeffVariation_Wavelets_db_1_LHL	26.9575	2.90949	3.10586	18.6887	10.2396	15.4847
shapeS_majorAxis_Wavelets_db_1_LHL	88.4257	49.4752	45.9293	86.197	88.2499	88.9452
shapeS_minorAxis_Wavelets_db_1_LHL	63.9975	43.3978	32.5385	53.5067	62.0763	59.4275
shapeS_leastAxis_Wavelets_db_1_LHL	60.2062	34.6441	23.9978	41.3581	59.0485	41.8878
shapeS_flatness_Wavelets_db_1_LHL	0.680868	0.700233	0.522493	0.479808	0.669106	0.470939
shapeS_elongation_Wavelets_db_1_LHL	0.723743	0.877162	0.708448	0.620749	0.703415	0.668136
shapeS_max3dDiameter_Wavelets_db_1_LHL	98.7421	61.8466	48.4768	88.6002	97.7241	94.2072
shapeS_max2dDiameterAxialPlane_Wavelets_db_1_LHL	98.2344	57.0088	47.1699	71.5891	88.6002	92.1954
shapeS_max2dDiameterSagittalPlane_Wavelets_db_1_LHL	88.459	50.9902	45.2769	78.1025	88.459	75
shapeS_max2dDiameterCoronalPlane_Wavelets_db_1_LHL	95.5249	55.2268	35.3553	75	90.5539	90.5539
shapeS_surfArea_Wavelets_db_1_LHL	276.606	87.5198	50.7235	159.324	269.943	204.331
shapeS_volume_Wavelets_db_1_LHL	179.625	43.875	22.25	78.375	177.25	111.125
shapeS_filledVolume_Wavelets_db_1_LHL	179.625	44.375	22.25	78.5	177.25	111.5
shapeS_Compactness1_Wavelets_db_1_LHL	0.0220293	0.0302331	0.0347489	0.0219878	0.0225478	0.0214653
shapeS_Compactness2_Wavelets_db_1_LHL	0.172426	0.324764	0.429027	0.171777	0.180639	0.16371
shapeS_spherDisprop_Wavelets_db_1_LHL	1.79666	1.45482	1.32588	1.79892	1.76901	1.82799
shapeS_sphericity_Wavelets_db_1_LHL	0.556588	0.687368	0.754215	0.555889	0.565289	0.547048
shapeS_surfToVolRatio_Wavelets_db_1_LHL	1.53991	1.99475	2.27971	2.03284	1.52295	1.83875
glcmFeatS_energy_Wavelets_db_1_LHL	0.0707796	0.105127	0.134594	0.0880712	0.0693349	0.0877975
glcmFeatS_jointEntropy_Wavelets_db_1_LHL	4.59004	3.68064	3.24199	4.17999	4.67032	4.09525
glcmFeatS_jointMax_Wavelets_db_1_LHL	0.133333	0.175394	0.214753	0.154772	0.131625	0.151499
glcmFeatS_jointAvg_Wavelets_db_1_LHL	8.53606	3.75837	2.6376	6.49509	6.60396	4.55672
glcmFeatS_jointVar_Wavelets_db_1_LHL	1.90093	0.841088	0.627797	1.35336	2.09477	1.14757
glcmFeatS_contrast_Wavelets_db_1_LHL	2.5371	1.2978	1.03702	2.00057	2.75339	1.66237
glcmFeatS_invDiffMom_Wavelets_db_1_LHL	0.563732	0.633933	0.664933	0.591171	0.556643	0.606223
glcmFeatS_invDiffMomNorm_Wavelets_db_1_LHL	0.991579	0.96766	0.962995	0.981552	0.98976	0.984347
glcmFeatS_invDiff_Wavelets_db_1_LHL	0.600516	0.656208	0.681995	0.623242	0.595005	0.634921
glcmFeatS_invDiffNorm_Wavelets_db_1_LHL	0.941437	0.890036	0.885162	0.915746	0.936186	0.9208
glcmFeatS_invVar_Wavelets_db_1_LHL	0.469503	0.500607	0.495123	0.473287	0.462468	0.48466
glcmFeatS_dissimilarity_Wavelets_db_1_LHL	1.12238	0.825357	0.73128	1.00222	1.16503	0.928298
glcmFeatS_diffEntropy_Wavelets_db_1_LHL	1.94626	1.55607	1.41848	1.81018	1.99592	1.7166
glcmFeatS_diffVar_Wavelets_db_1_LHL	2.5371	1.2978	1.03702	2.00057	2.75339	1.66237
glcmFeatS_diffAvg_Wavelets_db_1_LHL	0	0	0	0	0	0
glcmFeatS_sumAvg_Wavelets_db_1_LHL	17.0721	7.51675	5.27521	12.9902	13.2079	9.11345
glcmFeatS_sumVar_Wavelets_db_1_LHL	5.06661	2.06655	1.47417	3.41287	5.62569	2.9279
glcmFeatS_sumEntropy_Wavelets_db_1_LHL	3.08978	2.53051	2.26269	2.83585	3.14781	2.78246
glcmFeatS_corr_Wavelets_db_1_LHL	0.322311	0.227378	0.176468	0.249848	0.329488	0.273749
glcmFeatS_clustTendency_Wavelets_db_1_LHL	5.06661	2.06655	1.47417	3.41287	5.62569	2.9279
glcmFeatS_clustShade_Wavelets_db_1_LHL	-2.40533	0.158268	-0.00325142	-3.78899	2.89627	-0.232913
glcmFeatS_clustPromin_Wavelets_db_1_LHL	163.662	13.0062	6.15334	64.2732	212.453	31.7354
glcmFeatS_haralickCorr_Wavelets_db_1_LHL	6516.13	599.701	238.007	2335.72	3848.77	1160.72
glcmFeatS_autoCorr_Wavelets_db_1_LHL	73.4985	14.3179	7.06726	42.5416	44.3314	21.0805
glcmFeatS_firstInfCorr_Wavelets_db_1_LHL	-0.0746977	-0.074822	-0.0843438	-0.0722225	-0.0806009	-0.0648962
glcmFeatS_secondInfCorr_Wavelets_db_1_LHL	0.494442	0.448984	0.462372	0.46469	0.514949	0.438916
rlmFeatS_gln_Wavelets_db_1_LHL	230.438	71.4715	41.8806	119.976	222.594	165.637
rlmFeatS_glnNorm_Wavelets_db_1_LHL	0.209954	0.273037	0.318814	0.248304	0.204947	0.247686
rlmFeatS_glv_Wavelets_db_1_LHL	2.74334	1.06075	0.748855	1.70631	2.99014	1.4398
rlmFeatS_hglre_Wavelets_db_1_LHL	75.6717	15.9318	8.3886	44.5247	47.1592	22.2716
rlmFeatS_lglre_Wavelets_db_1_LHL	0.017023	0.0932692	0.20648	0.0327935	0.0368466	0.0673549
rlmFeatS_lre_Wavelets_db_1_LHL	2.24183	2.31824	2.40687	2.15869	2.22714	2.29401
rlmFeatS_lrhgle_Wavelets_db_1_LHL	167.995	34.1916	18.028	94.6797	101.507	49.8912
rlmFeatS_lrlgle_Wavelets_db_1_LHL	0.0346955	0.205408	0.485666	0.0629234	0.0688403	0.137196
rlmFeatS_re_Wavelets_db_1_LHL	3.61639	3.0824	2.82559	3.28223	3.65497	3.29702
rlmFeatS_rln_Wavelets_db_1_LHL	697.875	157.471	78.0683	308.574	694.747	411.747
rlmFeatS_rlnNorm_Wavelets_db_1_LHL	0.631468	0.596129	0.58299	0.632732	0.635327	0.610791
rlmFeatS_rlv_Wavelets_db_1_LHL	0.487169	0.478902	0.490516	0.429564	0.481233	0.487533
rlmFeatS_rp_Wavelets_db_1_LHL	0.762861	0.745562	0.738116	0.769722	0.764837	0.751666
rlmFeatS_sre_Wavelets_db_1_LHL	0.820434	0.79711	0.783496	0.820254	0.822765	0.807069
rlmFeatS_srhgle_Wavelets_db_1_LHL	62.251	13.0594	6.8841	36.6988	39.2062	18.1018
rlmFeatS_srlgle_Wavelets_db_1_LHL	0.0144436	0.0759323	0.160905	0.0281262	0.0320951	0.0566534
ngtdmFeatS_coarseness_Wavelets_db_1_LHL	0.00463799	0.0184446	0.0318361	0.00982214	0.00481975	0.00738709
ngtdmFeatS_contrast_Wavelets_db_1_LHL	0.0194145	0.045956	0.0469548	0.0290738	0.0215953	0.0284181
ngtdmFeatS_busyness_Wavelets_db_1_LHL	1.0636	2.46629	2.48274	1.17695	1.33894	2.61438
ngtdmFeatS_complexity_Wavelets_db_1_LHL	116.97	10.0452	6.65635	38.0171	120.646	29.4516
ngtdmFeatS_strength_Wavelets_db_1_LHL	0.557111	0.1834	0.225672	0.387188	0.591926	0.227159
ngldmFeatS_lde_Wavelets_db_1_LHL	5.85536e-05	7.9049e-05	0.000119866	8.81081e-05	5.32332e-05	7.40463e-05
ngldmFeatS_hde_Wavelets_db_1_LHL	38184.8	21085	11463.2	20558.5	38376.3	27277.8
ngldmFeatS_lgce_Wavelets_db_1_LHL	0.0163617	0.0911855	0.205593	0.0312069	0.0343451	0.0641316
ngldmFeatS_hgce_Wavelets_db_1_LHL	75.3869	15.4245	7.98315	44.2504	46.5254	22.063
ngldmFeatS_ldlge_Wavelets_db_1_LHL	2.16563e-06	7.532e-06	2.51215e-05	3.14419e-06	1.93138e-06	5.06491e-06
ngldmFeatS_ldhge_Wavelets_db_1_LHL	0.00448586	0.00123508	0.00102857	0.00401863	0.00263222	0.00153806
ngldmFeatS_hdlge_Wavelets_db_1_LHL	574.996	1838.04	2217.27	565.1	1206.15	1700.24
ngldmFeatS_hdhge_Wavelets_db_1_LHL	2857164	314186	89115.5	900072	1.74005e+06	598681
ngldmFeatS_gln_Wavelets_db_1_LHL	339.717	103.108	59.3034	171.313	329.401	241.189
ngldmFeatS_glnNorm_Wavelets_db_1_LHL	0.236407	0.293756	0.333165	0.273226	0.232299	0.271304
ngldmFeatS_dcn_Wavelets_db_1_LHL	6.77731	3.30199	3.06742	4.80861	7.00141	5.84139
ngldmFeatS_dcnNorm_Wavelets_db_1_LHL	0.00471629	0.00940739	0.0172327	0.00766924	0.00493752	0.00657075
ngldmFeatS_dcp_Wavelets_db_1_LHL	1	1	1	1	1	1
ngldmFeatS_glv_Wavelets_db_1_LHL	2.30048	0.936827	0.681006	1.47004	2.49683	1.24723
ngldmFeatS_dcv_Wavelets_db_1_LHL	4685.08	1955.24	717.156	2088.06	4126.77	2650.68
ngldmFeatS_entropy_Wavelets_db_1_LHL	9.46499	7.94845	6.79931	8.46028	9.45312	8.81754
ngldmFeatS_energy_Wavelets_db_1_LHL	0.00169058	0.00450483	0.0101629	0.00335513	0.00170486	0.00265082
szmFeatS_sae_Wavelets_db_1_LHL	0.598433	0.648392	0.373577	0.552035	0.608915	0.60992
szmFeatS_lae_Wavelets_db_1_LHL	2923.17	838.676	544.133	1454.27	2523.43	2232.86
szmFeatS_gln_Wavelets_db_1_LHL	16.0274	6.58824	3.93333	10.2903	16.7532	13.425
szmFeatS_glnNorm_Wavelets_db_1_LHL	0.109777	0.193772	0.262222	0.165973	0.108787	0.167812
szmFeatS_szn_Wavelets_db_1_LHL	48.8767	13.6471	2.46667	17.7097	53.1429	27.675
szmFeatS_sznNorm_Wavelets_db_1_LHL	0.334772	0.401384	0.164444	0.28564	0.345083	0.345937
szmFeatS_zp_Wavelets_db_1_LHL	0.101601	0.0968661	0.0842697	0.0988836	0.108604	0.0899888
szmFeatS_lglze_Wavelets_db_1_LHL	0.0290055	0.169281	0.227204	0.0499321	0.0669148	0.128321
szmFeatS_hglze_Wavelets_db_1_LHL	80.5069	18.6765	10.6667	47.371	56.7532	25.05
szmFeatS_salgle_Wavelets_db_1_LHL	0.0196647	0.127687	0.0404109	0.0211778	0.0354503	0.0937722
szmFeatS_sahgle_Wavelets_db_1_LHL	51.3559	13.064	4.9268	25.3134	36.8156	16.2245
szmFeatS_lalgle_Wavelets_db_1_LHL	40.3787	63.7585	88.1545	34.1049	59.1893	109.597
szmFeatS_lahgle_Wavelets_db_1_LHL	215708	12195.5	4114.47	64093.8	111428	48613.2
szmFeatS_glv_Wavelets_db_1_LHL	9.53199	2.9109	1.26222	4.70057	9.91078	4.3475
szmFeatS_szv_Wavelets_db_1_LHL	2826.3	732.101	403.316	1352	2438.65	2109.37
szmFeatS_ze_Wavelets_db_1_LHL	5.26345	3.74894	3.5899	4.6054	5.22799	4.62757
peakValleyFeatureS_peak_Wavelets_db_1_LHL	208.166	74.4049	50.0563	92.1589	232.681	127.853
peakValleyFeatureS_valley_Wavelets_db_1_LHL	-185.391	-59.7669	-48.7009	-141.869	-139.612	-90.4333
ivhFeaturesS_meanHist_Wavelets_db_1_LHL	1.38125	7.799	5.99438	1.5827	3.78674	1.73673
ivhFeaturesS_maxHist_Wavelets_db_1_LHL	208.15	74.45	50.05	92.15	232.65	127.85
ivhFeaturesS_minHist_Wavelets_db_1_LHL	-185.35	-59.75	-48.75	-141.85	-144.45	-90.45
ivhFeaturesS_I50_Wavelets_db_1_LHL	2.15	6.95	6.15	2.95	3.25	1.75
ivhFeaturesS_rangeHist_Wavelets_db_1_LHL	393.5	134.2	98.8	234	377.1	218.3
ivhFeaturesS_Ix20_Wavelets_db_1_LHL	24.05	26.35	22.55	21.65	26.35	22.15
ivhFeaturesS_MOHx20_Wavelets_db_1_LHL	48.3957	39.4875	30.6947	38.777	54.663	37.5986
ivhFeaturesS_MOCx20_Wavelets_db_1_LHL	-49.3535	-23.3857	-20.5843	-40.2612	-46.9429	-36.6523
ivhFeaturesS_Ix30_Wavelets_db_1_LHL	16.45	19.55	17.45	14.95	17.25	15.25
ivhFeaturesS_MOHx30_Wavelets_db_1_LHL	38.9792	34.1094	27.587	31.7932	43.5067	31.2384
ivhFeaturesS_MOCx30_Wavelets_db_1_LHL	-38.1841	-17.9986	-15.8877	-31.0894	-36.0323	-28.894
ivhFeaturesS_Ix40_Wavelets_db_1_LHL	9.15	13.55	12.05	9.15	10.55	7.75
ivhFeaturesS_MOHx40_Wavelets_db_1_LHL	32.4479	29.6848	24.4069	26.9615	36.1451	26.3025
ivhFeaturesS_MOCx40_Wavelets_db_1_LHL	-30.4139	-13.8629	-12.4049	-24.7127	-28.5137	-23.3463
ivhFeaturesS_IabsX200_Wavelets_db_1_LHL	-185.35	-59.75	-48.75	-141.85	-144.45	-90.45
ivhFeaturesS_IabsX300_Wavelets_db_1_LHL	-185.35	-59.75	-48.75	-141.85	-144.45	-90.45
ivhFeaturesS_IabsX400_Wavelets_db_1_LHL	-185.35	-59.75	-48.75	-141.85	-144.45	-90.45
ivhFeaturesS_Vx10_Wavelets_db_1_LHL	179500	43125	22125	77875	175000	110000
ivhFeaturesS_Vx30_Wavelets_db_1_LHL	172250	39000	20125	77250	156625	96250
ivhFeaturesS_VabsX0_Wavelets_db_1_LHL	95375	27000	13250	42250	96250	59125
ivhFeaturesS_VabsX10_Wavelets_db_1_LHL	70000	20125	9500	30375	72500	42125
ivhFeaturesS_VabsX30_Wavelets_db_1_LHL	26875	6875	2000	9250	30000	13375
firstOrderS_min_Wavelets_db_1_LLH	-134.214	-67.4052	-37.315	-94.2028	-134.214	-134.214
firstOrderS_max_Wavelets_db_1_LLH	144.61	60.928	39.176	67.9026	293.709	66.6728
firstOrderS_mean_Wavelets_db_1_LLH	0.0666317	2.16939	2.31781	2.84307	1.41798	-0.272762
firstOrderS_range_Wavelets_db_1_LLH	278.824	128.333	76.491	162.105	427.923	200.887
firstOrderS_std_Wavelets_db_1_LLH	27.4999	19.1222	13.9838	19.158	27.4964	24.1295
firstOrderS_var_Wavelets_db_1_LLH	756.243	365.659	195.546	367.029	756.053	582.231
firstOrderS_median_Wavelets_db_1_LLH	0.227576	1.22669	0.78449	1.40516	0.677121	0.538639
firstOrderS_skewness_Wavelets_db_1_LLH	-0.436486	-0.216175	0.0923807	-0.327208	0.555566	-1.44164
firstOrderS_kurtosis_Wavelets_db_1_LLH	4.52028	0.962419	0.0794418	2.52756	12.7605	5.88984
firstOrderS_entropy_Wavelets_db_1_LLH	2.07601	1.73123	1.30598	1.6896	2.03138	1.87437
firstOrderS_rms_Wavelets_db_1_LLH	1000.44	1002.35	1002.42	1003.03	1001.8	1000.02
firstOrderS_energy_Wavelets_db_1_LLH	1438278400	352652896	178860896	630800384	1423096448	889032512
firstOrderS_totalEnergy_Wavelets_db_1_LLH	179784794112	44081610752	22357612544	78850048000	177887051776	111129067520
firstOrderS_meanAbsDev_Wavelets_db_1_LLH	18.5978	14.2307	10.9957	13.9327	18.1859	16.4106
firstOrderS_medianAbsDev_Wavelets_db_1_LLH	18.596	14.1967	10.9092	13.8792	18.1738	16.3878
firstOrderS_P10_Wavelets_db_1_LLH	-27.8645	-20.8764	-15.0488	-17.9291	-25.3203	-25.1899
firstOrderS_P90_Wavelets_db_1_LLH	28.6826	25.968	21.9873	26.0497	29.8572	26.4467
firstOrderS_robustMeanAbsDev_Wavelets_db_1_LLH	10.7001	9.08	7.41491	8.74053	10.6058	9.74804
firstOrderS_robustMedianAbsDev_Wavelets_db_1_LLH	10.6812	8.99887	7.32518	8.66369	10.5774	9.7337
firstOrderS_interQuartileRange_Wavelets_db_1_LLH	24.3189	19.7394	17.2395	19.4367	24.2559	22.6794
firstOrderS_coeffDispersion_Wavelets_db_1_LLH	10.9265	3.13485	3.02946	3.0601	6.64596	8.16696
firstOrderS_coeffVariation_Wavelets_db_1_LLH	412.715	8.81456	6.03318	6.73849	19.3912	-88.4635
shapeS_majorAxis_Wavelets_db_1_LLH	88.4257	49.4752	45.9293	86.197	88.2499	88.9452
shapeS_minorAxis_Wavelets_db_1_LLH	63.9975	43.3978	32.5385	53.5067	62.0763	59.4275
shapeS_leastAxis_Wavelets_db_1_LLH	60.2062	34.6441	23.9978	41.3581	59.0485	41.8878
shapeS_flatness_Wavelets_db_1_LLH	0.680868	0.700233	0.522493	0.479808	0.669106	0.470939
shapeS_elongation_Wavelets_db_1_LLH	0.723743	0.877162	0.708448	0.620749	0.703415	0.668136
shapeS_max3dDiameter_Wavelets_db_1_LLH	98.7421	61.8466	48.4768	88.6002	97.7241	94.2072
shapeS_max2dDiameterAxialPlane_Wavelets_db_1_LLH	98.2344	57.0088	47.1699	71.5891	88.6002	92.1954
shapeS_max2dDiameterSagittalPlane_Wavelets_db_1_LLH	88.459	50.9902	45.2769	78.1025	88.459	75
shapeS_max2dDiameterCoronalPlane_Wavelets_db_1_LLH	95.5249	55.2268	35.3553	75	90.5539	90.5539
shapeS_surfArea_Wavelets_db_1_LLH	276.606	87.5198	50.7235	159.324	269.943	204.331
shapeS_volume_Wavelets_db_1_LLH	179.625	43.875	22.25	78.375	177.25	111.125
shapeS_filledVolume_Wavelets_db_1_LLH	179.625	44.375	22.25	78.5	177.25	111.5
shapeS_Compactness1_Wavelets_db_1_LLH	0.0220293	0.0302331	0.0347489	0.0219878	0.0225478	0.0214653
shapeS_Compactness2_Wavelets_db_1_LLH	0.172426	0.324764	0.429027	0.171777	0.180639	0.16371
shapeS_spherDisprop_Wavelets_db_1_LLH	1.79666	1.45482	1.32588	1.79892	1.76901	1.82799
shapeS_sphericity_Wavelets_db_1_LLH	0.556588	0.687368	0.754215	0.555889	0.565289	0.547048
shapeS_surfToVolRatio_Wavelets_db_1_LLH	1.53991	1.99475	2.27971	2.03284	1.52295	1.83875
glcmFeatS_energy_Wavelets_db_1_LLH	0.113509	0.142184	0.196287	0.150292	0.117204	0.129034
glcmFeatS_jointEntropy_Wavelets_db_1_LLH	3.82991	3.29712	2.6554	3.21805	3.7401	3.5434
glcmFeatS_jointMax_Wavelets_db_1_LLH	0.176233	0.220757	0.256273	0.218183	0.180065	0.194921
glcmFeatS_jointAvg_Wavelets_db_1_LLH	6.51525	3.59081	2.56861	4.59783	6.55198	6.51188
glcmFeatS_jointVar_Wavelets_db_1_LLH	1.07469	0.631726	0.390243	0.607041	1.01051	0.891776
glcmFeatS_contrast_Wavelets_db_1_LLH	1.50357	0.972026	0.667698	0.881772	1.48283	1.22664
glcmFeatS_invDiffMom_Wavelets_db_1_LLH	0.639834	0.677781	0.729052	0.692777	0.646158	0.664769
glcmFeatS_invDiffMomNorm_Wavelets_db_1_LLH	0.990081	0.975133	0.962676	0.983036	0.995584	0.985898
glcmFeatS_invDiff_Wavelets_db_1_LLH	0.661409	0.692185	0.735637	0.704277	0.666512	0.681471
glcmFeatS_invDiffNorm_Wavelets_db_1_LLH	0.938529	0.904841	0.890876	0.920629	0.958266	0.928065
glcmFeatS_invVar_Wavelets_db_1_LLH	0.489049	0.496033	0.474944	0.495768	0.489899	0.492911
glcmFeatS_dissimilarity_Wavelets_db_1_LLH	0.842522	0.69895	0.562864	0.658784	0.823207	0.758211
glcmFeatS_diffEntropy_Wavelets_db_1_LLH	1.65004	1.41037	1.21432	1.37359	1.62076	1.53044
glcmFeatS_diffVar_Wavelets_db_1_LLH	1.50357	0.972026	0.667698	0.881772	1.48283	1.22664
glcmFeatS_diffAvg_Wavelets_db_1_LLH	0	0	0	0	0	0
glcmFeatS_sumAvg_Wavelets_db_1_LLH	13.0305	7.18162	5.13723	9.19566	13.104	13.0238
glcmFeatS_sumVar_Wavelets_db_1_LLH	2.79521	1.55488	0.893275	1.54639	2.55922	2.34046
glcmFeatS_sumEntropy_Wavelets_db_1_LLH	2.6476	2.32529	1.92665	2.31603	2.58684	2.5044
glcmFeatS_corr_Wavelets_db_1_LLH	0.28809	0.233162	0.146399	0.27198	0.249939	0.299903
glcmFeatS_clustTendency_Wavelets_db_1_LLH	2.79521	1.55488	0.893275	1.54639	2.55922	2.34046
glcmFeatS_clustShade_Wavelets_db_1_LLH	-3.35726	0.307719	0.132652	-0.0434492	-0.645607	-4.02161
glcmFeatS_clustPromin_Wavelets_db_1_LLH	58.2224	9.31001	2.18043	9.83477	61.6886	47.2476
glcmFeatS_haralickCorr_Wavelets_db_1_LLH	2164.71	396.448	143.191	643.093	2859.4	1654.49
glcmFeatS_autoCorr_Wavelets_db_1_LLH	42.772	13.0398	6.65445	21.3065	43.1981	42.6833
glcmFeatS_firstInfCorr_Wavelets_db_1_LLH	-0.0680871	-0.0653942	-0.046654	-0.0621349	-0.0654774	-0.0729026
glcmFeatS_secondInfCorr_Wavelets_db_1_LLH	0.445515	0.411167	0.302098	0.406938	0.42124	0.444213
rlmFeatS_gln_Wavelets_db_1_LLH	267.01	78.5414	48.8538	144.752	267.426	182.914
rlmFeatS_glnNorm_Wavelets_db_1_LLH	0.262101	0.314616	0.398344	0.328185	0.268195	0.290289
rlmFeatS_glv_Wavelets_db_1_LLH	1.63559	0.823959	0.47741	0.809401	1.64936	1.28237
rlmFeatS_hglre_Wavelets_db_1_LLH	43.6105	13.6824	7.15549	22.0954	44.7214	43.1492
rlmFeatS_lglre_Wavelets_db_1_LLH	0.031657	0.101526	0.196338	0.0570406	0.0297901	0.0319349
rlmFeatS_lre_Wavelets_db_1_LLH	2.69899	2.66389	2.84659	2.68685	2.76319	2.67005
rlmFeatS_lrhgle_Wavelets_db_1_LLH	116.872	35.6039	19.5186	58.134	120.703	115.364
rlmFeatS_lrlgle_Wavelets_db_1_LLH	0.0743365	0.245294	0.52413	0.142604	0.0738926	0.0744474
rlmFeatS_re_Wavelets_db_1_LLH	3.44249	3.02992	2.69849	3.04806	3.4188	3.2451
rlmFeatS_rln_Wavelets_db_1_LLH	579.699	140.96	64.5108	242.436	560.149	354.624
rlmFeatS_rlnNorm_Wavelets_db_1_LLH	0.56519	0.558305	0.516675	0.544614	0.557265	0.557364
rlmFeatS_rlv_Wavelets_db_1_LLH	0.674629	0.620077	0.623441	0.617513	0.69747	0.629612
rlmFeatS_rp_Wavelets_db_1_LLH	0.708688	0.710278	0.687554	0.702981	0.702723	0.708315
rlmFeatS_sre_Wavelets_db_1_LLH	0.778184	0.771147	0.734627	0.76147	0.771983	0.77088
rlmFeatS_srhgle_Wavelets_db_1_LLH	33.9559	10.6411	5.38141	16.9709	34.7869	33.1835
rlmFeatS_srlgle_Wavelets_db_1_LLH	0.0260783	0.0813514	0.148691	0.044806	0.0241023	0.0261374
ngtdmFeatS_coarseness_Wavelets_db_1_LLH	0.0041808	0.0158523	0.0260994	0.00896601	0.00420803	0.00643499
ngtdmFeatS_contrast_Wavelets_db_1_LLH	0.0160652	0.031746	0.040024	0.021041	0.0134251	0.0218301
ngtdmFeatS_busyness_Wavelets_db_1_LLH	2.09625	2.59151	4.00709	2.73595	1.84757	1.9424
ngtdmFeatS_complexity_Wavelets_db_1_LLH	50.0578	9.67151	3.47934	13.6206	67.493	28.0969
ngtdmFeatS_strength_Wavelets_db_1_LLH	0.275599	0.181737	0.129279	0.17501	0.51479	0.271819
ngldmFeatS_lde_Wavelets_db_1_LLH	5.83929e-05	7.9049e-05	0.000119866	8.81081e-05	5.65395e-05	7.40463e-05
ngldmFeatS_hde_Wavelets_db_1_LLH	38195	21085	11463.2	20558.5	38380.7	27277.8
ngldmFeatS_lgce_Wavelets_db_1_LLH	0.0297328	0.0972634	0.190504	0.0552075	0.0283392	0.0299929
ngldmFeatS_hgce_Wavelets_db_1_LLH	43.5219	13.5442	7.00562	21.8868	44.2997	43.2148
ngldmFeatS_ldlge_Wavelets_db_1_LLH	3.26527e-06	9.92611e-06	2.52923e-05	5.48529e-06	2.94885e-06	4.29752e-06
ngldmFeatS_ldhge_Wavelets_db_1_LLH	0.00245951	0.00101242	0.000826221	0.0018706	0.00329323	0.00283481
ngldmFeatS_hdlge_Wavelets_db_1_LLH	982.762	1857.15	2056.87	1061.29	975.061	694.324
ngldmFeatS_hdhge_Wavelets_db_1_LLH	1.67394e+06	289671	81642.4	455351	1.67537e+06	1.19815e+06
ngldmFeatS_gln_Wavelets_db_1_LLH	428.111	121.57	75.427	223.743	431.006	286.71
ngldmFeatS_glnNorm_Wavelets_db_1_LLH	0.29792	0.346353	0.423747	0.356847	0.303953	0.322508
ngldmFeatS_dcn_Wavelets_db_1_LLH	6.73278	3.30199	3.06742	4.80861	7.04937	5.84139
ngldmFeatS_dcnNorm_Wavelets_db_1_LLH	0.0046853	0.00940739	0.0172327	0.00766924	0.00497134	0.00657075
ngldmFeatS_dcp_Wavelets_db_1_LLH	1	1	1	1	1	1
ngldmFeatS_glv_Wavelets_db_1_LLH	1.32166	0.698777	0.413994	0.685658	1.31311	1.05985
ngldmFeatS_dcv_Wavelets_db_1_LLH	4678.99	1955.24	717.156	2088.06	4132.26	2650.68
ngldmFeatS_entropy_Wavelets_db_1_LLH	9.2488	7.83047	6.75712	8.2626	9.17924	8.67141
ngldmFeatS_energy_Wavelets_db_1_LLH	0.00198986	0.00504054	0.0104785	0.00384861	0.00203111	0.00287858
szmFeatS_sae_Wavelets_db_1_LLH	0.527057	0.421331	0.552808	0.522497	0.546722	0.543105
szmFeatS_lae_Wavelets_db_1_LLH	5387.76	1805.5	1333.8	3496.92	5992.59	4434.46
szmFeatS_gln_Wavelets_db_1_LLH	16.8286	5.36364	3.6	7.78947	13.8211	10.037
szmFeatS_glnNorm_Wavelets_db_1_LLH	0.160272	0.243802	0.36	0.204986	0.145485	0.185871
szmFeatS_szn_Wavelets_db_1_LLH	27.8381	4.45455	3.2	10.4211	26.9158	15.2593
szmFeatS_sznNorm_Wavelets_db_1_LLH	0.265125	0.202479	0.32	0.274238	0.283324	0.282579
szmFeatS_zp_Wavelets_db_1_LLH	0.0730689	0.0626781	0.0561798	0.0606061	0.0669958	0.0607424
szmFeatS_lglze_Wavelets_db_1_LLH	0.0563631	0.149331	0.367361	0.0901741	0.0469098	0.0553948
szmFeatS_hglze_Wavelets_db_1_LLH	45.7429	16.5	9.6	25.3158	52.1368	42
szmFeatS_salgle_Wavelets_db_1_LLH	0.0289732	0.050006	0.245492	0.0358928	0.0208307	0.020149
szmFeatS_sahgle_Wavelets_db_1_LLH	25.4407	8.07993	5.46964	15.3321	31.0653	24.6419
szmFeatS_lalgle_Wavelets_db_1_LLH	129.517	150.568	237.413	174.321	143.662	105.909
szmFeatS_lahgle_Wavelets_db_1_LLH	230272	23702.6	8829.5	73942.3	256764	191075
szmFeatS_glv_Wavelets_db_1_LLH	5.63175	2.26653	1.76	2.87812	7.17629	4.20027
szmFeatS_szv_Wavelets_db_1_LLH	5200.46	1550.95	1016.96	3224.67	5769.79	4163.43
szmFeatS_ze_Wavelets_db_1_LLH	4.99333	3.91398	2.64644	4.15294	4.95926	4.53194
peakValleyFeatureS_peak_Wavelets_db_1_LLH	144.61	60.928	39.176	67.9026	293.709	60.928
peakValleyFeatureS_valley_Wavelets_db_1_LLH	-134.214	-67.4052	-37.315	-94.2028	-134.214	-134.214
ivhFeaturesS_meanHist_Wavelets_db_1_LLH	0.0674669	2.17023	2.31854	2.8425	1.41883	-0.271935
ivhFeaturesS_maxHist_Wavelets_db_1_LLH	144.65	60.95	39.15	67.95	293.75	66.65
ivhFeaturesS_minHist_Wavelets_db_1_LLH	-134.25	-67.45	-37.35	-94.25	-134.25	-134.25
ivhFeaturesS_I50_Wavelets_db_1_LLH	0.25	1.25	0.85	1.45	0.75	0.55
ivhFeaturesS_rangeHist_Wavelets_db_1_LLH	278.9	128.4	76.5	162.2	428	200.9
ivhFeaturesS_Ix20_Wavelets_db_1_LLH	17.75	16.45	13.95	17.55	18.35	16.55
ivhFeaturesS_MOHx20_Wavelets_db_1_LLH	34.8476	28.2908	22.2662	29.5098	36.4359	29.1753
ivhFeaturesS_MOCx20_Wavelets_db_1_LLH	-37.3765	-25.08	-16.75	-22.7804	-33.7602	-34.0997
ivhFeaturesS_Ix30_Wavelets_db_1_LLH	10.45	11.15	9.05	10.45	10.85	9.75
ivhFeaturesS_MOHx30_Wavelets_db_1_LLH	27.7782	23.2491	18.8056	24.1622	28.9589	23.7346
ivhFeaturesS_MOCx30_Wavelets_db_1_LLH	-28.6319	-19.0633	-13.1745	-17.4944	-25.9686	-26.0983
ivhFeaturesS_Ix40_Wavelets_db_1_LLH	4.55	5.65	4.35	5.25	5.35	4.35
ivhFeaturesS_MOHx40_Wavelets_db_1_LLH	22.7479	19.6167	15.8097	20.0815	23.7521	19.5396
ivhFeaturesS_MOCx40_Wavelets_db_1_LLH	-22.9482	-15.0757	-10.6711	-13.9516	-20.7592	-20.779
ivhFeaturesS_IabsX200_Wavelets_db_1_LLH	-134.25	-67.45	-37.35	-94.25	-134.25	-134.25
ivhFeaturesS_IabsX300_Wavelets_db_1_LLH	-134.25	-67.45	-37.35	-94.25	-134.25	-134.25
ivhFeaturesS_IabsX400_Wavelets_db_1_LLH	-134.25	-67.45	-37.35	-94.25	-134.25	-134.25
ivhFeaturesS_Vx10_Wavelets_db_1_LLH	178500	43625	22000	78125	175750	110500
ivhFeaturesS_Vx30_Wavelets_db_1_LLH	171750	41125	19750	77250	119500	109500
ivhFeaturesS_VabsX0_Wavelets_db_1_LLH	91625	24000	11750	43250	92875	57750
ivhFeaturesS_VabsX10_Wavelets_db_1_LLH	55250	14125	6375	23750	55875	33000
ivhFeaturesS_VabsX30_Wavelets_db_1_LLH	16375	2750	625	5625	17500	8375
firstOrderS_min_Wavelets_db_1_LLL	-71.1187	0.213261	68.3148	-3.31541	-75.0538	-4.33458
firstOrderS_max_Wavelets_db_1_LLL	667.42	334.203	288.397	466.427	667.42	475.748
firstOrderS_mean_Wavelets_db_1_LLL	220.677	173.287	175.509	227.272	222.261	215.568
firstOrderS_range_Wavelets_db_1_LLL	738.539	333.989	220.082	469.743	742.474	480.082
firstOrderS_std_Wavelets_db_1_LLL	86.4788	49.8699	35.4416	70.864	86.6795	77.3757
firstOrderS_var_Wavelets_db_1_LLL	7478.58	2487.01	1256.11	5021.7	7513.34	5986.99
firstOrderS_median_Wavelets_db_1_LLL	210.947	178.218	176.161	216.023	212.672	210.839
firstOrderS_skewness_Wavelets_db_1_LLL	0.541255	-0.360139	-0.266802	0.158824	0.53144	-0.0158977
firstOrderS_kurtosis_Wavelets_db_1_LLL	1.61137	1.09272	1.17936	0.39667	1.80764	0.0354898
firstOrderS_entropy_Wavelets_db_1_LLL	3.76866	2.96943	2.51906	3.45931	3.76567	3.63438
firstOrderS_rms_Wavelets_db_1_LLL	1223.74	1174.35	1176.04	1229.32	1225.33	1218.03
firstOrderS_energy_Wavelets_db_1_LLL	2151953408	484060512	246187952	947534080	2129036160	1318913152
firstOrderS_totalEnergy_Wavelets_db_1_LLL	268994183168	60507561984	30773493760	118441762816	266129522688	164864147456
firstOrderS_meanAbsDev_Wavelets_db_1_LLL	65.719	36.584	25.9036	56.8923	65.6976	61.6371
firstOrderS_medianAbsDev_Wavelets_db_1_LLL	65.2616	36.3932	25.8995	56.3005	65.2569	61.4927
firstOrderS_P10_Wavelets_db_1_LLL	119.261	104.058	129.468	152.083	121.29	117.921
firstOrderS_P90_Wavelets_db_1_LLL	323.864	229.536	216.894	316.56	322.931	310.095
firstOrderS_robustMeanAbsDev_Wavelets_db_1_LLL	43.4203	22.6131	15.8755	40.6499	43.3066	43.2766
firstOrderS_robustMedianAbsDev_Wavelets_db_1_LLL	43.0826	22.5543	15.8755	40.0263	42.985	42.9981
firstOrderS_interQuartileRange_Wavelets_db_1_LLL	105.453	50.8353	39.3195	104.061	105.31	105.87
firstOrderS_coeffDispersion_Wavelets_db_1_LLL	0.237567	0.144117	0.112514	0.224192	0.23526	0.238826
firstOrderS_coeffVariation_Wavelets_db_1_LLL	0.391879	0.287787	0.201936	0.311802	0.38999	0.358939
shapeS_majorAxis_Wavelets_db_1_LLL	88.4257	49.4752	45.9293	86.197	88.2499	88.9452
shapeS_minorAxis_Wavelets_db_1_LLL	63.9975	43.3978	32.5385	53.5067	62.0763	59.4275
shapeS_leastAxis_Wavelets_db_1_LLL	60.2062	34.6441	23.9978	41.3581	59.0485	41.8878
shapeS_flatness_Wavelets_db_1_LLL	0.680868	0.700233	0.522493	0.479808	0.669106	0.470939
shapeS_elongation_Wavelets_db_1_LLL	0.723743	0.877162	0.708448	0.620749	0.703415	0.668136
shapeS_max3dDiameter_Wavelets_db_1_LLL	98.7421	61.8466	48.4768	88.6002	97.7241	94.2072
shapeS_max2dDiameterAxialPlane_Wavelets_db_1_LLL	98.2344	57.0088	47.1699	71.5891	88.6002	92.1954
shapeS_max2dDiameterSagittalPlane_Wavelets_db_1_LLL	88.459	50.9902	45.2769	78.1025	88.459	75
shapeS_max2dDiameterCoronalPlane_Wavelets_db_1_LLL	95.5249	55.2268	35.3553	75	90.5539	90.5539
shapeS_surfArea_Wavelets_db_1_LLL	276.606	87.5198	50.7235	159.324	269.943	204.331
shapeS_volume_Wavelets_db_1_LLL	179.625	43.875	22.25	78.375	177.25	111.125
shapeS_filledVolume_Wavelets_db_1_LLL	179.625	44.375	22.25	78.5	177.25	111.5
shapeS_Compactness1_Wavelets_db_1_LLL	0.0220293	0.0302331	0.0347489	0.0219878	0.0225478	0.0214653
shapeS_Compactness2_Wavelets_db_1_LLL	0.172426	0.324764	0.429027	0.171777	0.180639	0.16371
shapeS_spherDisprop_Wavelets_db_1_LLL	1.79666	1.45482	1.32588	1.79892	1.76901	1.82799
shapeS_sphericity_Wavelets_db_1_LLL	0.556588	0.687368	0.754215	0.555889	0.565289	0.547048
shapeS_surfToVolRatio_Wavelets_db_1_LLL	1.53991	1.99475	2.27971	2.03284	1.52295	1.83875
glcmFeatS_energy_Wavelets_db_1_LLL	0.0163444	0.0495482	0.080076	0.0253381	0.0167316	0.0190052
glcmFeatS_jointEntropy_Wavelets_db_1_LLL	6.6134	5.00974	4.21751	5.9	6.57339	6.28891
glcmFeatS_jointMax_Wavelets_db_1_LLL	0.0462469	0.113444	0.153899	0.0644833	0.0463812	0.0504261
glcmFeatS_jointAvg_Wavelets_db_1_LLL	12.254	7.4959	5.54006	10.6246	13.3039	10.2266
glcmFeatS_jointVar_Wavelets_db_1_LLL	9.94963	3.0129	1.55287	7.28777	9.74558	9.06338
glcmFeatS_contrast_Wavelets_db_1_LLL	6.75259	2.70797	1.75834	3.90002	6.68955	4.21494
glcmFeatS_invDiffMom_Wavelets_db_1_LLL	0.430049	0.532043	0.589233	0.496688	0.432447	0.475636
glcmFeatS_invDiffMomNorm_Wavelets_db_1_LLL	0.992785	0.986874	0.983355	0.990675	0.993307	0.99078
glcmFeatS_invDiff_Wavelets_db_1_LLL	0.492367	0.574719	0.620986	0.546317	0.494549	0.529936
glcmFeatS_invDiffNorm_Wavelets_db_1_LLL	0.944648	0.925102	0.916971	0.937224	0.946745	0.936285
glcmFeatS_invVar_Wavelets_db_1_LLL	0.402584	0.47138	0.486767	0.447274	0.402827	0.434041
glcmFeatS_dissimilarity_Wavelets_db_1_LLL	1.85301	1.20946	0.974975	1.42027	1.83579	1.50946
glcmFeatS_diffEntropy_Wavelets_db_1_LLL	2.52073	1.97103	1.72084	2.19181	2.50922	2.25493
glcmFeatS_diffVar_Wavelets_db_1_LLL	6.75259	2.70797	1.75834	3.90002	6.68955	4.21494
glcmFeatS_diffAvg_Wavelets_db_1_LLL	0	0	0	0	0	0
glcmFeatS_sumAvg_Wavelets_db_1_LLL	24.508	14.9918	11.0801	21.2493	26.6078	20.4533
glcmFeatS_sumVar_Wavelets_db_1_LLL	33.0459	9.34363	4.45315	25.2511	32.2928	32.0386
glcmFeatS_sumEntropy_Wavelets_db_1_LLL	4.50073	3.52677	2.98166	4.23383	4.47786	4.46856
glcmFeatS_corr_Wavelets_db_1_LLL	0.657125	0.550289	0.427644	0.730712	0.652613	0.767069
glcmFeatS_clustTendency_Wavelets_db_1_LLL	33.0459	9.34363	4.45315	25.2511	32.2928	32.0386
glcmFeatS_clustShade_Wavelets_db_1_LLL	69.7331	-8.16015	-1.91692	35.7927	68.9656	2.46217
glcmFeatS_clustPromin_Wavelets_db_1_LLL	4183.77	363.663	81.1251	1763.33	4127.57	2815.46
glcmFeatS_haralickCorr_Wavelets_db_1_LLL	70384	6599.67	2008.65	35000.8	81979.1	45172.1
glcmFeatS_autoCorr_Wavelets_db_1_LLL	156.742	57.8531	31.3693	118.232	183.401	111.545
glcmFeatS_firstInfCorr_Wavelets_db_1_LLL	-0.180176	-0.174787	-0.162352	-0.241413	-0.18066	-0.240952
glcmFeatS_secondInfCorr_Wavelets_db_1_LLL	0.839684	0.76998	0.703977	0.885969	0.838136	0.898932
rlmFeatS_gln_Wavelets_db_1_LLL	105.661	42.3366	28.2585	54.5555	104.253	68.3828
rlmFeatS_glnNorm_Wavelets_db_1_LLL	0.0871122	0.148753	0.201107	0.104934	0.087351	0.0925345
rlmFeatS_glv_Wavelets_db_1_LLL	13.0514	4.62538	2.51293	8.67237	13.1075	10.1345
rlmFeatS_hglre_Wavelets_db_1_LLL	166.41	58.9068	32.8455	121.574	193.727	112.22
rlmFeatS_lglre_Wavelets_db_1_LLL	0.00987084	0.034473	0.0628057	0.0147389	0.00835981	0.0173728
rlmFeatS_lre_Wavelets_db_1_LLL	1.69207	1.85527	1.99097	1.7709	1.70031	1.75284
rlmFeatS_lrhgle_Wavelets_db_1_LLL	271.401	109.252	63.4724	208.164	318.782	196.308
rlmFeatS_lrlgle_Wavelets_db_1_LLL	0.0154909	0.0524023	0.102758	0.0231405	0.0130055	0.0271609
rlmFeatS_re_Wavelets_db_1_LLL	4.51422	3.82716	3.43855	4.23667	4.52007	4.39216
rlmFeatS_rln_Wavelets_db_1_LLL	906.309	197.138	92.6277	377.507	886.84	537.688
rlmFeatS_rlnNorm_Wavelets_db_1_LLL	0.744337	0.689837	0.65343	0.722969	0.740302	0.724551
rlmFeatS_rlv_Wavelets_db_1_LLL	0.270764	0.314873	0.345946	0.296531	0.272714	0.28958
rlmFeatS_rp_Wavelets_db_1_LLL	0.843531	0.809993	0.787813	0.82861	0.841272	0.831012
rlmFeatS_sre_Wavelets_db_1_LLL	0.885258	0.855649	0.832337	0.873748	0.883247	0.874855
rlmFeatS_srhgle_Wavelets_db_1_LLL	149.205	50.4664	27.7134	107.475	173.101	98.5985
rlmFeatS_srlgle_Wavelets_db_1_LLL	0.00891168	0.031257	0.0561145	0.0133326	0.00756609	0.0156627
ngtdmFeatS_coarseness_Wavelets_db_1_LLL	0.00547749	0.0235295	0.0403443	0.0135161	0.00567378	0.0097426
ngtdmFeatS_contrast_Wavelets_db_1_LLL	0.063108	0.0536229	0.0481677	0.0578815	0.0590858	0.0683139
ngtdmFeatS_busyness_Wavelets_db_1_LLL	0.448124	0.335314	0.380281	0.301911	0.374922	0.429381
ngtdmFeatS_complexity_Wavelets_db_1_LLL	576.659	90.0726	37.9455	218.119	619.631	265.785
ngtdmFeatS_strength_Wavelets_db_1_LLL	1.70448	1.35241	1.15835	1.95091	1.83577	1.50084
ngldmFeatS_lde_Wavelets_db_1_LLL	6.87087e-05	7.91348e-05	0.000119866	8.87248e-05	6.72064e-05	7.42682e-05
ngldmFeatS_hde_Wavelets_db_1_LLL	37757.6	21079.7	11463.2	20520.7	37914.7	27169.6
ngldmFeatS_lgce_Wavelets_db_1_LLL	0.00960984	0.0319771	0.0579047	0.0140897	0.00809455	0.0166768
ngldmFeatS_hgce_Wavelets_db_1_LLL	163.914	58.8547	32.3989	119.872	191.103	111.864
ngldmFeatS_ldlge_Wavelets_db_1_LLL	1.43258e-06	6.01371e-06	1.02303e-05	2.38203e-06	2.85794e-06	1.5666e-06
ngldmFeatS_ldhge_Wavelets_db_1_LLL	0.0167211	0.0043497	0.0037739	0.0106296	0.0198493	0.00793708
ngldmFeatS_hdlge_Wavelets_db_1_LLL	296.779	465.247	505.453	231.879	243.794	354.865
ngldmFeatS_hdhge_Wavelets_db_1_LLL	6.05795e+06	1.26929e+06	370642	2380644	7098088	3.15422e+06
ngldmFeatS_gln_Wavelets_db_1_LLL	131.365	57.9573	39.618	69.0191	130.367	85.0652
ngldmFeatS_glnNorm_Wavelets_db_1_LLL	0.0914159	0.16512	0.222573	0.110078	0.091937	0.0956864
ngldmFeatS_dcn_Wavelets_db_1_LLL	6.75226	3.33618	3.06742	4.73206	6.96192	5.75366
ngldmFeatS_dcnNorm_Wavelets_db_1_LLL	0.00469886	0.00950479	0.0172327	0.00754714	0.00490967	0.00647205
ngldmFeatS_dcp_Wavelets_db_1_LLL	1	1	1	1	1	1
ngldmFeatS_glv_Wavelets_db_1_LLL	12.0778	4.0694	2.14888	8.12694	12.0944	9.66976
ngldmFeatS_dcv_Wavelets_db_1_LLL	4800.82	1957.72	717.156	2085.84	4328.57	2639.11
ngldmFeatS_entropy_Wavelets_db_1_LLL	9.97611	8.11119	6.92164	8.86795	9.97106	9.35474
ngldmFeatS_energy_Wavelets_db_1_LLL	0.00110752	0.00392042	0.00927913	0.00234274	0.00110309	0.00168413
szmFeatS_sae_Wavelets_db_1_LLL	0.583581	0.480911	0.482103	0.556368	0.6067	0.586715
szmFeatS_lae_Wavelets_db_1_LLL	453.878	394.956	267	315.817	446.967	326.113
szmFeatS_gln_Wavelets_db_1_LLL	12.8067	4.24444	3.08333	6.33333	13.1583	9.51128
szmFeatS_glnNorm_Wavelets_db_1_LLL	0.0538098	0.094321	0.128472	0.0681004	0.0548264	0.0715134
szmFeatS_szn_Wavelets_db_1_LLL	76.1008	11.0889	5.66667	27.2366	82.2917	42.5789
szmFeatS_sznNorm_Wavelets_db_1_LLL	0.319751	0.24642	0.236111	0.292866	0.342882	0.320142
szmFeatS_zp_Wavelets_db_1_LLL	0.165623	0.128205	0.134831	0.148325	0.169252	0.149606
szmFeatS_lglze_Wavelets_db_1_LLL	0.0151359	0.0714028	0.109523	0.0308006	0.0139396	0.030905
szmFeatS_hglze_Wavelets_db_1_LLL	215.076	58.3333	36.3333	137.903	239.175	121.218
szmFeatS_salgle_Wavelets_db_1_LLL	0.0106183	0.0314923	0.0424811	0.0234359	0.0106647	0.0228193
szmFeatS_sahgle_Wavelets_db_1_LLL	138.91	28.1598	21.4535	80.6405	155.939	71.6786
szmFeatS_lalgle_Wavelets_db_1_LLL	3.50401	7.21835	9.66059	3.47736	2.87966	3.81132
szmFeatS_lahgle_Wavelets_db_1_LLL	64515.6	23547.8	8156.12	33465.8	75010	34965.5
szmFeatS_glv_Wavelets_db_1_LLL	29.5209	11.1822	6.99306	19.7253	29.1666	17.8824
szmFeatS_szv_Wavelets_db_1_LLL	417.423	334.116	211.993	270.364	412.058	281.434
szmFeatS_ze_Wavelets_db_1_LLL	6.21398	4.98619	4.13684	5.55789	6.06427	5.71055
peakValleyFeatureS_peak_Wavelets_db_1_LLL	667.42	334.203	288.397	466.427	667.42	475.748
peakValleyFeatureS_valley_Wavelets_db_1_LLL	-71.1187	0.213261	68.3148	-3.31541	-75.0538	-4.33458
ivhFeaturesS_meanHist_Wavelets_db_1_LLL	220.677	173.288	175.508	227.272	222.261	215.567
ivhFeaturesS_maxHist_Wavelets_db_1_LLL	667.45	334.25	288.35	466.45	667.45	475.75
ivhFeaturesS_minHist_Wavelets_db_1_LLL	-71.15	0.25	68.35	-3.35	-75.05	-4.35
ivhFeaturesS_I50_Wavelets_db_1_LLL	210.95	178.25	176.55	216.05	212.85	210.85
ivhFeaturesS_rangeHist_Wavelets_db_1_LLL	738.6	334	220	469.8	742.5	480.1
ivhFeaturesS_Ix20_Wavelets_db_1_LLL	290.45	208.85	201.75	294.35	292.35	287.95
ivhFeaturesS_MOHx20_Wavelets_db_1_LLL	344.139	236.871	222.361	327.303	345.65	322.096
ivhFeaturesS_MOCx20_Wavelets_db_1_LLL	108.765	98.3414	124.601	136.14	110.488	106.923
ivhFeaturesS_Ix30_Wavelets_db_1_LLL	259.55	195.05	188.25	267.85	262.05	262.05
ivhFeaturesS_MOHx30_Wavelets_db_1_LLL	321.335	225.192	212.921	312.885	322.736	306.441
ivhFeaturesS_MOCx30_Wavelets_db_1_LLL	128.905	115.216	135.51	150.638	130.623	127.327
ivhFeaturesS_Ix40_Wavelets_db_1_LLL	231.65	186.35	183.35	236.35	233.15	231.75
ivhFeaturesS_MOHx40_Wavelets_db_1_LLL	302.08	216.483	206.175	297.752	303.548	291.071
ivhFeaturesS_MOCx40_Wavelets_db_1_LLL	143.251	127.599	143.536	161.344	145.055	141.913
ivhFeaturesS_IabsX200_Wavelets_db_1_LLL	-71.15	0.05	0.05	-3.35	-75.05	-4.35
ivhFeaturesS_IabsX300_Wavelets_db_1_LLL	-71.15	0.05	0.05	-3.35	-75.05	-4.35
ivhFeaturesS_IabsX400_Wavelets_db_1_LLL	-71.15	0.05	0.05	-3.35	-75.05	-4.35
ivhFeaturesS_Vx10_Wavelets_db_1_LLL	178750	43625	21750	77875	176250	109250
ivhFeaturesS_Vx30_Wavelets_db_1_LLL	149000	39625	19750	72750	150000	94375
ivhFeaturesS_VabsX0_Wavelets_db_1_LLL	179000	43875	22250	78250	176125	111000
ivhFeaturesS_VabsX10_Wavelets_db_1_LLL	178750	43750	22250	78125	176125	111000
ivhFeaturesS_VabsX30_Wavelets_db_1_LLL	177625	43625	22250	77875	175250	110500

## Sheet: P2
Feature	RO1	R1	R2	RO2	RO3	R3
firstOrderS_min_Original	-66.0812	-55.3698	-39.1399	-39.1399	-74.0346	-55.3698
firstOrderS_max_Original	124.967	234.537	83.2166	46.1799	470.974	83.2166
firstOrderS_mean_Original	10.8503	20.8941	26.7369	21.4455	27.1957	11.9096
firstOrderS_range_Original	191.048	289.907	122.356	85.3198	545.009	138.586
firstOrderS_std_Original	28.1301	37.556	18.0788	16.7316	72.9563	23.2672
firstOrderS_var_Original	791.304	1410.45	326.842	279.948	5322.62	541.363
firstOrderS_median_Original	15.6922	20.7912	30.8374	25.483	17.6967	15.2076
firstOrderS_skewness_Original	0.0759123	3.27466	-0.892787	-1.39253	3.96974	-0.359217
firstOrderS_kurtosis_Original	1.46415	16.9266	4.5379	2.03585	18.0358	-0.0118107
firstOrderS_entropy_Original	2.1593	1.8654	1.54461	1.4911	2.41549	1.84338
firstOrderS_rms_Original	1011.24	1021.58	1026.9	1021.58	1029.78	1012.18
firstOrderS_energy_Original	128848824	93927176	45344164	60530588	207848896	139332336
firstOrderS_totalEnergy_Original	16106102784	11740896256	5668020224	7566323712	25981112320	17416540160
firstOrderS_meanAbsDev_Original	22.0996	20.5306	11.6698	12.7131	35.257	18.9849
firstOrderS_medianAbsDev_Original	21.7984	20.5289	11.1507	12.2044	33.8985	18.8281
firstOrderS_P10_Original	-30.1543	-14.8552	3.79883	0.165441	-23.4995	-21.5272
firstOrderS_P90_Original	37.6441	38.1145	38.9112	37.4835	44.7487	36.8409
firstOrderS_robustMeanAbsDev_Original	15.6324	11.2752	6.24745	8.14928	14.9021	13.8865
firstOrderS_robustMedianAbsDev_Original	15.3878	11.1165	6.03841	8.01842	14.7852	13.8068
firstOrderS_interQuartileRange_Original	41.05	26.7536	13.6896	20.2849	34.0015	34.5623
firstOrderS_coeffDispersion_Original	1.96999	0.708335	0.242057	0.444582	1.05865	1.26979
firstOrderS_coeffVariation_Original	2.59255	1.79744	0.676174	0.780194	2.68265	1.95365
shapeS_majorAxis_Original	36.4555	36.0724	25.7769	26.1577	43.9688	38.6707
shapeS_minorAxis_Original	28.6002	23.6947	19.6261	24.7736	33.2872	31.0796
shapeS_leastAxis_Original	25.8227	21.5248	16.0183	17.7617	29.3248	24.8492
shapeS_flatness_Original	0.708335	0.596711	0.621422	0.679021	0.666946	0.642585
shapeS_elongation_Original	0.784523	0.656863	0.761383	0.947086	0.757064	0.803698
shapeS_max3dDiameter_Original	40.3113	37.7492	26.9258	28.2843	47.1699	43.8748
shapeS_max2dDiameterAxialPlane_Original	32.0156	26.9258	21.2132	28.2843	33.541	36.0555
shapeS_max2dDiameterSagittalPlane_Original	33.541	32.0156	25	25	46.0977	39.0513
shapeS_max2dDiameterCoronalPlane_Original	35.3553	29.1548	21.2132	25.4951	43.0116	33.541
shapeS_surfArea_Original	39.0925	30.8231	16.6401	21.2734	53.3176	42.0251
shapeS_volume_Original	15.75	11.25	5.375	7.25	24.5	17
shapeS_filledVolume_Original	15.75	11.25	5.375	7.25	24.5	17
shapeS_Compactness1_Original	0.0363551	0.0370906	0.0446756	0.0416878	0.0355046	0.0352055
shapeS_Compactness2_Original	0.469604	0.488798	0.709157	0.617476	0.44789	0.440376
shapeS_spherDisprop_Original	1.28654	1.26947	1.12138	1.17434	1.307	1.31439
shapeS_sphericity_Original	0.77728	0.787728	0.891759	0.851543	0.76511	0.760807
shapeS_surfToVolRatio_Original	2.48207	2.73983	3.09583	2.93426	2.17623	2.47207
glcmFeatS_energy_Original	0.115487	0.160141	0.348391	0.251078	0.0945427	0.124533
glcmFeatS_jointEntropy_Original	3.62512	3.13822	2.16297	2.40169	4.09582	3.43546
glcmFeatS_jointMax_Original	0.214207	0.273175	0.545455	0.407823	0.181587	0.21567
glcmFeatS_jointAvg_Original	4.20199	4.47589	3.71664	3.53282	4.67276	4.21105
glcmFeatS_jointVar_Original	1.09907	1.53685	0.535938	0.451421	7.38583	0.857975
glcmFeatS_contrast_Original	1.90096	3.22888	1.00995	0.80944	12.5644	1.49659
glcmFeatS_invDiffMom_Original	0.60655	0.648721	0.755421	0.731024	0.559267	0.624125
glcmFeatS_invDiffMomNorm_Original	0.973548	0.984998	0.975495	0.957431	0.981023	0.972342
glcmFeatS_invDiff_Original	0.637817	0.669641	0.772243	0.741964	0.593516	0.65105
glcmFeatS_invDiffNorm_Original	0.902485	0.938658	0.924997	0.890428	0.939273	0.898896
glcmFeatS_invVar_Original	0.452361	0.455404	0.31078	0.424372	0.440199	0.469925
glcmFeatS_dissimilarity_Original	0.961819	0.969878	0.575005	0.583199	1.70458	0.87341
glcmFeatS_diffEntropy_Original	1.78009	1.68515	1.36964	1.31493	2.18279	1.66295
glcmFeatS_diffVar_Original	1.90096	3.22888	1.00995	0.80944	12.5644	1.49659
glcmFeatS_diffAvg_Original	0	0	0	0	0	0
glcmFeatS_sumAvg_Original	8.40399	8.95179	7.43329	7.06564	9.34552	8.42209
glcmFeatS_sumVar_Original	2.4953	2.91851	1.1338	0.996242	16.9789	1.93531
glcmFeatS_sumEntropy_Original	2.53322	2.2775	1.65534	1.75244	2.89875	2.37039
glcmFeatS_corr_Original	0.14062	0.00960064	0.0427602	0.0897548	0.138445	0.123931
glcmFeatS_clustTendency_Original	2.4953	2.91851	1.1338	0.996242	16.9789	1.93531
glcmFeatS_clustShade_Original	-1.06848	8.2819	-1.29535	-1.03941	255.576	-1.41116
glcmFeatS_clustPromin_Original	22.6533	91.2972	7.33008	3.84264	5719.89	12.0094
glcmFeatS_haralickCorr_Original	724.094	855.641	212.671	214.289	2089.2	634.419
glcmFeatS_autoCorr_Original	17.8079	19.959	13.8505	12.5299	22.943	17.8441
glcmFeatS_firstInfCorr_Original	-0.109901	-0.135605	-0.193306	-0.100312	-0.171526	-0.0781652
glcmFeatS_secondInfCorr_Original	0.55559	0.592693	0.581542	0.450595	0.720311	0.473496
rlmFeatS_gln_Original	24.3897	21.4992	12.5729	16.4911	35.3047	29.8686
rlmFeatS_glnNorm_Original	0.247999	0.310211	0.40971	0.386476	0.22847	0.28429
rlmFeatS_glv_Original	1.45696	2.92308	0.771161	0.56041	10.6257	1.02565
rlmFeatS_hglre_Original	15.7897	21.2625	13.0775	11.1358	31.8626	16.0294
rlmFeatS_lglre_Original	0.111454	0.083724	0.120392	0.128062	0.0980204	0.0921754
rlmFeatS_lre_Original	2.06355	2.09221	2.5017	2.32229	2.01865	2.09654
rlmFeatS_lrhgle_Original	38.1297	45.3529	36.2888	30.5848	53.8897	38.9769
rlmFeatS_lrlgle_Original	0.168369	0.135976	0.220666	0.223123	0.152709	0.150256
rlmFeatS_re_Original	2.97872	2.77993	2.42498	2.39377	3.33958	2.84394
rlmFeatS_rln_Original	63.9964	43.344	16.6389	24.6691	102.64	67.1783
rlmFeatS_rlnNorm_Original	0.647864	0.62069	0.538873	0.5744	0.66159	0.63594
rlmFeatS_rlv_Original	0.391763	0.367933	0.467039	0.436228	0.383488	0.393995
rlmFeatS_rp_Original	0.779609	0.769231	0.710197	0.734748	0.787284	0.772059
rlmFeatS_sre_Original	0.830362	0.812655	0.749433	0.779305	0.839143	0.82323
rlmFeatS_srhgle_Original	12.3605	17.2487	9.23307	7.98631	28.4466	12.496
rlmFeatS_srlgle_Original	0.101788	0.0744241	0.1034	0.111479	0.0888016	0.0821538
ngtdmFeatS_coarseness_Original	0.0452626	0.0582695	0.112019	0.0739271	0.0280819	0.0417978
ngtdmFeatS_contrast_Original	0.0415873	0.0773984	0.036582	0.0549021	0.104127	0.0358931
ngtdmFeatS_busyness_Original	0.566495	0.38984	0.382333	0.949827	0.370506	0.707339
ngtdmFeatS_complexity_Original	24.5449	40.0426	6.90795	4.59159	240.761	16.126
ngtdmFeatS_strength_Original	0.992232	4.2281	1.44358	0.554144	8.87164	0.646824
ngldmFeatS_lde_Original	0.000146281	0.000213579	0.000557949	0.000357135	0.00053494	0.00015182
ngldmFeatS_hde_Original	8377.65	5333.16	1798.91	2903.55	12037.2	8682.38
ngldmFeatS_lgce_Original	0.0987847	0.0754345	0.104651	0.113266	0.0887702	0.0834425
ngldmFeatS_hgce_Original	16.881	21.3889	13.7674	12.0517	29.6071	17.0735
ngldmFeatS_ldlge_Original	1.73708e-05	1.88496e-05	5.82626e-05	4.0863e-05	1.27382e-05	1.40541e-05
ngldmFeatS_ldhge_Original	0.00215753	0.00477265	0.00766214	0.00417764	0.169492	0.00232144
ngldmFeatS_hdlge_Original	709.995	352.108	188.646	326.569	944.56	630.973
ngldmFeatS_hdhge_Original	153502	115033	24814.3	35829.6	255481	163568
ngldmFeatS_gln_Original	33.8254	29.8	21.186	24.3103	49.7959	40.75
ngldmFeatS_glnNorm_Original	0.268456	0.331111	0.492699	0.419144	0.254061	0.299632
ngldmFeatS_dcn_Original	2.66667	4.51111	24.7209	11.931	2.70408	2.89706
ngldmFeatS_dcnNorm_Original	0.021164	0.0501235	0.574905	0.205707	0.0137963	0.0213019
ngldmFeatS_dcp_Original	1	1	1	1	1	1
ngldmFeatS_glv_Original	1.32231	2.32111	0.605733	0.515161	8.56901	0.955666
ngldmFeatS_dcv_Original	354.61	152.355	1.54137	20.9727	1119.04	497.455
ngldmFeatS_entropy_Original	6.60022	5.40465	2.27031	3.63039	7.14647	6.53604
ngldmFeatS_energy_Original	0.0110859	0.0279012	0.362899	0.112366	0.00775718	0.0126514
szmFeatS_sae_Original	0.641896	0.722756	0.451908	0.562951	0.684657	0.579041
szmFeatS_lae_Original	193.3	160	182.2	164	210.359	254.526
szmFeatS_gln_Original	5.3	4	1	2.75	5.20513	4.89474
szmFeatS_glnNorm_Original	0.265	0.25	0.2	0.34375	0.133465	0.257618
szmFeatS_szn_Original	8	8	1.4	2.75	17.1026	6.15789
szmFeatS_sznNorm_Original	0.4	0.5	0.28	0.34375	0.438527	0.3241
szmFeatS_zp_Original	0.15873	0.177778	0.116279	0.137931	0.19898	0.139706
szmFeatS_lglze_Original	0.243038	0.166472	0.290278	0.28559	0.170683	0.183735
szmFeatS_hglze_Original	13.2	29.9375	13.2	6.375	64.8718	12.1053
szmFeatS_salgle_Original	0.191677	0.143143	0.218255	0.230078	0.130072	0.126813
szmFeatS_sahgle_Original	9.45968	26.006	7.61896	2.03628	52.5951	7.69877
szmFeatS_lalgle_Original	11.2766	8.54356	12.8944	12.9861	11.4511	14.1919
szmFeatS_lahgle_Original	3729.95	3214.44	2737.2	2258.12	4267.67	4953.79
szmFeatS_glv_Original	3.59	11.3398	2.96	0.734375	30.092	2.13296
szmFeatS_szv_Original	153.61	128.359	108.24	111.438	185.102	203.291
szmFeatS_ze_Original	3.34644	3.07782	2.32193	2.40564	4.41683	3.39189
peakValleyFeatureS_peak_Original	83.2166	234.537	83.2166	46.1799	376.498	83.2166
peakValleyFeatureS_valley_Original	-66.0812	-55.3698	-39.1399	-39.1399	-74.0346	-55.3698
ivhFeaturesS_meanHist_Original	10.85	20.8978	26.7407	21.4466	27.1944	11.9096
ivhFeaturesS_maxHist_Original	124.95	234.55	83.25	46.15	470.95	83.25
ivhFeaturesS_minHist_Original	-66.05	-55.35	-39.15	-39.15	-74.05	-55.35
ivhFeaturesS_I50_Original	15.95	20.85	30.85	25.55	17.75	15.45
ivhFeaturesS_rangeHist_Original	191	289.9	122.4	85.3	545	138.6
ivhFeaturesS_Ix20_Original	32.35	34.75	36.15	34.75	35.45	32.35
ivhFeaturesS_MOHx20_Original	43.9769	60.1079	44.4167	38.1	110.243	39.8143
ivhFeaturesS_MOCx20_Original	-30.682	-16.9389	-0.9875	-6.56818	-26.2269	-24.0685
ivhFeaturesS_Ix30_Original	28.35	31.15	34.75	32.25	31.15	27.75
ivhFeaturesS_MOHx30_Original	39.7132	51.0857	41.5654	36.3333	85.4076	36.5833
ivhFeaturesS_MOCx30_Original	-23.8527	-9.70926	6.38333	0.444118	-18.1983	-17.4725
ivhFeaturesS_Ix40_Original	20.85	25.55	32.25	29.05	24.55	20.85
ivhFeaturesS_MOHx40_Original	35.9167	45.3716	39.1556	34.95	70.7816	33.7155
ivhFeaturesS_MOCx40_Original	-16.702	-4.3	12.0324	5.41522	-11.9269	-11.5407
ivhFeaturesS_IabsX200_Original	-66.05	-55.35	-39.15	-39.15	-74.05	-55.35
ivhFeaturesS_IabsX300_Original	-66.05	-55.35	-39.15	-39.15	-74.05	-55.35
ivhFeaturesS_IabsX400_Original	-66.05	-55.35	-39.15	-39.15	-74.05	-55.35
ivhFeaturesS_Vx10_Original	15375	10750	5250	7125	21625	16750
ivhFeaturesS_Vx30_Original	11750	3125	5125	6750	1375	13875
ivhFeaturesS_VabsX0_Original	10875	9250	5000	6500	18000	12375
ivhFeaturesS_VabsX10_Original	8750	7375	4625	5750	14250	9375
ivhFeaturesS_VabsX30_Original	4250	3625	2875	2875	7750	4500
firstOrderS_min_LoG_radius_5mm_sigma_0_5mm	-22.2584	-51.2353	-14.1202	-6.72309	-87.4548	-15.1981
firstOrderS_max_LoG_radius_5mm_sigma_0_5mm	13.0025	17.0491	10.0552	11.6207	32.9325	14.095
firstOrderS_mean_LoG_radius_5mm_sigma_0_5mm	0.0438497	-1.14628	-1.45107	-1.08362	-1.14862	0.0316912
firstOrderS_range_LoG_radius_5mm_sigma_0_5mm	35.2609	68.2844	24.1754	18.3438	120.387	29.2931
firstOrderS_std_LoG_radius_5mm_sigma_0_5mm	4.72353	8.25405	3.64333	2.93777	13.1569	4.05419
firstOrderS_var_LoG_radius_5mm_sigma_0_5mm	22.3117	68.1293	13.2738	8.63048	173.105	16.4364
firstOrderS_median_LoG_radius_5mm_sigma_0_5mm	-0.544847	-0.94908	-1.52693	-1.40915	-0.529805	-0.392738
firstOrderS_skewness_LoG_radius_5mm_sigma_0_5mm	-0.424354	-3.36376	0.0427717	1.57047	-3.19966	0.168585
firstOrderS_kurtosis_LoG_radius_5mm_sigma_0_5mm	3.49041	18.6641	3.91665	4.86399	16.5842	1.62281
firstOrderS_entropy_LoG_radius_5mm_sigma_0_5mm	0.778288	1.11359	-3.20343e-16	-3.20343e-16	0.722772	0.152849
firstOrderS_rms_LoG_radius_5mm_sigma_0_5mm	1000.06	998.888	998.556	998.921	998.938	1000.04
firstOrderS_energy_LoG_radius_5mm_sigma_0_5mm	126013864	89799920	42875868	57874864	195583920	136010848
firstOrderS_totalEnergy_LoG_radius_5mm_sigma_0_5mm	15751733248	11224989696	5359483392	7234357760	24447989760	17001356288
firstOrderS_meanAbsDev_LoG_radius_5mm_sigma_0_5mm	3.41212	3.97198	2.32713	2.06236	6.28696	3.01927
firstOrderS_medianAbsDev_LoG_radius_5mm_sigma_0_5mm	3.37162	3.96038	2.32536	2.04546	6.24505	3.00712
firstOrderS_P10_LoG_radius_5mm_sigma_0_5mm	-4.3777	-4.83847	-4.93398	-4.0633	-6.27397	-4.91737
firstOrderS_P90_LoG_radius_5mm_sigma_0_5mm	6.3556	4.82316	1.64631	1.92718	7.30535	5.60775
firstOrderS_robustMeanAbsDev_LoG_radius_5mm_sigma_0_5mm	2.15572	1.65912	1.24185	1.24094	2.40266	1.93878
firstOrderS_robustMedianAbsDev_LoG_radius_5mm_sigma_0_5mm	2.11264	1.65199	1.24103	1.24094	2.36597	1.93077
firstOrderS_interQuartileRange_LoG_radius_5mm_sigma_0_5mm	4.73546	3.66086	3.14832	3.10221	5.41963	4.45025
firstOrderS_coeffDispersion_LoG_radius_5mm_sigma_0_5mm	-36.9687	-2.46754	-1.1007	-1.1402	31.5135	-52.7277
firstOrderS_coeffVariation_LoG_radius_5mm_sigma_0_5mm	107.721	-7.20072	-2.51079	-2.71106	-11.4546	127.928
shapeS_majorAxis_LoG_radius_5mm_sigma_0_5mm	36.4555	36.0724	25.7769	26.1577	43.9688	38.6707
shapeS_minorAxis_LoG_radius_5mm_sigma_0_5mm	28.6002	23.6947	19.6261	24.7736	33.2872	31.0796
shapeS_leastAxis_LoG_radius_5mm_sigma_0_5mm	25.8227	21.5248	16.0183	17.7617	29.3248	24.8492
shapeS_flatness_LoG_radius_5mm_sigma_0_5mm	0.708335	0.596711	0.621422	0.679021	0.666946	0.642585
shapeS_elongation_LoG_radius_5mm_sigma_0_5mm	0.784523	0.656863	0.761383	0.947086	0.757064	0.803698
shapeS_max3dDiameter_LoG_radius_5mm_sigma_0_5mm	40.3113	37.7492	26.9258	28.2843	47.1699	43.8748
shapeS_max2dDiameterAxialPlane_LoG_radius_5mm_sigma_0_5mm	32.0156	26.9258	21.2132	28.2843	33.541	36.0555
shapeS_max2dDiameterSagittalPlane_LoG_radius_5mm_sigma_0_5mm	33.541	32.0156	25	25	46.0977	39.0513
shapeS_max2dDiameterCoronalPlane_LoG_radius_5mm_sigma_0_5mm	35.3553	29.1548	21.2132	25.4951	43.0116	33.541
shapeS_surfArea_LoG_radius_5mm_sigma_0_5mm	39.0925	30.8231	16.6401	21.2734	53.3176	42.0251
shapeS_volume_LoG_radius_5mm_sigma_0_5mm	15.75	11.25	5.375	7.25	24.5	17
shapeS_filledVolume_LoG_radius_5mm_sigma_0_5mm	15.75	11.25	5.375	7.25	24.5	17
shapeS_Compactness1_LoG_radius_5mm_sigma_0_5mm	0.0363551	0.0370906	0.0446756	0.0416878	0.0355046	0.0352055
shapeS_Compactness2_LoG_radius_5mm_sigma_0_5mm	0.469604	0.488798	0.709157	0.617476	0.44789	0.440376
shapeS_spherDisprop_LoG_radius_5mm_sigma_0_5mm	1.28654	1.26947	1.12138	1.17434	1.307	1.31439
shapeS_sphericity_LoG_radius_5mm_sigma_0_5mm	0.77728	0.787728	0.891759	0.851543	0.76511	0.760807
shapeS_surfToVolRatio_LoG_radius_5mm_sigma_0_5mm	2.48207	2.73983	3.09583	2.93426	2.17623	2.47207
glcmFeatS_energy_LoG_radius_5mm_sigma_0_5mm	0.284318	0.287824	0.369422	0.349144	0.225959	0.268968
glcmFeatS_jointEntropy_LoG_radius_5mm_sigma_0_5mm	1.89965	2.00825	1.65387	1.70997	2.50306	1.9434
glcmFeatS_jointMax_LoG_radius_5mm_sigma_0_5mm	0.385812	0.410714	0.521887	0.490993	0.320364	0.342624
glcmFeatS_jointAvg_LoG_radius_5mm_sigma_0_5mm	1.37691	3.32718	1.27733	1.29408	4.36835	1.41062
glcmFeatS_jointVar_LoG_radius_5mm_sigma_0_5mm	0.234557	0.277026	0.199723	0.207004	0.426511	0.241739
glcmFeatS_contrast_LoG_radius_5mm_sigma_0_5mm	0.474565	0.577687	0.401564	0.429858	0.861281	0.49352
glcmFeatS_invDiffMom_LoG_radius_5mm_sigma_0_5mm	0.762718	0.75665	0.799218	0.785071	0.718162	0.75324
glcmFeatS_invDiffMomNorm_LoG_radius_5mm_sigma_0_5mm	0.905087	0.967827	0.919687	0.914029	0.978585	0.901296
glcmFeatS_invDiff_LoG_radius_5mm_sigma_0_5mm	0.762718	0.759855	0.799218	0.785071	0.726158	0.75324
glcmFeatS_invDiffNorm_LoG_radius_5mm_sigma_0_5mm	0.841812	0.901943	0.866145	0.856714	0.916596	0.835493
glcmFeatS_invVar_LoG_radius_5mm_sigma_0_5mm	0.474565	0.45299	0.401564	0.429858	0.477275	0.49352
glcmFeatS_dissimilarity_LoG_radius_5mm_sigma_0_5mm	0.474565	0.501864	0.401564	0.429858	0.611559	0.49352
glcmFeatS_diffEntropy_LoG_radius_5mm_sigma_0_5mm	0.990045	1.11347	0.943635	0.961177	1.31811	0.992915
glcmFeatS_diffVar_LoG_radius_5mm_sigma_0_5mm	0.474565	0.577687	0.401564	0.429858	0.861281	0.49352
glcmFeatS_diffAvg_LoG_radius_5mm_sigma_0_5mm	0	0	0	0	0	0
glcmFeatS_sumAvg_LoG_radius_5mm_sigma_0_5mm	2.75381	6.65436	2.55466	2.58816	8.7367	2.82123
glcmFeatS_sumVar_LoG_radius_5mm_sigma_0_5mm	0.463665	0.530417	0.397329	0.398157	0.844763	0.473438
glcmFeatS_sumEntropy_LoG_radius_5mm_sigma_0_5mm	1.42509	1.49146	1.2523	1.28011	1.79651	1.44988
glcmFeatS_corr_LoG_radius_5mm_sigma_0_5mm	-0.0122184	-0.0386199	-0.00539013	-0.03457	-0.0121042	-0.0214174
glcmFeatS_clustTendency_LoG_radius_5mm_sigma_0_5mm	0.463665	0.530417	0.397329	0.398157	0.844763	0.473438
glcmFeatS_clustShade_LoG_radius_5mm_sigma_0_5mm	0.109991	-0.0118914	0.174674	0.15393	-0.635772	0.0783047
glcmFeatS_clustPromin_LoG_radius_5mm_sigma_0_5mm	0.460179	0.936116	0.395467	0.389043	4.57405	0.469642
glcmFeatS_haralickCorr_LoG_radius_5mm_sigma_0_5mm	115.013	157.408	29.3785	35.155	379.053	239.395
glcmFeatS_autoCorr_LoG_radius_5mm_sigma_0_5mm	1.89344	11.0588	1.63121	1.66731	19.0785	1.98509
glcmFeatS_firstInfCorr_LoG_radius_5mm_sigma_0_5mm	-0.0107883	-0.0430159	-0.0536376	-0.038895	-0.0610798	-0.00883156
glcmFeatS_secondInfCorr_LoG_radius_5mm_sigma_0_5mm	0.118595	0.25301	0.24308	0.212901	0.36407	0.108575
rlmFeatS_gln_LoG_radius_5mm_sigma_0_5mm	43.5796	29.9041	17.459	21.6147	58.6515	47.6207
rlmFeatS_glnNorm_LoG_radius_5mm_sigma_0_5mm	0.503227	0.470495	0.573902	0.528328	0.432485	0.50293
rlmFeatS_glv_LoG_radius_5mm_sigma_0_5mm	0.248387	0.373076	0.213049	0.235836	0.554633	0.248535
rlmFeatS_hglre_LoG_radius_5mm_sigma_0_5mm	2.61116	12.2241	1.9297	2.15281	20.3239	2.60429
rlmFeatS_lglre_LoG_radius_5mm_sigma_0_5mm	0.59721	0.103586	0.767574	0.711798	0.0628015	0.598927
rlmFeatS_lre_LoG_radius_5mm_sigma_0_5mm	2.7538	2.56634	2.49832	2.61508	2.75095	2.64912
rlmFeatS_lrhgle_LoG_radius_5mm_sigma_0_5mm	5.62877	28.5113	3.94668	4.34537	52.9382	5.74286
rlmFeatS_lrlgle_LoG_radius_5mm_sigma_0_5mm	2.03506	0.262415	2.13623	2.1825	0.161015	1.87568
rlmFeatS_re_LoG_radius_5mm_sigma_0_5mm	2.15984	2.26098	1.9644	2.0474	2.60672	2.16293
rlmFeatS_rln_LoG_radius_5mm_sigma_0_5mm	45.2056	34.5972	16.3842	22.4286	72.2745	50.3501
rlmFeatS_rlnNorm_LoG_radius_5mm_sigma_0_5mm	0.517429	0.538666	0.529393	0.539791	0.529603	0.528164
rlmFeatS_rlv_LoG_radius_5mm_sigma_0_5mm	0.598394	0.514291	0.434096	0.530471	0.631034	0.558754
rlmFeatS_rp_LoG_radius_5mm_sigma_0_5mm	0.687424	0.705983	0.706619	0.704244	0.691523	0.696267
rlmFeatS_sre_LoG_radius_5mm_sigma_0_5mm	0.739822	0.753887	0.737147	0.752628	0.750858	0.748772
rlmFeatS_srhgle_LoG_radius_5mm_sigma_0_5mm	2.10921	9.55095	1.54603	1.77518	15.512	2.07713
rlmFeatS_srlgle_LoG_radius_5mm_sigma_0_5mm	0.397474	0.0794221	0.534927	0.496991	0.0492246	0.416682
ngtdmFeatS_coarseness_LoG_radius_5mm_sigma_0_5mm	0.0317967	0.048716	0.120088	0.0809914	0.0229118	0.0294016
ngtdmFeatS_contrast_LoG_radius_5mm_sigma_0_5mm	0.124549	0.027986	0.0737695	0.0921782	0.0173984	0.12508
ngtdmFeatS_busyness_LoG_radius_5mm_sigma_0_5mm	44.0298	1.53442	17.9036	89.5156	1.28215	41.3
ngtdmFeatS_complexity_LoG_radius_5mm_sigma_0_5mm	0.499204	4.37612	0.387313	0.425758	9.73833	0.500173
ngtdmFeatS_strength_LoG_radius_5mm_sigma_0_5mm	0.0315719	0.402045	0.12003	0.0800664	0.448865	0.0292913
ngldmFeatS_lde_LoG_radius_5mm_sigma_0_5mm	0.000146281	0.000212125	0.000557949	0.000357135	0.000113358	0.00015182
ngldmFeatS_hde_LoG_radius_5mm_sigma_0_5mm	8377.65	5342.56	1798.91	2903.55	12908.6	8682.38
ngldmFeatS_lgce_LoG_radius_5mm_sigma_0_5mm	0.660714	0.102546	0.80814	0.767241	0.0604932	0.647059
ngldmFeatS_hgce_LoG_radius_5mm_sigma_0_5mm	2.35714	11.7333	1.76744	1.93103	19.8878	2.41176
ngldmFeatS_ldlge_LoG_radius_5mm_sigma_0_5mm	8.68677e-05	2.09483e-05	0.000450901	0.000264598	6.61524e-06	8.92048e-05
ngldmFeatS_ldhge_LoG_radius_5mm_sigma_0_5mm	0.000383935	0.00257366	0.000986138	0.000727286	0.00230685	0.00040228
ngldmFeatS_hdlge_LoG_radius_5mm_sigma_0_5mm	5928.56	566.732	1454.43	2274.94	778.686	5970.53
ngldmFeatS_hdhge_LoG_radius_5mm_sigma_0_5mm	18174	60840.4	3176.81	5418.02	253206	19529.8
ngldmFeatS_gln_LoG_radius_5mm_sigma_0_5mm	63.5714	44.1333	26.6279	33.1724	88.898	68.2353
ngldmFeatS_glnNorm_LoG_radius_5mm_sigma_0_5mm	0.504535	0.49037	0.619254	0.571938	0.453561	0.50173
ngldmFeatS_dcn_LoG_radius_5mm_sigma_0_5mm	2.66667	4.57778	24.7209	11.931	2.66327	2.89706
ngldmFeatS_dcnNorm_LoG_radius_5mm_sigma_0_5mm	0.021164	0.0508642	0.574905	0.205707	0.0135881	0.0213019
ngldmFeatS_dcp_LoG_radius_5mm_sigma_0_5mm	1	1	1	1	1	1
ngldmFeatS_glv_LoG_radius_5mm_sigma_0_5mm	0.247732	0.323951	0.190373	0.214031	0.455852	0.249135
ngldmFeatS_dcv_LoG_radius_5mm_sigma_0_5mm	354.61	148.951	1.54137	20.9727	936.203	497.455
ngldmFeatS_entropy_LoG_radius_5mm_sigma_0_5mm	6.21896	5.2763	2.01922	3.42042	6.90607	6.3381
ngldmFeatS_energy_LoG_radius_5mm_sigma_0_5mm	0.0149912	0.031358	0.376961	0.127229	0.00947522	0.0142734
szmFeatS_sae_LoG_radius_5mm_sigma_0_5mm	0.000258913	0.500279	0.00462051	0.00185571	0.708353	0.000218521
szmFeatS_lae_LoG_radius_5mm_sigma_0_5mm	4005	993	572.5	962	1422.67	4640
szmFeatS_gln_LoG_radius_5mm_sigma_0_5mm	1	1	1	1	2.33333	1
szmFeatS_glnNorm_LoG_radius_5mm_sigma_0_5mm	0.5	0.25	0.5	0.5	0.194444	0.5
szmFeatS_szn_LoG_radius_5mm_sigma_0_5mm	1	1.5	1	1	5.83333	1
szmFeatS_sznNorm_LoG_radius_5mm_sigma_0_5mm	0.5	0.375	0.5	0.5	0.486111	0.5
szmFeatS_zp_LoG_radius_5mm_sigma_0_5mm	0.015873	0.0444444	0.0465116	0.0344828	0.0612245	0.0147059
szmFeatS_lglze_LoG_radius_5mm_sigma_0_5mm	0.625	0.355903	0.625	0.625	0.171597	0.625
szmFeatS_hglze_LoG_radius_5mm_sigma_0_5mm	2.5	7.5	2.5	2.5	17.5	2.5
szmFeatS_salgle_LoG_radius_5mm_sigma_0_5mm	0.000143493	0.312522	0.00152134	0.000698302	0.144932	0.000126968
szmFeatS_sahgle_LoG_radius_5mm_sigma_0_5mm	0.000720594	1.25379	0.0170172	0.00648534	12.2713	0.000584732
szmFeatS_lalgle_LoG_radius_5mm_sigma_0_5mm	2786.62	93.9531	527.125	840.5	75.8389	3104
szmFeatS_lahgle_LoG_radius_5mm_sigma_0_5mm	8878.5	11329.5	754	1448	28054.7	10784
szmFeatS_glv_LoG_radius_5mm_sigma_0_5mm	0.25	1.25	0.25	0.25	2.80556	0.25
szmFeatS_szv_LoG_radius_5mm_sigma_0_5mm	36	486.75	110.25	121	1155.89	16
szmFeatS_ze_LoG_radius_5mm_sigma_0_5mm	1	2	1	1	2.79248	1
peakValleyFeatureS_peak_LoG_radius_5mm_sigma_0_5mm	13.0025	17.0491	10.0552	11.6207	31.3962	14.095
peakValleyFeatureS_valley_LoG_radius_5mm_sigma_0_5mm	-12.4504	-51.2353	-14.1202	-5.34548	-70.076	-15.1981
ivhFeaturesS_meanHist_LoG_radius_5mm_sigma_0_5mm	0.0468254	-1.14889	-1.45233	-1.08793	-1.14949	0.0316176
ivhFeaturesS_maxHist_LoG_radius_5mm_sigma_0_5mm	13.05	17.05	10.05	11.65	32.95	14.05
ivhFeaturesS_minHist_LoG_radius_5mm_sigma_0_5mm	-22.25	-51.25	-14.15	-6.75	-87.45	-15.15
ivhFeaturesS_I50_LoG_radius_5mm_sigma_0_5mm	-0.55	-0.95	-1.55	-1.25	-0.55	-0.35
ivhFeaturesS_rangeHist_LoG_radius_5mm_sigma_0_5mm	35.3	68.3	24.2	18.4	120.4	29.2
ivhFeaturesS_Ix20_LoG_radius_5mm_sigma_0_5mm	3.35	1.35	0.25	0.25	3.95	2.95
ivhFeaturesS_MOHx20_LoG_radius_5mm_sigma_0_5mm	6.78077	6.31316	2.62273	2.55714	10.68	5.73966
ivhFeaturesS_MOCx20_LoG_radius_5mm_sigma_0_5mm	-6.00417	-10.2382	-6.1625	-4.46818	-16.009	-5.39231
ivhFeaturesS_Ix30_LoG_radius_5mm_sigma_0_5mm	1.75	0.65	-0.55	0.05	1.65	1.55
ivhFeaturesS_MOHx30_LoG_radius_5mm_sigma_0_5mm	5.36579	4.59286	2.16538	2.01111	7.8959	4.67439
ivhFeaturesS_MOCx30_LoG_radius_5mm_sigma_0_5mm	-4.88889	-7.61923	-5.15833	-4.0125	-11.6379	-4.46842
ivhFeaturesS_Ix40_LoG_radius_5mm_sigma_0_5mm	0.35	0.05	-1.05	-0.75	0.65	0.45
ivhFeaturesS_MOHx40_LoG_radius_5mm_sigma_0_5mm	4.24412	3.54459	1.32222	1.4	6.32468	3.60614
ivhFeaturesS_MOCx40_LoG_radius_5mm_sigma_0_5mm	-4.13298	-6.19857	-4.48125	-3.59091	-9.1461	-3.72647
ivhFeaturesS_IabsX200_LoG_radius_5mm_sigma_0_5mm	-22.25	-51.25	-14.15	-6.75	-87.45	-15.15
ivhFeaturesS_IabsX300_LoG_radius_5mm_sigma_0_5mm	-22.25	-51.25	-14.15	-6.75	-87.45	-15.15
ivhFeaturesS_IabsX400_LoG_radius_5mm_sigma_0_5mm	-22.25	-51.25	-14.15	-6.75	-87.45	-15.15
ivhFeaturesS_Vx10_LoG_radius_5mm_sigma_0_5mm	15625	11125	5250	6875	24375	16875
ivhFeaturesS_Vx30_LoG_radius_5mm_sigma_0_5mm	15500	11000	5250	3250	24000	16375
ivhFeaturesS_VabsX0_LoG_radius_5mm_sigma_0_5mm	7125	4625	1375	2250	11125	8000
ivhFeaturesS_VabsX10_LoG_radius_5mm_sigma_0_5mm	375	625	125	125	1875	250
ivhFeaturesS_VabsX30_LoG_radius_5mm_sigma_0_5mm	0	0	0	0	250	0
firstOrderS_min_Wavelets_db_1_HHH	-141.797	-97.8614	-97.8614	-31.3605	-141.797	-113.956
firstOrderS_max_Wavelets_db_1_HHH	167.098	167.098	167.098	167.098	167.098	167.098
firstOrderS_mean_Wavelets_db_1_HHH	-0.252966	3.71851	3.14344	4.49893	-0.056219	2.67879
firstOrderS_range_Wavelets_db_1_HHH	308.894	264.959	264.959	198.458	308.894	281.054
firstOrderS_std_Wavelets_db_1_HHH	31.3637	29.4848	36.7509	28.4921	32.4682	28.6509
firstOrderS_var_Wavelets_db_1_HHH	983.683	869.355	1350.63	811.8	1054.18	820.876
firstOrderS_median_Wavelets_db_1_HHH	0.988557	0.321072	-2.34284	1.36502	0.677458	0.892687
firstOrderS_skewness_Wavelets_db_1_HHH	0.3617	2.09491	1.93835	3.64097	-0.0375896	1.36691
firstOrderS_kurtosis_Wavelets_db_1_HHH	11.5578	11.1529	8.50839	17.0575	8.10059	11.5215
firstOrderS_entropy_Wavelets_db_1_HHH	1.66044	1.83759	2.04997	1.49958	1.89905	1.63924
firstOrderS_rms_Wavelets_db_1_HHH	1000.24	1004.15	1003.82	1004.9	1000.47	1003.09
firstOrderS_energy_Wavelets_db_1_HHH	126060208	90748816	43328832	58570136	196184576	136841248
firstOrderS_totalEnergy_Wavelets_db_1_HHH	15757526016	11343601664	5416103936	7321267200	24523071488	17105156096
firstOrderS_meanAbsDev_Wavelets_db_1_HHH	16.2821	16.8668	20.4732	15.3099	17.9713	15.8576
firstOrderS_medianAbsDev_Wavelets_db_1_HHH	16.2195	16.5175	19.8514	15.0077	17.9587	15.7655
firstOrderS_P10_Wavelets_db_1_HHH	-20.1709	-16.8923	-26.1291	-14.2183	-21.6662	-16.6444
firstOrderS_P90_Wavelets_db_1_HHH	14.5556	22.021	42.2814	19.8652	20.9138	20.9138
firstOrderS_robustMeanAbsDev_Wavelets_db_1_HHH	6.85927	7.65187	8.97918	7.39153	7.58237	7.18984
firstOrderS_robustMedianAbsDev_Wavelets_db_1_HHH	6.83126	7.65187	8.88827	7.33338	7.57796	7.18984
firstOrderS_interQuartileRange_Wavelets_db_1_HHH	16.1119	19.1572	18.0171	17.7287	17.9088	17.8304
firstOrderS_coeffDispersion_Wavelets_db_1_HHH	-19.4918	-13.5968	-5.11733	-10.7078	-50.6023	27.4893
firstOrderS_coeffVariation_Wavelets_db_1_HHH	-123.984	7.9292	11.6913	6.33308	-577.53	10.6955
shapeS_majorAxis_Wavelets_db_1_HHH	36.4555	36.0724	25.7769	26.1577	43.9688	38.6707
shapeS_minorAxis_Wavelets_db_1_HHH	28.6002	23.6947	19.6261	24.7736	33.2872	31.0796
shapeS_leastAxis_Wavelets_db_1_HHH	25.8227	21.5248	16.0183	17.7617	29.3248	24.8492
shapeS_flatness_Wavelets_db_1_HHH	0.708335	0.596711	0.621422	0.679021	0.666946	0.642585
shapeS_elongation_Wavelets_db_1_HHH	0.784523	0.656863	0.761383	0.947086	0.757064	0.803698
shapeS_max3dDiameter_Wavelets_db_1_HHH	40.3113	37.7492	26.9258	28.2843	47.1699	43.8748
shapeS_max2dDiameterAxialPlane_Wavelets_db_1_HHH	32.0156	26.9258	21.2132	28.2843	33.541	36.0555
shapeS_max2dDiameterSagittalPlane_Wavelets_db_1_HHH	33.541	32.0156	25	25	46.0977	39.0513
shapeS_max2dDiameterCoronalPlane_Wavelets_db_1_HHH	35.3553	29.1548	21.2132	25.4951	43.0116	33.541
shapeS_surfArea_Wavelets_db_1_HHH	39.0925	30.8231	16.6401	21.2734	53.3176	42.0251
shapeS_volume_Wavelets_db_1_HHH	15.75	11.25	5.375	7.25	24.5	17
shapeS_filledVolume_Wavelets_db_1_HHH	15.75	11.25	5.375	7.25	24.5	17
shapeS_Compactness1_Wavelets_db_1_HHH	0.0363551	0.0370906	0.0446756	0.0416878	0.0355046	0.0352055
shapeS_Compactness2_Wavelets_db_1_HHH	0.469604	0.488798	0.709157	0.617476	0.44789	0.440376
shapeS_spherDisprop_Wavelets_db_1_HHH	1.28654	1.26947	1.12138	1.17434	1.307	1.31439
shapeS_sphericity_Wavelets_db_1_HHH	0.77728	0.787728	0.891759	0.851543	0.76511	0.760807
shapeS_surfToVolRatio_Wavelets_db_1_HHH	2.48207	2.73983	3.09583	2.93426	2.17623	2.47207
glcmFeatS_energy_Wavelets_db_1_HHH	0.162903	0.146961	0.130968	0.166576	0.142098	0.156659
glcmFeatS_jointEntropy_Wavelets_db_1_HHH	3.26331	3.30032	3.35765	3.00631	3.59527	3.29725
glcmFeatS_jointMax_Wavelets_db_1_HHH	0.262073	0.227178	0.220913	0.255722	0.213712	0.234041
glcmFeatS_jointAvg_Wavelets_db_1_HHH	6.48747	4.57612	4.51064	2.6038	6.4838	5.56827
glcmFeatS_jointVar_Wavelets_db_1_HHH	1.46277	1.2537	1.67787	1.10999	1.62442	1.18889
glcmFeatS_contrast_Wavelets_db_1_HHH	3.01225	2.53703	3.6419	2.28734	3.29861	2.49526
glcmFeatS_invDiffMom_Wavelets_db_1_HHH	0.647784	0.631185	0.585205	0.659335	0.620759	0.64234
glcmFeatS_invDiffMomNorm_Wavelets_db_1_HHH	0.984566	0.981894	0.974663	0.977521	0.982945	0.985005
glcmFeatS_invDiff_Wavelets_db_1_HHH	0.670407	0.656244	0.619763	0.679822	0.646912	0.664581
glcmFeatS_invDiffNorm_Wavelets_db_1_HHH	0.936423	0.926529	0.912711	0.921129	0.93083	0.934039
glcmFeatS_invVar_Wavelets_db_1_HHH	0.428832	0.448958	0.424762	0.444763	0.441245	0.456139
glcmFeatS_dissimilarity_Wavelets_db_1_HHH	0.999393	0.980389	1.19993	0.887554	1.08973	0.947756
glcmFeatS_diffEntropy_Wavelets_db_1_HHH	1.82664	1.77875	1.87149	1.61291	1.92196	1.75623
glcmFeatS_diffVar_Wavelets_db_1_HHH	3.01225	2.53703	3.6419	2.28734	3.29861	2.49526
glcmFeatS_diffAvg_Wavelets_db_1_HHH	0	0	0	0	0	0
glcmFeatS_sumAvg_Wavelets_db_1_HHH	12.9749	9.15224	9.02127	5.2076	12.9676	11.1365
glcmFeatS_sumVar_Wavelets_db_1_HHH	2.83884	2.47779	3.06957	2.15262	3.19907	2.26031
glcmFeatS_sumEntropy_Wavelets_db_1_HHH	2.3061	2.26123	2.26248	2.09826	2.47006	2.2642
glcmFeatS_corr_Wavelets_db_1_HHH	-0.0383335	-0.023277	-0.0951764	-0.0400194	-0.0163482	-0.0464183
glcmFeatS_clustTendency_Wavelets_db_1_HHH	2.83884	2.47779	3.06957	2.15262	3.19907	2.26031
glcmFeatS_clustShade_Wavelets_db_1_HHH	0.375236	6.17502	7.04695	6.18019	0.0329361	3.65223
glcmFeatS_clustPromin_Wavelets_db_1_HHH	81.5423	62.5304	76.2454	52.4306	89.1123	53.3978
glcmFeatS_haralickCorr_Wavelets_db_1_HHH	1765.4	839.664	939.909	220.711	1965.87	1254.75
glcmFeatS_autoCorr_Wavelets_db_1_HHH	42.0448	20.9278	20.2149	6.75017	42.0159	30.9478
glcmFeatS_firstInfCorr_Wavelets_db_1_HHH	-0.168863	-0.161924	-0.277807	-0.140082	-0.161777	-0.145327
glcmFeatS_secondInfCorr_Wavelets_db_1_HHH	0.659804	0.655739	0.800365	0.585363	0.674042	0.622997
rlmFeatS_gln_Wavelets_db_1_HHH	33.4604	23.5899	10.1429	16.1158	46.5753	35.4633
rlmFeatS_glnNorm_Wavelets_db_1_HHH	0.355541	0.335969	0.286636	0.356404	0.317807	0.344314
rlmFeatS_glv_Wavelets_db_1_HHH	2.03486	1.78746	2.60196	1.6687	2.15327	1.68499
rlmFeatS_hglre_Wavelets_db_1_HHH	44.0684	23.7999	24.0704	8.85516	44.3133	33.0903
rlmFeatS_lglre_Wavelets_db_1_HHH	0.0383358	0.0651872	0.0812347	0.233191	0.0365844	0.045756
rlmFeatS_lre_Wavelets_db_1_HHH	2.22184	1.9883	1.73689	1.99089	2.22713	2.15001
rlmFeatS_lrhgle_Wavelets_db_1_HHH	98.0499	44.0493	38.3154	15.793	97.7126	68.9019
rlmFeatS_lrlgle_Wavelets_db_1_HHH	0.0666804	0.116635	0.122123	0.413293	0.0656241	0.0841355
rlmFeatS_re_Wavelets_db_1_HHH	2.9506	2.79823	2.84916	2.59392	3.1305	2.9302
rlmFeatS_rln_Wavelets_db_1_HHH	55.6685	44.5033	24.423	28.4891	87.0681	62.2462
rlmFeatS_rlnNorm_Wavelets_db_1_HHH	0.588208	0.630934	0.684053	0.625803	0.592365	0.60183
rlmFeatS_rlv_Wavelets_db_1_HHH	0.40539	0.326573	0.226381	0.313549	0.420928	0.387519
rlmFeatS_rp_Wavelets_db_1_HHH	0.746032	0.779487	0.821109	0.778515	0.74686	0.756787
rlmFeatS_sre_Wavelets_db_1_HHH	0.790613	0.819202	0.849587	0.813885	0.796277	0.801584
rlmFeatS_srhgle_Wavelets_db_1_HHH	34.9238	20.1234	21.1888	7.59554	35.5189	26.9822
rlmFeatS_srlgle_Wavelets_db_1_HHH	0.0334125	0.0556541	0.072779	0.197222	0.0317081	0.0390383
ngtdmFeatS_coarseness_Wavelets_db_1_HHH	0.0399053	0.0577124	0.125286	0.0882386	0.0272891	0.038241
ngtdmFeatS_contrast_Wavelets_db_1_HHH	0.0193114	0.0430981	0.0779185	0.069565	0.0221919	0.0192504
ngtdmFeatS_busyness_Wavelets_db_1_HHH	0.208634	0.373076	0.201181	0.649515	0.316404	0.289987
ngtdmFeatS_complexity_Wavelets_db_1_HHH	48.6431	25.7046	29.6636	16.3242	51.852	40.5311
ngtdmFeatS_strength_Wavelets_db_1_HHH	3.42985	2.37047	4.41007	2.91711	2.06171	2.58741
ngldmFeatS_lde_Wavelets_db_1_HHH	0.000146357	0.000212125	0.000557949	0.000357135	0.000113416	0.00015186
ngldmFeatS_hde_Wavelets_db_1_HHH	8371.37	5342.56	1798.91	2903.55	12901.1	8679.74
ngldmFeatS_lgce_Wavelets_db_1_HHH	0.0344854	0.0623271	0.0765534	0.222675	0.0333188	0.0427657
ngldmFeatS_hgce_Wavelets_db_1_HHH	44.0397	23.0444	23.186	8.41379	44.0714	32.5735
ngldmFeatS_ldlge_Wavelets_db_1_HHH	5.1274e-06	1.23992e-05	4.34074e-05	7.69472e-05	3.78717e-06	6.14858e-06
ngldmFeatS_ldhge_Wavelets_db_1_HHH	0.00645623	0.00503467	0.0129705	0.00303918	0.00498635	0.00491529
ngldmFeatS_hdlge_Wavelets_db_1_HHH	273.743	347.023	135.441	662.388	413.983	379.161
ngldmFeatS_hdhge_Wavelets_db_1_HHH	369700	121145	41600.8	24153.8	569774	281735
ngldmFeatS_gln_Wavelets_db_1_HHH	49.3492	32.6	13.5116	22.069	69.6531	51
ngldmFeatS_glnNorm_Wavelets_db_1_HHH	0.39166	0.362222	0.314224	0.380499	0.355373	0.375
ngldmFeatS_dcn_Wavelets_db_1_HHH	2.69841	4.57778	24.7209	11.931	2.63265	2.94118
ngldmFeatS_dcnNorm_Wavelets_db_1_HHH	0.021416	0.0508642	0.574905	0.205707	0.0134319	0.0216263
ngldmFeatS_dcp_Wavelets_db_1_HHH	1	1	1	1	1	1
ngldmFeatS_glv_Wavelets_db_1_HHH	1.58308	1.47358	2.19686	1.36385	1.68867	1.34516
ngldmFeatS_dcv_Wavelets_db_1_HHH	354.01	148.951	1.54137	20.9727	935.401	497.469
ngldmFeatS_entropy_Wavelets_db_1_HHH	6.3699	5.49687	2.92831	4.07978	7.13377	6.46953
ngldmFeatS_energy_Wavelets_db_1_HHH	0.0137314	0.025679	0.202812	0.0749108	0.00786131	0.0128676
szmFeatS_sae_Wavelets_db_1_HHH	0.769578	0.618756	0.540047	0.473696	0.689457	0.580138
szmFeatS_lae_Wavelets_db_1_HHH	376.625	231.333	72.625	175.429	523.76	421.467
szmFeatS_gln_Wavelets_db_1_HHH	1.625	1.83333	1	1.28571	2.6	1.53333
szmFeatS_glnNorm_Wavelets_db_1_HHH	0.101562	0.152778	0.125	0.183673	0.104	0.102222
szmFeatS_szn_Wavelets_db_1_HHH	9.25	4.5	2.5	1.85714	11.16	4.86667
szmFeatS_sznNorm_Wavelets_db_1_HHH	0.578125	0.375	0.3125	0.265306	0.4464	0.324444
szmFeatS_zp_Wavelets_db_1_HHH	0.126984	0.133333	0.186047	0.12069	0.127551	0.110294
szmFeatS_lglze_Wavelets_db_1_HHH	0.107625	0.124369	0.160711	0.224978	0.0963354	0.113016
szmFeatS_hglze_Wavelets_db_1_HHH	49.25	37	40.125	22.2857	48.12	45.5333
szmFeatS_salgle_Wavelets_db_1_HHH	0.101539	0.104118	0.13232	0.0328566	0.0876751	0.096885
szmFeatS_sahgle_Wavelets_db_1_HHH	39.4745	26.2161	30.5918	18.5833	33.193	31.9439
szmFeatS_lalgle_Wavelets_db_1_HHH	8.72317	12.118	4.16696	31.966	12.4361	13.812
szmFeatS_lahgle_Wavelets_db_1_HHH	16790.7	4710.17	1399.88	1200.86	22741.4	13385.2
szmFeatS_glv_Wavelets_db_1_HHH	10.1875	6.75	8.48438	6.28571	9.68	8.72889
szmFeatS_szv_Wavelets_db_1_HHH	314.609	175.083	43.7344	106.776	462.294	339.262
szmFeatS_ze_Wavelets_db_1_HHH	3.75	3.4183	3	2.80735	4.13366	3.90689
peakValleyFeatureS_peak_Wavelets_db_1_HHH	167.098	167.098	167.098	167.098	167.098	167.098
peakValleyFeatureS_valley_Wavelets_db_1_HHH	-141.797	-97.8614	-97.8614	-26.4019	-123.147	-113.956
ivhFeaturesS_meanHist_Wavelets_db_1_HHH	-0.25873	3.71667	3.1407	4.49483	-0.0602041	2.67426
ivhFeaturesS_maxHist_Wavelets_db_1_HHH	167.05	167.05	167.05	167.05	167.05	167.05
ivhFeaturesS_minHist_Wavelets_db_1_HHH	-141.75	-97.85	-97.85	-31.35	-141.75	-113.95
ivhFeaturesS_I50_Wavelets_db_1_HHH	1.05	0.55	-2.35	1.65	0.85	0.95
ivhFeaturesS_rangeHist_Wavelets_db_1_HHH	308.8	264.9	264.9	198.4	308.8	281
ivhFeaturesS_Ix20_Wavelets_db_1_HHH	9.85	10.25	8.05	10.25	10.55	10.75
ivhFeaturesS_MOHx20_Wavelets_db_1_HHH	30.8115	39.23	49.9056	39.15	35.9275	36.3143
ivhFeaturesS_MOCx20_Wavelets_db_1_HHH	-35.5708	-24.3167	-33.0375	-19.1318	-37.8782	-26.8648
ivhFeaturesS_Ix30_Wavelets_db_1_HHH	6.85	7.35	6.35	7.35	7.45	7.65
ivhFeaturesS_MOHx30_Wavelets_db_1_HHH	23.5895	30.4036	36.7346	28.9222	27.1703	27.6841
ivhFeaturesS_MOCx30_Wavelets_db_1_HHH	-26.4014	-19.6056	-25.8583	-15.8794	-29.3196	-20.9225
ivhFeaturesS_Ix40_Wavelets_db_1_HHH	4.25	3.95	3.55	3.95	3.95	4.25
ivhFeaturesS_MOHx40_Wavelets_db_1_HHH	18.725	24.2284	27.6056	22.9458	21.669	21.8321
ivhFeaturesS_MOCx40_Wavelets_db_1_HHH	-20.596	-15.7278	-20.2853	-13.0065	-22.3449	-16.3148
ivhFeaturesS_IabsX200_Wavelets_db_1_HHH	-141.75	-97.85	-97.85	-31.35	-141.75	-113.95
ivhFeaturesS_IabsX300_Wavelets_db_1_HHH	-141.75	-97.85	-97.85	-31.35	-141.75	-113.95
ivhFeaturesS_IabsX400_Wavelets_db_1_HHH	-141.75	-97.85	-97.85	-31.35	-141.75	-113.95
ivhFeaturesS_Vx10_Wavelets_db_1_HHH	15500	11125	5250	5750	24000	16750
ivhFeaturesS_Vx30_Wavelets_db_1_HHH	15125	10125	4625	500	23250	16375
ivhFeaturesS_VabsX0_Wavelets_db_1_HHH	8625	5750	2375	3875	12750	9000
ivhFeaturesS_VabsX10_Wavelets_db_1_HHH	3000	2500	1000	1750	5375	3875
ivhFeaturesS_VabsX30_Wavelets_db_1_HHH	750	1000	625	500	1750	1250
firstOrderS_min_Wavelets_db_1_HHL	-370.94	-370.94	-370.94	-245.28	-370.94	-370.94
firstOrderS_max_Wavelets_db_1_HHL	177.265	308.035	59.9081	177.265	308.035	254.596
firstOrderS_mean_Wavelets_db_1_HHL	-9.77501	-5.53993	-23.439	-7.14413	-3.47733	-7.66754
firstOrderS_range_Wavelets_db_1_HHL	548.205	678.975	430.848	422.544	678.975	625.536
firstOrderS_std_Wavelets_db_1_HHL	64.1837	89.0648	82.9803	51.0595	80.3513	73.3123
firstOrderS_var_Wavelets_db_1_HHL	4119.55	7932.54	6885.73	2607.07	6456.33	5374.69
firstOrderS_median_Wavelets_db_1_HHL	-0.0716957	-0.902655	-1.57917	-2.3206	-0.595409	0.182532
firstOrderS_skewness_Wavelets_db_1_HHL	-2.91411	-0.966822	-2.66603	-1.56826	-0.44132	-2.26664
firstOrderS_kurtosis_Wavelets_db_1_HHL	12.1134	7.05289	6.9836	10.5626	8.12654	10.2551
firstOrderS_entropy_Wavelets_db_1_HHL	2.37141	2.69257	2.46255	2.1868	2.63097	2.49813
firstOrderS_rms_Wavelets_db_1_HHL	992.303	998.44	980.08	994.168	999.757	995.037
firstOrderS_energy_Wavelets_db_1_HHL	124067800	89719504	41303956	57325452	195904672	134653376
firstOrderS_totalEnergy_Wavelets_db_1_HHL	15508474880	11214938112	5162994688	7165681664	24488083456	16831672320
firstOrderS_meanAbsDev_Wavelets_db_1_HHL	33.1587	43.8218	49.7067	26.2302	39.1683	36.775
firstOrderS_medianAbsDev_Wavelets_db_1_HHL	30.8305	43.2365	40.2904	25.5662	39.0029	35.1813
firstOrderS_P10_Wavelets_db_1_HHL	-40.6329	-50.6426	-87.8443	-40.4808	-42.8315	-39.707
firstOrderS_P90_Wavelets_db_1_HHL	32.5612	46.8578	44.3356	28.0038	44.1354	42.9995
firstOrderS_robustMeanAbsDev_Wavelets_db_1_HHL	11.322	12.8818	13.9903	9.89308	12.5465	12.4034
firstOrderS_robustMedianAbsDev_Wavelets_db_1_HHL	11.322	12.8742	13.5323	9.83431	12.535	12.3749
firstOrderS_interQuartileRange_Wavelets_db_1_HHL	24.0645	20.0696	20.1393	21.1875	25.9475	24.1476
firstOrderS_coeffDispersion_Wavelets_db_1_HHL	64.2303	-9.31125	-3.33946	-3.03654	-10.2385	8.27082
firstOrderS_coeffVariation_Wavelets_db_1_HHL	-6.5661	-16.0769	-3.54026	-7.14705	-23.1072	-9.56138
shapeS_majorAxis_Wavelets_db_1_HHL	36.4555	36.0724	25.7769	26.1577	43.9688	38.6707
shapeS_minorAxis_Wavelets_db_1_HHL	28.6002	23.6947	19.6261	24.7736	33.2872	31.0796
shapeS_leastAxis_Wavelets_db_1_HHL	25.8227	21.5248	16.0183	17.7617	29.3248	24.8492
shapeS_flatness_Wavelets_db_1_HHL	0.708335	0.596711	0.621422	0.679021	0.666946	0.642585
shapeS_elongation_Wavelets_db_1_HHL	0.784523	0.656863	0.761383	0.947086	0.757064	0.803698
shapeS_max3dDiameter_Wavelets_db_1_HHL	40.3113	37.7492	26.9258	28.2843	47.1699	43.8748
shapeS_max2dDiameterAxialPlane_Wavelets_db_1_HHL	32.0156	26.9258	21.2132	28.2843	33.541	36.0555
shapeS_max2dDiameterSagittalPlane_Wavelets_db_1_HHL	33.541	32.0156	25	25	46.0977	39.0513
shapeS_max2dDiameterCoronalPlane_Wavelets_db_1_HHL	35.3553	29.1548	21.2132	25.4951	43.0116	33.541
shapeS_surfArea_Wavelets_db_1_HHL	39.0925	30.8231	16.6401	21.2734	53.3176	42.0251
shapeS_volume_Wavelets_db_1_HHL	15.75	11.25	5.375	7.25	24.5	17
shapeS_filledVolume_Wavelets_db_1_HHL	15.75	11.25	5.375	7.25	24.5	17
shapeS_Compactness1_Wavelets_db_1_HHL	0.0363551	0.0370906	0.0446756	0.0416878	0.0355046	0.0352055
shapeS_Compactness2_Wavelets_db_1_HHL	0.469604	0.488798	0.709157	0.617476	0.44789	0.440376
shapeS_spherDisprop_Wavelets_db_1_HHL	1.28654	1.26947	1.12138	1.17434	1.307	1.31439
shapeS_sphericity_Wavelets_db_1_HHL	0.77728	0.787728	0.891759	0.851543	0.76511	0.760807
shapeS_surfToVolRatio_Wavelets_db_1_HHL	2.48207	2.73983	3.09583	2.93426	2.17623	2.47207
glcmFeatS_energy_Wavelets_db_1_HHL	0.0812952	0.0792925	0.0840263	0.0930453	0.0768153	0.0751651
glcmFeatS_jointEntropy_Wavelets_db_1_HHL	4.34176	4.39773	4.03546	3.94913	4.65713	4.46307
glcmFeatS_jointMax_Wavelets_db_1_HHL	0.159266	0.160589	0.169187	0.185212	0.149969	0.150047
glcmFeatS_jointAvg_Wavelets_db_1_HHL	15.094	15.028	14.5474	10.1803	15.2209	15.0697
glcmFeatS_jointVar_Wavelets_db_1_HHL	5.91809	12.0027	9.29593	4.17817	10.2582	8.54293
glcmFeatS_contrast_Wavelets_db_1_HHL	11.4635	23.8308	19.0279	8.86673	20.5836	17.0141
glcmFeatS_invDiffMom_Wavelets_db_1_HHL	0.523785	0.481276	0.447302	0.515848	0.495745	0.497341
glcmFeatS_invDiffMomNorm_Wavelets_db_1_HHL	0.981805	0.974732	0.95652	0.977796	0.978568	0.979254
glcmFeatS_invDiff_Wavelets_db_1_HHL	0.563878	0.52341	0.498096	0.557877	0.535635	0.538254
glcmFeatS_invDiffNorm_Wavelets_db_1_HHL	0.933708	0.924706	0.893621	0.922679	0.931381	0.931774
glcmFeatS_invVar_Wavelets_db_1_HHL	0.417909	0.398536	0.387304	0.434188	0.422581	0.434142
glcmFeatS_dissimilarity_Wavelets_db_1_HHL	1.88277	2.70715	2.59748	1.73722	2.43473	2.23352
glcmFeatS_diffEntropy_Wavelets_db_1_HHL	2.3709	2.58178	2.41158	2.14188	2.60573	2.45073
glcmFeatS_diffVar_Wavelets_db_1_HHL	11.4635	23.8308	19.0279	8.86673	20.5836	17.0141
glcmFeatS_diffAvg_Wavelets_db_1_HHL	0	0	0	0	0	0
glcmFeatS_sumAvg_Wavelets_db_1_HHL	30.1879	30.056	29.0948	20.3606	30.4419	30.1393
glcmFeatS_sumVar_Wavelets_db_1_HHL	12.2089	24.1799	18.1559	7.84596	20.4491	17.1576
glcmFeatS_sumEntropy_Wavelets_db_1_HHL	2.9834	3.10387	2.84659	2.67132	3.24747	3.08611
glcmFeatS_corr_Wavelets_db_1_HHL	0.0212888	0.0164174	-0.0225773	-0.0808266	-0.00328922	0.00179461
glcmFeatS_clustTendency_Wavelets_db_1_HHL	12.2089	24.1799	18.1559	7.84596	20.4491	17.1576
glcmFeatS_clustShade_Wavelets_db_1_HHL	-92.915	-122.862	-147.953	-24.4074	-42.3194	-141.26
glcmFeatS_clustPromin_Wavelets_db_1_HHL	1545.44	4675.32	2231.89	553.894	3784.69	2886.26
glcmFeatS_haralickCorr_Wavelets_db_1_HHL	24382.7	30905.6	21225.9	8764.67	31308.5	28451.8
glcmFeatS_autoCorr_Wavelets_db_1_HHL	228.021	225.971	211.436	103.397	231.653	227.155
glcmFeatS_firstInfCorr_Wavelets_db_1_HHL	-0.217728	-0.303213	-0.362622	-0.272141	-0.237332	-0.207363
glcmFeatS_secondInfCorr_Wavelets_db_1_HHL	0.798409	0.879955	0.898037	0.836878	0.838773	0.786828
rlmFeatS_gln_Wavelets_db_1_HHL	24.206	15.2792	8.2534	12.1978	34.9421	24.4926
rlmFeatS_glnNorm_Wavelets_db_1_HHL	0.234106	0.19907	0.217025	0.246201	0.216223	0.214273
rlmFeatS_glv_Wavelets_db_1_HHL	8.02627	14.918	12.0165	5.16227	12.5163	10.1745
rlmFeatS_hglre_Wavelets_db_1_HHL	233.532	247.22	220.346	109.668	246.814	239.56
rlmFeatS_lglre_Wavelets_db_1_HHL	0.0150612	0.0298722	0.0322073	0.0316465	0.0170399	0.021882
rlmFeatS_lre_Wavelets_db_1_HHL	1.81074	1.62297	1.46687	1.60051	1.78629	1.68628
rlmFeatS_lrhgle_Wavelets_db_1_HHL	428.697	395.874	331.754	174.132	437.334	404.23
rlmFeatS_lrlgle_Wavelets_db_1_HHL	0.0184522	0.0361399	0.0341801	0.0373116	0.0220698	0.0273086
rlmFeatS_re_Wavelets_db_1_HHL	3.2863	3.43826	3.02067	2.95825	3.50214	3.3159
rlmFeatS_rln_Wavelets_db_1_HHL	72.6325	57.272	30.1991	36.8826	114.728	83.5517
rlmFeatS_rlnNorm_Wavelets_db_1_HHL	0.698496	0.742724	0.789149	0.74016	0.706526	0.726135
rlmFeatS_rlv_Wavelets_db_1_HHL	0.292006	0.217773	0.154654	0.196504	0.284246	0.236262
rlmFeatS_rp_Wavelets_db_1_HHL	0.818681	0.850427	0.881932	0.851459	0.822606	0.838801
rlmFeatS_sre_Wavelets_db_1_HHL	0.85884	0.883267	0.905857	0.880658	0.864077	0.873856
rlmFeatS_srhgle_Wavelets_db_1_HHL	199.377	219.166	197.819	96.8497	213.789	209.117
rlmFeatS_srlgle_Wavelets_db_1_HHL	0.0144734	0.0284728	0.0318101	0.0305199	0.0160355	0.0207186
ngtdmFeatS_coarseness_Wavelets_db_1_HHL	0.0473433	0.0744842	0.0977059	0.120111	0.0336675	0.0458985
ngtdmFeatS_contrast_Wavelets_db_1_HHL	0.102051	0.237407	0.59158	0.145457	0.115609	0.152568
ngtdmFeatS_busyness_Wavelets_db_1_HHL	0.0686002	0.0435208	0.0680421	0.0751222	0.0730334	0.072806
ngtdmFeatS_complexity_Wavelets_db_1_HHL	152.26	266.014	110.683	58.1532	299.593	195.673
ngtdmFeatS_strength_Wavelets_db_1_HHL	7.39801	10.8966	9.80918	7.45177	7.292	7.32542
ngldmFeatS_lde_Wavelets_db_1_HHL	0.00064936	0.00116359	0.00203902	0.000360806	0.000427491	0.000669596
ngldmFeatS_hde_Wavelets_db_1_HHL	7986.3	4735.73	1643.6	2874.03	11658.4	8048.26
ngldmFeatS_lgce_Wavelets_db_1_HHL	0.0130359	0.0269463	0.028743	0.0282396	0.0151793	0.0196434
ngldmFeatS_hgce_Wavelets_db_1_HHL	235	246.022	222.651	109.31	246.051	239.728
ngldmFeatS_ldlge_Wavelets_db_1_HHL	0.000496907	0.000754422	0.00145694	1.04809e-05	0.000246678	0.00049934
ngldmFeatS_ldhge_Wavelets_db_1_HHL	0.0365866	0.20068	0.134204	0.0397814	0.0740755	0.0453558
ngldmFeatS_hdlge_Wavelets_db_1_HHL	39.4176	23.7654	9.25303	77.331	58.1216	39.258
ngldmFeatS_hdhge_Wavelets_db_1_HHL	1.88649e+06	1.13848e+06	375683	311194	2751622	1.91641e+06
ngldmFeatS_gln_Wavelets_db_1_HHL	33.0635	20.3778	10.1628	15.7931	48.2245	32.2647
ngldmFeatS_glnNorm_Wavelets_db_1_HHL	0.262409	0.22642	0.236344	0.272295	0.246043	0.23724
ngldmFeatS_dcn_Wavelets_db_1_HHL	2.65079	3.62222	19.186	9.48276	2.46939	2.41176
ngldmFeatS_dcnNorm_Wavelets_db_1_HHL	0.021038	0.0402469	0.446187	0.163496	0.0125989	0.0177336
ngldmFeatS_dcp_Wavelets_db_1_HHL	1	1	1	1	1	1
ngldmFeatS_glv_Wavelets_db_1_HHL	6.65432	12.9511	10.7117	4.42449	10.5225	8.73265
ngldmFeatS_dcv_Wavelets_db_1_HHL	411.777	279.429	34.2888	21.0012	1124.94	611.739
ngldmFeatS_entropy_Wavelets_db_1_HHL	6.56248	5.77375	3.23931	4.52978	7.24216	6.73813
ngldmFeatS_energy_Wavelets_db_1_HHL	0.0117158	0.0212346	0.170362	0.0558859	0.00723657	0.0100562
szmFeatS_sae_Wavelets_db_1_HHL	0.689799	0.658221	0.590146	0.662102	0.696977	0.623418
szmFeatS_lae_Wavelets_db_1_HHL	138.815	63.1538	26.2143	44.7059	208.381	122.933
szmFeatS_gln_Wavelets_db_1_HHL	2.77778	2.61538	1.71429	2.41176	4.66667	3.26667
szmFeatS_glnNorm_Wavelets_db_1_HHL	0.102881	0.100592	0.122449	0.141869	0.111111	0.108889
szmFeatS_szn_Wavelets_db_1_HHL	12.1852	11.2308	5.42857	7.47059	19	11
szmFeatS_sznNorm_Wavelets_db_1_HHL	0.451303	0.431953	0.387755	0.439446	0.452381	0.366667
szmFeatS_zp_Wavelets_db_1_HHL	0.214286	0.288889	0.325581	0.293103	0.214286	0.220588
szmFeatS_lglze_Wavelets_db_1_HHL	0.0456824	0.0447363	0.0795136	0.0734354	0.0319379	0.0411975
szmFeatS_hglze_Wavelets_db_1_HHL	200.222	256.808	187.857	113.765	246.167	232.333
szmFeatS_salgle_Wavelets_db_1_HHL	0.0443713	0.0146429	0.0777415	0.0698378	0.0129636	0.0147368
szmFeatS_sahgle_Wavelets_db_1_HHL	123.949	170.962	89.2626	80.0674	161.69	144.549
szmFeatS_lalgle_Wavelets_db_1_HHL	0.616768	0.422271	0.186034	0.482374	0.968934	0.65166
szmFeatS_lahgle_Wavelets_db_1_HHL	33627	15027.4	6194.43	4834.82	50176.9	29467.6
szmFeatS_glv_Wavelets_db_1_HHL	24.4143	32.9601	26.2041	13.7647	35.9167	28.7956
szmFeatS_szv_Wavelets_db_1_HHL	117.037	51.1716	16.7806	33.0657	186.603	102.382
szmFeatS_ze_Wavelets_db_1_HHL	4.3286	4.20987	3.6645	3.61687	4.5255	4.21506
peakValleyFeatureS_peak_Wavelets_db_1_HHL	177.265	308.035	59.9081	177.265	308.035	254.596
peakValleyFeatureS_valley_Wavelets_db_1_HHL	-370.94	-350.292	-370.94	-245.28	-350.292	-259.84
ivhFeaturesS_meanHist_Wavelets_db_1_HHL	-9.77619	-5.53556	-23.4337	-7.13966	-3.47551	-7.66544
ivhFeaturesS_maxHist_Wavelets_db_1_HHL	177.25	308.05	59.95	177.25	308.05	254.55
ivhFeaturesS_minHist_Wavelets_db_1_HHL	-370.95	-370.95	-370.95	-245.25	-370.95	-370.95
ivhFeaturesS_I50_Wavelets_db_1_HHL	0.05	-0.45	-1.55	-1.55	-0.55	0.25
ivhFeaturesS_rangeHist_Wavelets_db_1_HHL	548.2	679	430.9	422.5	679	625.5
ivhFeaturesS_Ix20_Wavelets_db_1_HHL	16.15	18.85	7.55	8.05	16.15	23.95
ivhFeaturesS_MOHx20_Wavelets_db_1_HHL	41.1808	82.4079	35.8167	40.3333	77.59	55.8107
ivhFeaturesS_MOCx20_Wavelets_db_1_HHL	-91.95	-111.683	-156.475	-71.65	-94.0962	-98.4648
ivhFeaturesS_Ix30_Wavelets_db_1_HHL	8.95	7.35	5.55	5.55	8.95	8.95
ivhFeaturesS_MOHx30_Wavelets_db_1_HHL	31.8632	58.9714	26.8731	29.1833	54.1081	40.1545
ivhFeaturesS_MOCx30_Wavelets_db_1_HHL	-66.2122	-78.2759	-110.292	-51.5441	-69.2342	-70.1625
ivhFeaturesS_Ix40_Wavelets_db_1_HHL	5.25	2.85	0.25	0.25	3.55	5.25
ivhFeaturesS_MOHx40_Wavelets_db_1_HHL	25.4814	45.7203	20.3	22.475	43.7892	33.4573
ivhFeaturesS_MOCx40_Wavelets_db_1_HHL	-51.4276	-60.2583	-79.7029	-40.1848	-52.6385	-53.4889
ivhFeaturesS_IabsX200_Wavelets_db_1_HHL	-370.95	-370.95	-370.95	-245.25	-370.95	-370.95
ivhFeaturesS_IabsX300_Wavelets_db_1_HHL	-370.95	-370.95	-370.95	-245.25	-370.95	-370.95
ivhFeaturesS_IabsX400_Wavelets_db_1_HHL	-370.95	-370.95	-370.95	-245.25	-370.95	-370.95
ivhFeaturesS_Vx10_Wavelets_db_1_HHL	15625	11000	5250	7125	24250	16750
ivhFeaturesS_Vx30_Wavelets_db_1_HHL	15125	10625	5000	7000	23375	16250
ivhFeaturesS_VabsX0_Wavelets_db_1_HHL	7875	5375	2250	3125	11750	8625
ivhFeaturesS_VabsX10_Wavelets_db_1_HHL	4375	2750	1000	1250	6875	4875
ivhFeaturesS_VabsX30_Wavelets_db_1_HHL	1625	1750	625	625	3000	2500
firstOrderS_min_Wavelets_db_1_HLH	-150.263	-172.617	-78.3143	-68.1034	-195.745	-108.635
firstOrderS_max_Wavelets_db_1_HLH	115.59	115.59	87.1874	115.59	115.59	115.59
firstOrderS_mean_Wavelets_db_1_HLH	1.01002	-2.33593	1.51691	7.91815	-2.39872	2.25939
firstOrderS_range_Wavelets_db_1_HLH	265.853	288.208	165.502	183.694	311.336	224.225
firstOrderS_std_Wavelets_db_1_HLH	29.7558	36.3873	28.7677	26.4546	37.136	29.1865
firstOrderS_var_Wavelets_db_1_HLH	885.408	1324.04	827.582	699.848	1379.08	851.851
firstOrderS_median_Wavelets_db_1_HLH	2.42531	-0.48263	-0.530393	4.21127	1.91712	1.97684
firstOrderS_skewness_Wavelets_db_1_HLH	-0.825845	-1.29683	0.283498	1.48593	-1.95297	0.0485382
firstOrderS_kurtosis_Wavelets_db_1_HLH	7.37237	7.1878	2.48658	5.33833	7.94045	4.39271
firstOrderS_entropy_Wavelets_db_1_HLH	1.92769	2.05507	1.98874	1.88648	2.15228	2.00056
firstOrderS_rms_Wavelets_db_1_HLH	1001.45	998.327	1001.93	1008.27	998.292	1002.68
firstOrderS_energy_Wavelets_db_1_HLH	126366224	89699184	43166140	58962732	195331136	136731104
firstOrderS_totalEnergy_Wavelets_db_1_HLH	15795777536	11212397568	5395767296	7370341376	24416391168	17091388416
firstOrderS_meanAbsDev_Wavelets_db_1_HLH	18.1803	21.1182	18.5372	16.4945	21.9393	18.7485
firstOrderS_medianAbsDev_Wavelets_db_1_HLH	18.1386	20.995	18.4896	16.0205	21.5935	18.7485
firstOrderS_P10_Wavelets_db_1_HLH	-20.7551	-27.0438	-20.2412	-15.0704	-25.7068	-20.9036
firstOrderS_P90_Wavelets_db_1_HLH	24.1854	22.4996	35.0457	31.6621	24.4818	24.1752
firstOrderS_robustMeanAbsDev_Wavelets_db_1_HLH	9.33998	9.431	9.41874	7.70779	10.093	9.90884
firstOrderS_robustMedianAbsDev_Wavelets_db_1_HLH	9.33154	9.41977	9.38841	7.66548	10.093	9.90884
firstOrderS_interQuartileRange_Wavelets_db_1_HLH	22.5497	22.1574	21.0927	18.6175	22.9488	23.0679
firstOrderS_coeffDispersion_Wavelets_db_1_HLH	4.76761	15.8168	-9.25835	1.85851	4.57113	4.52612
firstOrderS_coeffVariation_Wavelets_db_1_HLH	29.4605	-15.5772	18.9647	3.34101	-15.4816	12.9179
shapeS_majorAxis_Wavelets_db_1_HLH	36.4555	36.0724	25.7769	26.1577	43.9688	38.6707
shapeS_minorAxis_Wavelets_db_1_HLH	28.6002	23.6947	19.6261	24.7736	33.2872	31.0796
shapeS_leastAxis_Wavelets_db_1_HLH	25.8227	21.5248	16.0183	17.7617	29.3248	24.8492
shapeS_flatness_Wavelets_db_1_HLH	0.708335	0.596711	0.621422	0.679021	0.666946	0.642585
shapeS_elongation_Wavelets_db_1_HLH	0.784523	0.656863	0.761383	0.947086	0.757064	0.803698
shapeS_max3dDiameter_Wavelets_db_1_HLH	40.3113	37.7492	26.9258	28.2843	47.1699	43.8748
shapeS_max2dDiameterAxialPlane_Wavelets_db_1_HLH	32.0156	26.9258	21.2132	28.2843	33.541	36.0555
shapeS_max2dDiameterSagittalPlane_Wavelets_db_1_HLH	33.541	32.0156	25	25	46.0977	39.0513
shapeS_max2dDiameterCoronalPlane_Wavelets_db_1_HLH	35.3553	29.1548	21.2132	25.4951	43.0116	33.541
shapeS_surfArea_Wavelets_db_1_HLH	39.0925	30.8231	16.6401	21.2734	53.3176	42.0251
shapeS_volume_Wavelets_db_1_HLH	15.75	11.25	5.375	7.25	24.5	17
shapeS_filledVolume_Wavelets_db_1_HLH	15.75	11.25	5.375	7.25	24.5	17
shapeS_Compactness1_Wavelets_db_1_HLH	0.0363551	0.0370906	0.0446756	0.0416878	0.0355046	0.0352055
shapeS_Compactness2_Wavelets_db_1_HLH	0.469604	0.488798	0.709157	0.617476	0.44789	0.440376
shapeS_spherDisprop_Wavelets_db_1_HLH	1.28654	1.26947	1.12138	1.17434	1.307	1.31439
shapeS_sphericity_Wavelets_db_1_HLH	0.77728	0.787728	0.891759	0.851543	0.76511	0.760807
shapeS_surfToVolRatio_Wavelets_db_1_HLH	2.48207	2.73983	3.09583	2.93426	2.17623	2.47207
glcmFeatS_energy_Wavelets_db_1_HLH	0.148157	0.140425	0.132734	0.184847	0.131255	0.144907
glcmFeatS_jointEntropy_Wavelets_db_1_HLH	3.42496	3.46427	3.31714	2.91206	3.78599	3.45045
glcmFeatS_jointMax_Wavelets_db_1_HLH	0.24911	0.217949	0.204923	0.292132	0.230039	0.230306
glcmFeatS_jointAvg_Wavelets_db_1_HLH	7.52879	7.50005	4.59916	3.75837	8.41766	5.58129
glcmFeatS_jointVar_Wavelets_db_1_HLH	1.37431	1.66866	1.31948	0.932691	2.06361	1.21868
glcmFeatS_contrast_Wavelets_db_1_HLH	2.68191	3.49806	2.98396	1.9407	4.05257	2.47051
glcmFeatS_invDiffMom_Wavelets_db_1_HLH	0.640426	0.607608	0.563924	0.64184	0.603337	0.630048
glcmFeatS_invDiffMomNorm_Wavelets_db_1_HLH	0.98353	0.979396	0.96132	0.974407	0.97954	0.978713
glcmFeatS_invDiff_Wavelets_db_1_HLH	0.664677	0.636344	0.598725	0.662225	0.633088	0.655766
glcmFeatS_invDiffNorm_Wavelets_db_1_HLH	0.931657	0.923268	0.885295	0.9102	0.925123	0.919891
glcmFeatS_invVar_Wavelets_db_1_HLH	0.431401	0.440176	0.474345	0.484064	0.427945	0.443538
glcmFeatS_dissimilarity_Wavelets_db_1_HLH	0.990064	1.13393	1.18293	0.895316	1.20158	0.984599
glcmFeatS_diffEntropy_Wavelets_db_1_HLH	1.82309	1.90105	1.86783	1.6069	2.03772	1.82262
glcmFeatS_diffVar_Wavelets_db_1_HLH	2.68191	3.49806	2.98396	1.9407	4.05257	2.47051
glcmFeatS_diffAvg_Wavelets_db_1_HLH	0	0	0	0	0	0
glcmFeatS_sumAvg_Wavelets_db_1_HLH	15.0576	15.0001	9.19831	7.51675	16.8353	11.1626
glcmFeatS_sumVar_Wavelets_db_1_HLH	2.81533	3.17659	2.29395	1.79006	4.20187	2.40421
glcmFeatS_sumEntropy_Wavelets_db_1_HLH	2.4753	2.424	2.25369	2.02768	2.61946	2.41428
glcmFeatS_corr_Wavelets_db_1_HLH	0.00513943	-0.0513414	-0.126842	-0.0584874	0.0149333	-0.0266636
glcmFeatS_clustTendency_Wavelets_db_1_HLH	2.81533	3.17659	2.29395	1.79006	4.20187	2.40421
glcmFeatS_clustShade_Wavelets_db_1_HLH	-3.29406	-3.37714	0.306429	3.32663	-13.8095	0.635008
glcmFeatS_clustPromin_Wavelets_db_1_HLH	66.2589	83.2137	25.5812	25.8755	157.056	38.9752
glcmFeatS_haralickCorr_Wavelets_db_1_HLH	2375.2	2529.03	778.289	405.267	3513.19	1173.4
glcmFeatS_autoCorr_Wavelets_db_1_HLH	56.7169	56.1739	20.9829	14.0933	70.8966	31.1366
glcmFeatS_firstInfCorr_Wavelets_db_1_HLH	-0.142384	-0.22581	-0.264581	-0.194382	-0.165337	-0.14173
glcmFeatS_secondInfCorr_Wavelets_db_1_HLH	0.620403	0.75378	0.768496	0.655216	0.693639	0.623046
rlmFeatS_gln_Wavelets_db_1_HLH	29.8101	21.3054	11.0453	15.8064	42.7299	32.4407
rlmFeatS_glnNorm_Wavelets_db_1_HLH	0.314329	0.299133	0.303244	0.341332	0.288759	0.31346
rlmFeatS_glv_Wavelets_db_1_HLH	1.92623	2.53953	1.61841	1.38404	2.85561	1.73784
rlmFeatS_hglre_Wavelets_db_1_HLH	58.071	56.7008	22.7259	16.2935	71.7894	32.6871
rlmFeatS_lglre_Wavelets_db_1_HLH	0.0297107	0.03648	0.0811862	0.0984048	0.0262473	0.0493521
rlmFeatS_lre_Wavelets_db_1_HLH	2.2421	1.94672	1.60287	1.92534	2.2557	2.17959
rlmFeatS_lrhgle_Wavelets_db_1_HLH	130.27	110.189	35.1283	29.2886	165.402	69.4602
rlmFeatS_lrlgle_Wavelets_db_1_HLH	0.051581	0.0535935	0.111974	0.168811	0.0433865	0.0890544
rlmFeatS_re_Wavelets_db_1_HLH	3.04875	3.04048	2.72705	2.72659	3.24677	3.03321
rlmFeatS_rln_Wavelets_db_1_HLH	57.4573	46.573	26.6345	31.0491	90.9105	64.2877
rlmFeatS_rlnNorm_Wavelets_db_1_HLH	0.603485	0.649409	0.728986	0.664813	0.61165	0.618756
rlmFeatS_rlv_Wavelets_db_1_HLH	0.443203	0.312044	0.195346	0.3139	0.462693	0.424483
rlmFeatS_rp_Wavelets_db_1_HLH	0.750916	0.788889	0.846154	0.795756	0.752747	0.759615
rlmFeatS_sre_Wavelets_db_1_HLH	0.803075	0.828664	0.876136	0.836967	0.807899	0.81211
rlmFeatS_srhgle_Wavelets_db_1_HLH	46.769	47.0343	20.1669	14.0572	57.575	26.8736
rlmFeatS_srlgle_Wavelets_db_1_HLH	0.0261848	0.0333746	0.0748875	0.0856301	0.0235975	0.0429241
ngtdmFeatS_coarseness_Wavelets_db_1_HLH	0.0423756	0.061655	0.124484	0.11643	0.0277371	0.0399989
ngtdmFeatS_contrast_Wavelets_db_1_HLH	0.0285384	0.0355495	0.0449668	0.0294698	0.027597	0.0258258
ngtdmFeatS_busyness_Wavelets_db_1_HLH	0.223531	0.141174	0.183541	0.219258	0.217212	0.322345
ngtdmFeatS_complexity_Wavelets_db_1_HLH	36.4874	47.2269	21.3777	17.9995	66.5319	33.052
ngtdmFeatS_strength_Wavelets_db_1_HLH	2.24938	3.64936	2.76881	2.61485	2.49747	1.70121
ngldmFeatS_lde_Wavelets_db_1_HLH	0.000146334	0.000212399	0.000557949	0.000357135	0.000113407	0.00015182
ngldmFeatS_hde_Wavelets_db_1_HLH	8374.87	5339.69	1798.91	2903.55	12903.9	8682.38
ngldmFeatS_lgce_Wavelets_db_1_HLH	0.0266845	0.0325148	0.0764741	0.0939259	0.0230993	0.0455851
ngldmFeatS_hgce_Wavelets_db_1_HLH	58.0079	56.6556	22.3953	15.7931	72.4184	32.2941
ngldmFeatS_ldlge_Wavelets_db_1_HLH	4.10075e-06	9.90202e-06	4.34679e-05	3.41393e-05	3.21688e-06	6.18722e-06
ngldmFeatS_ldhge_Wavelets_db_1_HLH	0.00850587	0.0116602	0.0124605	0.0055811	0.00827673	0.00496917
ngldmFeatS_hdlge_Wavelets_db_1_HLH	202.805	139.003	135.001	275.742	246.59	431.415
ngldmFeatS_hdhge_Wavelets_db_1_HLH	488600	309006	40392.5	45731.9	940524	280750
ngldmFeatS_gln_Wavelets_db_1_HLH	44.5079	30.0889	14.0233	22.0345	65.2857	47.6471
ngldmFeatS_glnNorm_Wavelets_db_1_HLH	0.353238	0.334321	0.326122	0.379905	0.33309	0.350346
ngldmFeatS_dcn_Wavelets_db_1_HLH	2.71429	4.64444	24.7209	11.931	2.71429	2.89706
ngldmFeatS_dcnNorm_Wavelets_db_1_HLH	0.0215419	0.0516049	0.574905	0.205707	0.0138484	0.0213019
ngldmFeatS_dcp_Wavelets_db_1_HLH	1	1	1	1	1	1
ngldmFeatS_glv_Wavelets_db_1_HLH	1.51959	2.05988	1.40617	1.14269	2.23501	1.3936
ngldmFeatS_dcv_Wavelets_db_1_HLH	354.675	149.287	1.54137	20.9727	936.015	497.455
ngldmFeatS_entropy_Wavelets_db_1_HLH	6.47113	5.58759	2.92839	4.1206	7.0966	6.50449
ngldmFeatS_energy_Wavelets_db_1_HLH	0.0123457	0.0244444	0.209302	0.0749108	0.00817368	0.0125433
szmFeatS_sae_Wavelets_db_1_HLH	0.772763	0.805641	0.833961	0.818535	0.745243	0.832415
szmFeatS_lae_Wavelets_db_1_HLH	238.727	145.333	46.5833	115.455	310.059	287.182
szmFeatS_gln_Wavelets_db_1_HLH	3.18182	2.11111	1.83333	1.72727	4	3.18182
szmFeatS_glnNorm_Wavelets_db_1_HLH	0.144628	0.117284	0.152778	0.157025	0.117647	0.144628
szmFeatS_szn_Wavelets_db_1_HLH	12.4545	11.2222	8.5	7.54545	17.7647	14.9091
szmFeatS_sznNorm_Wavelets_db_1_HLH	0.566116	0.623457	0.708333	0.68595	0.522491	0.677686
szmFeatS_zp_Wavelets_db_1_HLH	0.174603	0.2	0.27907	0.189655	0.173469	0.161765
szmFeatS_lglze_Wavelets_db_1_HLH	0.0659132	0.0899974	0.138824	0.148655	0.0662218	0.0999714
szmFeatS_hglze_Wavelets_db_1_HLH	63.2727	55.7778	28.4167	26.3636	66.6176	37.2273
szmFeatS_salgle_Wavelets_db_1_HLH	0.0600199	0.0859138	0.130313	0.132906	0.0618786	0.087703
szmFeatS_sahgle_Wavelets_db_1_HLH	50.5701	44.2965	25.0134	24.0948	48.0477	31.5918
szmFeatS_lalgle_Wavelets_db_1_HLH	4.28961	2.67359	2.56778	8.89297	4.20023	9.69093
szmFeatS_lahgle_Wavelets_db_1_HLH	13703	8272.61	925.75	1628.55	23473.9	8897
szmFeatS_glv_Wavelets_db_1_HLH	6.33884	8.32099	4.24306	4.01653	9.48183	5.96901
szmFeatS_szv_Wavelets_db_1_HLH	205.926	120.333	33.7431	87.6529	276.827	248.967
szmFeatS_ze_Wavelets_db_1_HLH	3.62468	3.61437	3.02206	2.84535	4.09771	3.3131
peakValleyFeatureS_peak_Wavelets_db_1_HLH	115.59	115.59	87.1874	115.59	115.59	115.59
peakValleyFeatureS_valley_Wavelets_db_1_HLH	-150.263	-172.617	-78.3143	-68.1034	-195.745	-108.635
ivhFeaturesS_meanHist_Wavelets_db_1_HLH	1.00397	-2.34667	1.50581	7.91207	-2.4051	2.25221
ivhFeaturesS_maxHist_Wavelets_db_1_HLH	115.55	115.55	87.15	115.55	115.55	115.55
ivhFeaturesS_minHist_Wavelets_db_1_HLH	-150.25	-172.65	-78.35	-68.15	-195.75	-108.65
ivhFeaturesS_I50_Wavelets_db_1_HLH	2.45	-0.45	-0.55	4.25	2.15	2.25
ivhFeaturesS_rangeHist_Wavelets_db_1_HLH	265.8	288.2	165.5	183.7	311.3	224.2
ivhFeaturesS_Ix20_Wavelets_db_1_HLH	16.35	14.35	12.25	16.35	16.95	16.35
ivhFeaturesS_MOHx20_Wavelets_db_1_HLH	34.1808	34.365	39.8833	44.2583	34.045	37.8259
ivhFeaturesS_MOCx20_Wavelets_db_1_HLH	-37.6458	-49.4722	-34.9875	-19.9864	-52.8808	-33.6981
ivhFeaturesS_Ix30_Wavelets_db_1_HLH	10.95	8.75	8.75	11.05	11.05	10.95
ivhFeaturesS_MOHx30_Wavelets_db_1_HLH	27.6158	27.5286	30.5192	34.1333	27.6093	30.7524
ivhFeaturesS_MOCx30_Wavelets_db_1_HLH	-27.5851	-36.5352	-27.2667	-14.5265	-38.7	-25.86
ivhFeaturesS_Ix40_Wavelets_db_1_HLH	6.25	4.25	4.15	7.05	6.55	5.85
ivhFeaturesS_MOHx40_Wavelets_db_1_HLH	22.7049	22.2446	23.4778	27.7833	22.8057	25.0336
ivhFeaturesS_MOCx40_Wavelets_db_1_HLH	-21.452	-29.3414	-20.8206	-10.9804	-29.9526	-20.4241
ivhFeaturesS_IabsX200_Wavelets_db_1_HLH	-150.25	-172.65	-78.35	-68.15	-195.75	-108.65
ivhFeaturesS_IabsX300_Wavelets_db_1_HLH	-150.25	-172.65	-78.35	-68.15	-195.75	-108.65
ivhFeaturesS_IabsX400_Wavelets_db_1_HLH	-150.25	-172.65	-78.35	-68.15	-195.75	-108.65
ivhFeaturesS_Vx10_Wavelets_db_1_HLH	15625	11125	5125	7125	24250	16750
ivhFeaturesS_Vx30_Wavelets_db_1_HLH	15250	11000	5000	6500	23750	16250
ivhFeaturesS_VabsX0_Wavelets_db_1_HLH	8375	5500	2625	4625	13000	8875
ivhFeaturesS_VabsX10_Wavelets_db_1_HLH	5000	3000	1250	2375	7875	5375
ivhFeaturesS_VabsX30_Wavelets_db_1_HLH	875	750	625	750	1750	1375
firstOrderS_min_Wavelets_db_1_HLL	-551.237	-551.237	-551.237	-468.255	-551.237	-551.237
firstOrderS_max_Wavelets_db_1_HLL	89.0407	190.126	89.0407	89.0407	489.441	90.5293
firstOrderS_mean_Wavelets_db_1_HLL	-31.1982	-37.78	-41.3793	-21.2821	-20.2246	-32.5541
firstOrderS_range_Wavelets_db_1_HLL	640.278	741.363	640.278	557.295	1040.68	641.766
firstOrderS_std_Wavelets_db_1_HLL	94.4235	117.855	128.349	91.4731	110.921	113.415
firstOrderS_var_Wavelets_db_1_HLL	8915.8	13889.8	16473.4	8367.33	12303.6	12863
firstOrderS_median_Wavelets_db_1_HLL	-11.9869	-10.309	-5.64624	-5.93916	-7.81488	-7.61778
firstOrderS_skewness_Wavelets_db_1_HLL	-3.22776	-2.4394	-2.52335	-2.9497	-1.57473	-2.76862
firstOrderS_kurtosis_Wavelets_db_1_HLL	12.5657	6.95952	6.25892	9.82542	8.80738	7.94041
firstOrderS_entropy_Wavelets_db_1_HLL	3.0307	3.00433	2.74102	2.5798	3.28827	3.09387
firstOrderS_rms_Wavelets_db_1_HLL	973.392	969.411	967.175	982.983	986.034	974.071
firstOrderS_energy_Wavelets_db_1_HLL	119384072	84578152	40223372	56042856	190563600	129038792
firstOrderS_totalEnergy_Wavelets_db_1_HLL	14923009024	10572268544	5027921408	7005357056	23820449792	16129849344
firstOrderS_meanAbsDev_Wavelets_db_1_HLL	52.231	71.5566	80.7725	49.8201	60.673	66.425
firstOrderS_medianAbsDev_Wavelets_db_1_HLL	49.0848	61.3527	63.4502	45.569	58.3265	57.7119
firstOrderS_P10_Wavelets_db_1_HLL	-71.5726	-188.415	-229.606	-43.2721	-90.9048	-145.337
firstOrderS_P90_Wavelets_db_1_HLL	40.2075	50.6019	51.587	49.505	52.6172	49.6413
firstOrderS_robustMeanAbsDev_Wavelets_db_1_HLL	21.5932	24.7813	28.4851	17.3257	22.4369	21.519
firstOrderS_robustMedianAbsDev_Wavelets_db_1_HLL	21.5428	24.1387	25.0286	16.9787	22.4175	21.519
firstOrderS_interQuartileRange_Wavelets_db_1_HLL	48.7613	36.6267	29.8585	42.5944	52.2471	48.5619
firstOrderS_coeffDispersion_Wavelets_db_1_HLL	-1.98412	-1.5972	-3.02186	-5.97425	-4.75118	-6.1114
firstOrderS_coeffVariation_Wavelets_db_1_HLL	-3.02657	-3.11951	-3.10177	-4.29813	-5.48448	-3.4839
shapeS_majorAxis_Wavelets_db_1_HLL	36.4555	36.0724	25.7769	26.1577	43.9688	38.6707
shapeS_minorAxis_Wavelets_db_1_HLL	28.6002	23.6947	19.6261	24.7736	33.2872	31.0796
shapeS_leastAxis_Wavelets_db_1_HLL	25.8227	21.5248	16.0183	17.7617	29.3248	24.8492
shapeS_flatness_Wavelets_db_1_HLL	0.708335	0.596711	0.621422	0.679021	0.666946	0.642585
shapeS_elongation_Wavelets_db_1_HLL	0.784523	0.656863	0.761383	0.947086	0.757064	0.803698
shapeS_max3dDiameter_Wavelets_db_1_HLL	40.3113	37.7492	26.9258	28.2843	47.1699	43.8748
shapeS_max2dDiameterAxialPlane_Wavelets_db_1_HLL	32.0156	26.9258	21.2132	28.2843	33.541	36.0555
shapeS_max2dDiameterSagittalPlane_Wavelets_db_1_HLL	33.541	32.0156	25	25	46.0977	39.0513
shapeS_max2dDiameterCoronalPlane_Wavelets_db_1_HLL	35.3553	29.1548	21.2132	25.4951	43.0116	33.541
shapeS_surfArea_Wavelets_db_1_HLL	39.0925	30.8231	16.6401	21.2734	53.3176	42.0251
shapeS_volume_Wavelets_db_1_HLL	15.75	11.25	5.375	7.25	24.5	17
shapeS_filledVolume_Wavelets_db_1_HLL	15.75	11.25	5.375	7.25	24.5	17
shapeS_Compactness1_Wavelets_db_1_HLL	0.0363551	0.0370906	0.0446756	0.0416878	0.0355046	0.0352055
shapeS_Compactness2_Wavelets_db_1_HLL	0.469604	0.488798	0.709157	0.617476	0.44789	0.440376
shapeS_spherDisprop_Wavelets_db_1_HLL	1.28654	1.26947	1.12138	1.17434	1.307	1.31439
shapeS_sphericity_Wavelets_db_1_HLL	0.77728	0.787728	0.891759	0.851543	0.76511	0.760807
shapeS_surfToVolRatio_Wavelets_db_1_HLL	2.48207	2.73983	3.09583	2.93426	2.17623	2.47207
glcmFeatS_energy_Wavelets_db_1_HLL	0.0482257	0.0843301	0.0909189	0.0822552	0.0443166	0.0589631
glcmFeatS_jointEntropy_Wavelets_db_1_HLL	4.99687	4.53708	4.03122	4.1437	5.36868	4.95028
glcmFeatS_jointMax_Wavelets_db_1_HLL	0.130792	0.233875	0.207073	0.193746	0.136251	0.173182
glcmFeatS_jointAvg_Wavelets_db_1_HLL	22.4792	22.0187	22.3303	18.8042	22.5388	22.3864
glcmFeatS_jointVar_Wavelets_db_1_HLL	11.6635	20.5272	16.8985	10.4765	20.2493	17.7318
glcmFeatS_contrast_Wavelets_db_1_HLL	21.8035	38.1261	32.3001	20.0665	38.9602	30.1191
glcmFeatS_invDiffMom_Wavelets_db_1_HLL	0.457449	0.462726	0.446931	0.490575	0.423849	0.44447
glcmFeatS_invDiffMomNorm_Wavelets_db_1_HLL	0.977034	0.969565	0.965986	0.972007	0.982794	0.969076
glcmFeatS_invDiff_Wavelets_db_1_HLL	0.506489	0.509993	0.498051	0.535155	0.477926	0.497018
glcmFeatS_invDiffNorm_Wavelets_db_1_HLL	0.927076	0.919241	0.910202	0.921699	0.938942	0.9167
glcmFeatS_invVar_Wavelets_db_1_HLL	0.41522	0.335601	0.324106	0.402469	0.373632	0.36105
glcmFeatS_dissimilarity_Wavelets_db_1_HLL	2.50936	3.31973	3.21957	2.36587	3.26217	2.97686
glcmFeatS_diffEntropy_Wavelets_db_1_HLL	2.59174	2.81799	2.59966	2.35672	2.91255	2.78871
glcmFeatS_diffVar_Wavelets_db_1_HLL	21.8035	38.1261	32.3001	20.0665	38.9602	30.1191
glcmFeatS_diffAvg_Wavelets_db_1_HLL	0	0	0	0	0	0
glcmFeatS_sumAvg_Wavelets_db_1_HLL	44.9584	44.0374	44.6605	37.6084	45.0775	44.7727
glcmFeatS_sumVar_Wavelets_db_1_HLL	24.8505	43.9828	35.2938	21.8394	42.0371	40.8079
glcmFeatS_sumEntropy_Wavelets_db_1_HLL	3.46023	3.36209	2.95812	2.94208	3.776	3.57226
glcmFeatS_corr_Wavelets_db_1_HLL	0.0419256	0.0552491	0.0375009	-0.0161344	0.0302469	0.10663
glcmFeatS_clustTendency_Wavelets_db_1_HLL	24.8505	43.9828	35.2938	21.8394	42.0371	40.8079
glcmFeatS_clustShade_Wavelets_db_1_HLL	-338.477	-670.786	-486	-273.664	-445.631	-670.615
glcmFeatS_clustPromin_Wavelets_db_1_HLL	8217.63	17494.5	11556.6	6221.87	17974.3	17849.8
glcmFeatS_haralickCorr_Wavelets_db_1_HLL	90045.2	73277.7	66612.1	41202.9	140182	77925.3
glcmFeatS_autoCorr_Wavelets_db_1_HLL	506.105	486.385	499.514	354.144	508.78	503.873
glcmFeatS_firstInfCorr_Wavelets_db_1_HLL	-0.257504	-0.365944	-0.449561	-0.318832	-0.306516	-0.29014
glcmFeatS_secondInfCorr_Wavelets_db_1_HLL	0.865534	0.924505	0.943803	0.883348	0.919886	0.888014
rlmFeatS_gln_Wavelets_db_1_HLL	16.3041	12.6145	7.81064	9.81227	23.5683	18.9813
rlmFeatS_glnNorm_Wavelets_db_1_HLL	0.150571	0.165554	0.209276	0.197137	0.140093	0.16358
rlmFeatS_glv_Wavelets_db_1_HLL	16.393	26.4066	30.8206	15.2696	23.0103	23.9134
rlmFeatS_hglre_Wavelets_db_1_HLL	504.894	501.222	497.353	358.905	534.063	507.475
rlmFeatS_lglre_Wavelets_db_1_HLL	0.0120339	0.0173494	0.0301962	0.0235327	0.00925635	0.0126127
rlmFeatS_lre_Wavelets_db_1_HLL	1.58772	1.66339	1.54526	1.57042	1.6063	1.6355
rlmFeatS_lrhgle_Wavelets_db_1_HLL	813.203	853.472	792.748	567.708	859.245	847.813
rlmFeatS_lrlgle_Wavelets_db_1_HLL	0.0132551	0.0186142	0.0312058	0.0251583	0.010458	0.0138963
rlmFeatS_re_Wavelets_db_1_HLL	3.63486	3.71903	3.32772	3.2186	3.95636	3.76589
rlmFeatS_rln_Wavelets_db_1_HLL	82.9291	55.9829	28.4391	37.0142	128.667	87.4773
rlmFeatS_rlnNorm_Wavelets_db_1_HLL	0.761157	0.733528	0.759676	0.739723	0.761152	0.750722
rlmFeatS_rlv_Wavelets_db_1_HLL	0.21028	0.237287	0.184163	0.180631	0.223079	0.233492
rlmFeatS_rp_Wavelets_db_1_HLL	0.858364	0.842735	0.864043	0.855438	0.856358	0.850679
rlmFeatS_sre_Wavelets_db_1_HLL	0.892325	0.878538	0.891888	0.881162	0.891992	0.886818
rlmFeatS_srhgle_Wavelets_db_1_HLL	448.008	436.64	438.424	315.284	475.884	446.548
rlmFeatS_srlgle_Wavelets_db_1_HLL	0.0118053	0.0171172	0.0299971	0.0231921	0.00903833	0.0123784
ngtdmFeatS_coarseness_Wavelets_db_1_HLL	0.0455491	0.0396589	0.060174	0.0901908	0.0317809	0.0294535
ngtdmFeatS_contrast_Wavelets_db_1_HLL	0.292098	0.491695	1.34522	0.601579	0.167614	0.296373
ngtdmFeatS_busyness_Wavelets_db_1_HLL	0.0516052	0.0487488	0.0493436	0.051678	0.0379652	0.0519468
ngtdmFeatS_complexity_Wavelets_db_1_HLL	296.275	540.941	391.219	154.28	805.035	617.657
ngtdmFeatS_strength_Wavelets_db_1_HLL	9.55185	14.5306	18.0816	11.7051	12.8504	12.8393
ngldmFeatS_lde_Wavelets_db_1_HLL	0.00249517	0.00227247	0.0077237	0.00166543	0.00201015	0.00107314
ngldmFeatS_hde_Wavelets_db_1_HLL	7335.95	4369.84	1420.21	2481.07	10919.2	7163.28
ngldmFeatS_lgce_Wavelets_db_1_HLL	0.0105856	0.014867	0.0262143	0.0204476	0.00818484	0.010992
ngldmFeatS_hgce_Wavelets_db_1_HLL	507.992	506.056	503.791	360.034	534.551	511.956
ngldmFeatS_ldlge_Wavelets_db_1_HLL	0.00199829	0.0012971	0.00585495	0.0010819	0.000340688	0.00032633
ngldmFeatS_ldhge_Wavelets_db_1_HLL	0.0935083	0.149913	0.411323	0.159192	2.43709	0.111408
ngldmFeatS_hdlge_Wavelets_db_1_HLL	14.5827	8.93144	2.93216	7.32076	21.4508	14.1576
ngldmFeatS_hdhge_Wavelets_db_1_HLL	3865735	2312787	763288	928345	5.89546e+06	3.85842e+06
ngldmFeatS_gln_Wavelets_db_1_HLL	21.1429	19.2222	10.5814	13.069	31.9796	26.6471
ngldmFeatS_glnNorm_Wavelets_db_1_HLL	0.1678	0.21358	0.246079	0.225327	0.163161	0.195934
ngldmFeatS_dcn_Wavelets_db_1_HLL	2.8254	3.11111	14.5814	6.51724	2.32653	2.42647
ngldmFeatS_dcnNorm_Wavelets_db_1_HLL	0.0224238	0.0345679	0.339102	0.112366	0.0118701	0.0178417
ngldmFeatS_dcp_Wavelets_db_1_HLL	1	1	1	1	1	1
ngldmFeatS_glv_Wavelets_db_1_HLL	14.5176	22.5443	26.927	13.3044	20.002	20.8121
ngldmFeatS_dcv_Wavelets_db_1_HLL	496.925	307.907	78.6057	103.666	1162.62	725.577
ngldmFeatS_entropy_Wavelets_db_1_HLL	6.66371	5.81386	3.16723	4.73523	7.42719	6.76754
ngldmFeatS_energy_Wavelets_db_1_HLL	0.010582	0.0207407	0.197404	0.0505351	0.00609121	0.00983997
szmFeatS_sae_Wavelets_db_1_HLL	0.62559	0.764375	0.717893	0.617779	0.695094	0.665637
szmFeatS_lae_Wavelets_db_1_HLL	66.75	45.0303	29.8	36.6667	79.6552	71.0244
szmFeatS_gln_Wavelets_db_1_HLL	2.8125	2.75758	1.4	2.66667	3.58621	3.19512
szmFeatS_glnNorm_Wavelets_db_1_HLL	0.0878906	0.0835629	0.0933333	0.148148	0.0618312	0.0779298
szmFeatS_szn_Wavelets_db_1_HLL	11.9375	18.0909	7.4	6.66667	26.2759	17.0488
szmFeatS_sznNorm_Wavelets_db_1_HLL	0.373047	0.548209	0.493333	0.37037	0.453032	0.415824
szmFeatS_zp_Wavelets_db_1_HLL	0.253968	0.366667	0.348837	0.310345	0.295918	0.301471
szmFeatS_lglze_Wavelets_db_1_HLL	0.034741	0.0371734	0.0717414	0.0591393	0.0225154	0.0311422
szmFeatS_hglze_Wavelets_db_1_HLL	466.562	459.848	414.667	351.389	520.034	450.634
szmFeatS_salgle_Wavelets_db_1_HLL	0.0330526	0.0366326	0.0712559	0.0575719	0.0214222	0.0297471
szmFeatS_sahgle_Wavelets_db_1_HLL	274.884	335.681	247.248	219.414	353.058	277.959
szmFeatS_lalgle_Wavelets_db_1_HLL	0.164607	0.120472	0.125385	0.159127	0.172662	0.165528
szmFeatS_lahgle_Wavelets_db_1_HLL	34912.1	23855.4	15907.7	13339.6	42440.9	37823
szmFeatS_glv_Wavelets_db_1_HLL	36	51.3186	61.2267	33.3611	54.0702	48.6805
szmFeatS_szv_Wavelets_db_1_HLL	51.2461	37.5923	21.5822	26.284	68.2354	60.0214
szmFeatS_ze_Wavelets_db_1_HLL	4.39032	4.38956	3.64022	3.50326	5.17678	4.73536
peakValleyFeatureS_peak_Wavelets_db_1_HLL	86.0281	190.126	89.0407	89.0407	309.43	90.5293
peakValleyFeatureS_valley_Wavelets_db_1_HLL	-551.237	-513.164	-551.237	-468.255	-513.164	-551.237
ivhFeaturesS_meanHist_Wavelets_db_1_HLL	-31.1976	-37.7811	-41.3779	-21.2793	-20.225	-32.5544
ivhFeaturesS_maxHist_Wavelets_db_1_HLL	89.05	190.15	89.05	89.05	489.45	90.55
ivhFeaturesS_minHist_Wavelets_db_1_HLL	-551.25	-551.25	-551.25	-468.25	-551.25	-551.25
ivhFeaturesS_I50_Wavelets_db_1_HLL	-11.45	-10.15	-5.65	-5.45	-7.65	-7.55
ivhFeaturesS_rangeHist_Wavelets_db_1_HLL	640.3	741.4	640.3	557.3	1040.7	641.8
ivhFeaturesS_Ix20_Wavelets_db_1_HLL	18.65	20.85	17.75	32.65	28.05	27.85
ivhFeaturesS_MOHx20_Wavelets_db_1_HLL	44.1769	58.6658	52.3389	52.3917	82.5625	52.7893
ivhFeaturesS_MOCx20_Wavelets_db_1_HLL	-158.962	-216.672	-258.462	-150.068	-166.627	-199.68
ivhFeaturesS_Ix30_Wavelets_db_1_HLL	1.25	1.05	1.25	12.15	13.75	13.05
ivhFeaturesS_MOHx30_Wavelets_db_1_HLL	33.3184	41.875	38.6654	40.7333	62.65	42.3963
ivhFeaturesS_MOCx30_Wavelets_db_1_HLL	-122.525	-154.398	-180.575	-106.268	-122.428	-144.005
ivhFeaturesS_Ix40_Wavelets_db_1_HLL	-5.45	-5.65	-4.55	-3.75	-0.35	-2.55
ivhFeaturesS_MOHx40_Wavelets_db_1_HLL	24.1539	30.5824	27.4167	30.4042	48.3222	32.3555
ivhFeaturesS_MOCx40_Wavelets_db_1_HLL	-96.43	-120.567	-130.679	-82.1978	-95.9551	-111.128
ivhFeaturesS_IabsX200_Wavelets_db_1_HLL	-551.25	-551.25	-551.25	-468.25	-551.25	-551.25
ivhFeaturesS_IabsX300_Wavelets_db_1_HLL	-551.25	-551.25	-551.25	-468.25	-551.25	-551.25
ivhFeaturesS_IabsX400_Wavelets_db_1_HLL	-551.25	-551.25	-551.25	-468.25	-551.25	-551.25
ivhFeaturesS_Vx10_Wavelets_db_1_HLL	15625	11000	5250	7125	24000	16750
ivhFeaturesS_Vx30_Wavelets_db_1_HLL	15375	10875	5125	7125	23250	16250
ivhFeaturesS_VabsX0_Wavelets_db_1_HLL	5000	3500	1875	2625	9625	6250
ivhFeaturesS_VabsX10_Wavelets_db_1_HLL	4125	2750	1375	2250	8000	5500
ivhFeaturesS_VabsX30_Wavelets_db_1_HLL	2125	2125	875	1500	4750	3250
firstOrderS_min_Wavelets_db_1_LHH	-130.217	-143.555	-130.217	-130.217	-149.161	-149.161
firstOrderS_max_Wavelets_db_1_LHH	154.618	63.8755	63.8755	41.1935	173.585	78.1309
firstOrderS_mean_Wavelets_db_1_LHH	0.932987	-3.27152	-2.78193	-2.32138	2.65085	-2.70058
firstOrderS_range_Wavelets_db_1_LHH	284.835	207.43	194.092	171.41	322.746	227.292
firstOrderS_std_Wavelets_db_1_LHH	29.6597	28.6343	27.4928	24.0019	36.3907	27.2709
firstOrderS_var_Wavelets_db_1_LHH	879.7	819.926	755.853	576.09	1324.29	743.701
firstOrderS_median_Wavelets_db_1_LHH	-0.338314	0.88115	1.1041	1.6794	1.2711	1.18241
firstOrderS_skewness_Wavelets_db_1_LHH	0.765996	-2.14554	-2.27612	-2.79386	0.531281	-1.99908
firstOrderS_kurtosis_Wavelets_db_1_LHH	10.1748	9.21451	9.32876	12.1556	7.89461	9.6293
firstOrderS_entropy_Wavelets_db_1_LHH	1.81482	1.76742	1.5453	1.55763	2.10826	1.8909
firstOrderS_rms_Wavelets_db_1_LHH	1001.37	997.14	997.597	997.967	1003.31	997.672
firstOrderS_energy_Wavelets_db_1_LHH	126346064	89485888	42793580	57764448	197300064	135367584
firstOrderS_totalEnergy_Wavelets_db_1_LHH	15793258496	11185735680	5349197312	7220555776	24662507520	16920947712
firstOrderS_meanAbsDev_Wavelets_db_1_LHH	17.2783	17.1573	16.3831	15.2758	20.6546	16.7513
firstOrderS_medianAbsDev_Wavelets_db_1_LHH	17.2437	16.6381	15.9423	14.992	20.5981	16.3981
firstOrderS_P10_Wavelets_db_1_LHH	-24.3425	-27.9555	-29.1027	-23.7816	-22.1061	-28.1787
firstOrderS_P90_Wavelets_db_1_LHH	19.5978	17.7938	17.2184	18.9693	31.5214	19.0111
firstOrderS_robustMeanAbsDev_Wavelets_db_1_LHH	8.68079	8.3574	8.48781	8.98489	9.13693	8.63925
firstOrderS_robustMedianAbsDev_Wavelets_db_1_LHH	8.66772	8.31853	8.47454	8.96497	9.13264	8.57863
firstOrderS_interQuartileRange_Wavelets_db_1_LHH	20.6216	18.2143	19.113	21.0898	21.166	20.6916
firstOrderS_coeffDispersion_Wavelets_db_1_LHH	20.2425	-29.0963	5.91465	14.1598	12.2791	42.0012
firstOrderS_coeffVariation_Wavelets_db_1_LHH	31.7901	-8.7526	-9.88262	-10.3395	13.7279	-10.0982
shapeS_majorAxis_Wavelets_db_1_LHH	36.4555	36.0724	25.7769	26.1577	43.9688	38.6707
shapeS_minorAxis_Wavelets_db_1_LHH	28.6002	23.6947	19.6261	24.7736	33.2872	31.0796
shapeS_leastAxis_Wavelets_db_1_LHH	25.8227	21.5248	16.0183	17.7617	29.3248	24.8492
shapeS_flatness_Wavelets_db_1_LHH	0.708335	0.596711	0.621422	0.679021	0.666946	0.642585
shapeS_elongation_Wavelets_db_1_LHH	0.784523	0.656863	0.761383	0.947086	0.757064	0.803698
shapeS_max3dDiameter_Wavelets_db_1_LHH	40.3113	37.7492	26.9258	28.2843	47.1699	43.8748
shapeS_max2dDiameterAxialPlane_Wavelets_db_1_LHH	32.0156	26.9258	21.2132	28.2843	33.541	36.0555
shapeS_max2dDiameterSagittalPlane_Wavelets_db_1_LHH	33.541	32.0156	25	25	46.0977	39.0513
shapeS_max2dDiameterCoronalPlane_Wavelets_db_1_LHH	35.3553	29.1548	21.2132	25.4951	43.0116	33.541
shapeS_surfArea_Wavelets_db_1_LHH	39.0925	30.8231	16.6401	21.2734	53.3176	42.0251
shapeS_volume_Wavelets_db_1_LHH	15.75	11.25	5.375	7.25	24.5	17
shapeS_filledVolume_Wavelets_db_1_LHH	15.75	11.25	5.375	7.25	24.5	17
shapeS_Compactness1_Wavelets_db_1_LHH	0.0363551	0.0370906	0.0446756	0.0416878	0.0355046	0.0352055
shapeS_Compactness2_Wavelets_db_1_LHH	0.469604	0.488798	0.709157	0.617476	0.44789	0.440376
shapeS_spherDisprop_Wavelets_db_1_LHH	1.28654	1.26947	1.12138	1.17434	1.307	1.31439
shapeS_sphericity_Wavelets_db_1_LHH	0.77728	0.787728	0.891759	0.851543	0.76511	0.760807
shapeS_surfToVolRatio_Wavelets_db_1_LHH	2.48207	2.73983	3.09583	2.93426	2.17623	2.47207
glcmFeatS_energy_Wavelets_db_1_LHH	0.147645	0.157262	0.179784	0.191566	0.125129	0.151935
glcmFeatS_jointEntropy_Wavelets_db_1_LHH	3.39202	3.154	2.85605	2.71255	3.81073	3.28924
glcmFeatS_jointMax_Wavelets_db_1_LHH	0.230248	0.229148	0.270848	0.264695	0.199697	0.229708
glcmFeatS_jointAvg_Wavelets_db_1_LHH	6.47172	6.36479	6.40668	6.38155	6.56567	6.38657
glcmFeatS_jointVar_Wavelets_db_1_LHH	1.40078	1.15237	0.990652	0.753175	2.17222	1.07273
glcmFeatS_contrast_Wavelets_db_1_LHH	2.79502	2.12499	1.9727	1.51029	4.37027	2.16645
glcmFeatS_invDiffMom_Wavelets_db_1_LHH	0.627831	0.636198	0.651951	0.680679	0.598469	0.634453
glcmFeatS_invDiffMomNorm_Wavelets_db_1_LHH	0.9855	0.977787	0.97904	0.980323	0.978484	0.981372
glcmFeatS_invDiff_Wavelets_db_1_LHH	0.650073	0.659372	0.673547	0.693813	0.627676	0.656249
glcmFeatS_invDiffNorm_Wavelets_db_1_LHH	0.934806	0.916651	0.920389	0.922349	0.923786	0.923297
glcmFeatS_invVar_Wavelets_db_1_LHH	0.478079	0.466224	0.451843	0.488595	0.44021	0.482541
glcmFeatS_dissimilarity_Wavelets_db_1_LHH	1.01052	0.923568	0.879414	0.75918	1.23181	0.928776
glcmFeatS_diffEntropy_Wavelets_db_1_LHH	1.79617	1.71471	1.5887	1.45079	2.03863	1.72042
glcmFeatS_diffVar_Wavelets_db_1_LHH	2.79502	2.12499	1.9727	1.51029	4.37027	2.16645
glcmFeatS_diffAvg_Wavelets_db_1_LHH	0	0	0	0	0	0
glcmFeatS_sumAvg_Wavelets_db_1_LHH	12.9434	12.7296	12.8134	12.7631	13.1313	12.7731
glcmFeatS_sumVar_Wavelets_db_1_LHH	2.80812	2.48451	1.98991	1.50242	4.31861	2.12445
glcmFeatS_sumEntropy_Wavelets_db_1_LHH	2.39489	2.23932	2.05334	1.92183	2.64734	2.27687
glcmFeatS_corr_Wavelets_db_1_LHH	-0.00919778	0.0487352	-0.014732	0.00400705	0.00588461	-0.0127902
glcmFeatS_clustTendency_Wavelets_db_1_LHH	2.80812	2.48451	1.98991	1.50242	4.31861	2.12445
glcmFeatS_clustShade_Wavelets_db_1_LHH	2.08999	-6.85454	-4.01534	-3.73216	4.30114	-4.42128
glcmFeatS_clustPromin_Wavelets_db_1_LHH	71.7684	66.7092	32.9351	23.1858	174.131	39.2836
glcmFeatS_haralickCorr_Wavelets_db_1_LHH	1840.81	1345.98	1269.95	1065.76	2196.57	1460.49
glcmFeatS_autoCorr_Wavelets_db_1_LHH	41.8881	40.6048	41.0604	40.7283	43.0968	40.7795
glcmFeatS_firstInfCorr_Wavelets_db_1_LHH	-0.137498	-0.127805	-0.179389	-0.0956721	-0.154145	-0.105947
glcmFeatS_secondInfCorr_Wavelets_db_1_LHH	0.614731	0.579632	0.62922	0.476557	0.677805	0.546203
rlmFeatS_gln_Wavelets_db_1_LHH	31.5232	23.8026	12.3281	17.4234	42.8772	33.8249
rlmFeatS_glnNorm_Wavelets_db_1_LHH	0.323698	0.338344	0.359584	0.386045	0.287322	0.323078
rlmFeatS_glv_Wavelets_db_1_LHH	1.97118	1.70545	1.59016	1.18982	2.71533	1.61755
rlmFeatS_hglre_Wavelets_db_1_LHH	44.3671	41.5139	40.8248	40.8904	46.7041	41.9677
rlmFeatS_lglre_Wavelets_db_1_LHH	0.0371516	0.0527766	0.0545185	0.0472245	0.0443992	0.0461878
rlmFeatS_lre_Wavelets_db_1_LHH	2.09333	2.00605	1.87506	2.03002	2.17098	2.08015
rlmFeatS_lrhgle_Wavelets_db_1_LHH	89.6646	84.736	78.8233	85.2244	97.2218	88.6368
rlmFeatS_lrlgle_Wavelets_db_1_LHH	0.0642722	0.0798971	0.0752722	0.0717243	0.0757033	0.0718774
rlmFeatS_re_Wavelets_db_1_LHH	2.94721	2.77103	2.56218	2.51842	3.22314	2.91688
rlmFeatS_rln_Wavelets_db_1_LHH	62.0931	44.9977	22.4186	28.6235	92.2857	65.203
rlmFeatS_rlnNorm_Wavelets_db_1_LHH	0.63345	0.63598	0.647521	0.631269	0.614043	0.619673
rlmFeatS_rlv_Wavelets_db_1_LHH	0.388133	0.33923	0.26505	0.353724	0.409099	0.367667
rlmFeatS_rp_Wavelets_db_1_LHH	0.771673	0.780342	0.796064	0.777188	0.759812	0.768665
rlmFeatS_sre_Wavelets_db_1_LHH	0.820091	0.82278	0.82654	0.820129	0.80846	0.811983
rlmFeatS_srhgle_Wavelets_db_1_LHH	36.8475	33.9361	33.3339	33.001	38.4315	33.8862
rlmFeatS_srlgle_Wavelets_db_1_LHH	0.0327162	0.0477465	0.0503744	0.0430297	0.0389864	0.0416849
ngtdmFeatS_coarseness_Wavelets_db_1_LHH	0.0423083	0.0538792	0.104709	0.0764265	0.0292028	0.0373843
ngtdmFeatS_contrast_Wavelets_db_1_LHH	0.0239966	0.0558755	0.0711565	0.0463151	0.0317631	0.0293481
ngtdmFeatS_busyness_Wavelets_db_1_LHH	0.228876	0.325488	0.202896	0.267406	0.30566	0.330237
ngtdmFeatS_complexity_Wavelets_db_1_LHH	45.5963	18.8513	15.8695	13.4487	58.7531	29.1471
ngtdmFeatS_strength_Wavelets_db_1_LHH	3.05118	1.5241	2.98373	2.22727	2.1002	1.65978
ngldmFeatS_lde_Wavelets_db_1_LHH	0.000146389	0.000212125	0.000557949	0.000357135	0.000113477	0.00015182
ngldmFeatS_hde_Wavelets_db_1_LHH	8372.1	5342.56	1798.91	2903.55	12888.7	8682.38
ngldmFeatS_lgce_Wavelets_db_1_LHH	0.0342644	0.0471305	0.0480898	0.0418767	0.040224	0.0409543
ngldmFeatS_hgce_Wavelets_db_1_LHH	43.7302	41.8222	41.3488	41.4655	45.8418	42.2353
ngldmFeatS_ldlge_Wavelets_db_1_LHH	4.49726e-06	9.38473e-06	2.70211e-05	1.53083e-05	3.61975e-06	5.47532e-06
ngldmFeatS_ldhge_Wavelets_db_1_LHH	0.00642939	0.00899319	0.0230985	0.0149475	0.00517871	0.00651649
ngldmFeatS_hdlge_Wavelets_db_1_LHH	312.578	256.187	85.7538	117.142	614.621	379.164
ngldmFeatS_hdhge_Wavelets_db_1_LHH	361368	221849	74305	119699	585591	363890
ngldmFeatS_gln_Wavelets_db_1_LHH	44.6032	32.9778	16.4884	23.8276	63.551	48.4118
ngldmFeatS_glnNorm_Wavelets_db_1_LHH	0.353993	0.36642	0.383451	0.41082	0.32424	0.355969
ngldmFeatS_dcn_Wavelets_db_1_LHH	2.7619	4.57778	24.7209	11.931	2.64286	2.89706
ngldmFeatS_dcnNorm_Wavelets_db_1_LHH	0.0219199	0.0508642	0.574905	0.205707	0.013484	0.0213019
ngldmFeatS_dcp_Wavelets_db_1_LHH	1	1	1	1	1	1
ngldmFeatS_glv_Wavelets_db_1_LHH	1.58327	1.42914	1.33586	0.989596	2.1875	1.31293
ngldmFeatS_dcv_Wavelets_db_1_LHH	354.74	148.951	1.54137	20.9727	934.132	497.455
ngldmFeatS_entropy_Wavelets_db_1_LHH	6.39177	5.5388	2.60527	3.78066	7.18729	6.46251
ngldmFeatS_energy_Wavelets_db_1_LHH	0.0132275	0.0254321	0.253651	0.0945303	0.00754894	0.0134083
szmFeatS_sae_Wavelets_db_1_LHH	0.738082	0.571883	0.519547	0.750385	0.574468	0.665159
szmFeatS_lae_Wavelets_db_1_LHH	297.333	240	118.167	172	455.769	360.333
szmFeatS_gln_Wavelets_db_1_LHH	2.22222	2	1	1.75	3.15385	2.77778
szmFeatS_glnNorm_Wavelets_db_1_LHH	0.123457	0.166667	0.166667	0.21875	0.121302	0.154321
szmFeatS_szn_Wavelets_db_1_LHH	9.77778	4	2	4.75	8.38461	7.55556
szmFeatS_sznNorm_Wavelets_db_1_LHH	0.54321	0.333333	0.333333	0.59375	0.322485	0.419753
szmFeatS_zp_Wavelets_db_1_LHH	0.142857	0.133333	0.139535	0.137931	0.132653	0.132353
szmFeatS_lglze_Wavelets_db_1_LHH	0.0920203	0.11344	0.193839	0.155789	0.0705781	0.150264
szmFeatS_hglze_Wavelets_db_1_LHH	53.2222	37.9167	34.6667	30.125	58.3077	39
szmFeatS_salgle_Wavelets_db_1_LHH	0.084514	0.0392868	0.179907	0.149775	0.026205	0.140669
szmFeatS_sahgle_Wavelets_db_1_LHH	42.8046	22.8616	16.8383	19.5158	35.1933	25.4351
szmFeatS_lalgle_Wavelets_db_1_LHH	7.22705	5.92564	2.92433	4.13198	11.1365	8.56718
szmFeatS_lahgle_Wavelets_db_1_LHH	12671.8	10542	5191.33	7551.12	19756	15748.2
szmFeatS_glv_Wavelets_db_1_LHH	8.77778	4.85417	6.22222	3.85938	8.22485	6.88889
szmFeatS_szv_Wavelets_db_1_LHH	248.333	183.75	66.8056	119.438	398.941	303.247
szmFeatS_ze_Wavelets_db_1_LHH	3.83659	3.4183	2.58496	2.40564	4.2389	3.50326
peakValleyFeatureS_peak_Wavelets_db_1_LHH	154.618	63.8755	63.8755	41.1935	140.687	78.1309
peakValleyFeatureS_valley_Wavelets_db_1_LHH	-130.217	-143.555	-130.217	-130.217	-143.555	-149.161
ivhFeaturesS_meanHist_Wavelets_db_1_LHH	0.934127	-3.26667	-2.78023	-2.31897	2.65102	-2.69926
ivhFeaturesS_maxHist_Wavelets_db_1_LHH	154.65	63.85	63.85	41.15	173.55	78.15
ivhFeaturesS_minHist_Wavelets_db_1_LHH	-130.25	-143.55	-130.25	-130.25	-149.15	-149.15
ivhFeaturesS_I50_Wavelets_db_1_LHH	-0.15	1.15	1.15	2.25	1.25	1.25
ivhFeaturesS_rangeHist_Wavelets_db_1_LHH	284.9	207.4	194.1	171.4	322.7	227.3
ivhFeaturesS_Ix20_Wavelets_db_1_LHH	13.15	11.65	12.25	12.95	14.45	12.05
ivhFeaturesS_MOHx20_Wavelets_db_1_LHH	35.1731	24.1079	21.8611	19.9417	46.1793	24.7464
ivhFeaturesS_MOCx20_Wavelets_db_1_LHH	-32.326	-42.3278	-42.925	-36.6227	-37.0577	-39.6389
ivhFeaturesS_Ix30_Wavelets_db_1_LHH	8.05	6.95	8.75	9.65	8.75	7.65
ivhFeaturesS_MOHx30_Wavelets_db_1_LHH	27.3289	19.2071	17.7143	17.0056	35.0833	20.0476
ivhFeaturesS_MOCx30_Wavelets_db_1_LHH	-25.177	-31.5759	-31.6167	-27.5147	-28.3017	-30.255
ivhFeaturesS_Ix40_Wavelets_db_1_LHH	4.55	4.55	4.75	5.35	4.75	4.45
ivhFeaturesS_MOHx40_Wavelets_db_1_LHH	21.901	15.8014	15.1111	14.5333	28.1437	16.3791
ivhFeaturesS_MOCx40_Wavelets_db_1_LHH	-20.056	-24.6833	-23.4971	-21.5457	-22.6162	-23.7889
ivhFeaturesS_IabsX200_Wavelets_db_1_LHH	-130.25	-143.55	-130.25	-130.25	-149.15	-149.15
ivhFeaturesS_IabsX300_Wavelets_db_1_LHH	-130.25	-143.55	-130.25	-130.25	-149.15	-149.15
ivhFeaturesS_IabsX400_Wavelets_db_1_LHH	-130.25	-143.55	-130.25	-130.25	-149.15	-149.15
ivhFeaturesS_Vx10_Wavelets_db_1_LHH	15625	11000	5250	7125	24125	16750
ivhFeaturesS_Vx30_Wavelets_db_1_LHH	15375	11000	5250	7125	23750	16625
ivhFeaturesS_VabsX0_Wavelets_db_1_LHH	7625	5750	2750	3750	12875	8750
ivhFeaturesS_VabsX10_Wavelets_db_1_LHH	4125	2750	1500	2125	7000	4375
ivhFeaturesS_VabsX30_Wavelets_db_1_LHH	1125	500	125	125	2625	875
firstOrderS_min_Wavelets_db_1_LHL	-126.053	-492.687	-60.8258	-126.053	-492.687	-237.546
firstOrderS_max_Wavelets_db_1_LHL	386.047	409.285	386.047	148.836	537.382	386.047
firstOrderS_mean_Wavelets_db_1_LHL	18.5211	5.21796	29.9116	13.5753	23.6029	22.0368
firstOrderS_range_Wavelets_db_1_LHL	512.099	901.971	446.872	274.889	1030.07	623.593
firstOrderS_std_Wavelets_db_1_LHL	64.3645	118.426	83.5822	38.4391	114.748	69.3243
firstOrderS_var_Wavelets_db_1_LHL	4142.79	14024.8	6985.98	1477.56	13167.1	4805.86
firstOrderS_median_Wavelets_db_1_LHL	10.4207	4.20176	10.5748	8.11156	15.9029	12.2342
firstOrderS_skewness_Wavelets_db_1_LHL	2.95808	-0.477499	3.22008	0.166455	0.330317	2.10334
firstOrderS_kurtosis_Wavelets_db_1_LHL	13.7029	7.37104	10.4849	3.70293	9.3095	10.9568
firstOrderS_entropy_Wavelets_db_1_LHL	2.77616	2.96152	2.52565	2.43057	3.08363	2.86076
firstOrderS_rms_Wavelets_db_1_LHL	1020.55	1012.17	1033.3	1014.3	1030.01	1024.39
firstOrderS_energy_Wavelets_db_1_LHL	131232512	92203928	45911264	59671124	207942272	142713632
firstOrderS_totalEnergy_Wavelets_db_1_LHL	16404064256	11525490688	5738908160	7458890752	25992783872	17839204352
firstOrderS_meanAbsDev_Wavelets_db_1_LHL	37.3845	57.9205	45.8041	27.5501	57.1539	40.6612
firstOrderS_medianAbsDev_Wavelets_db_1_LHL	36.5124	57.9096	40.0441	27.3007	56.8956	40.1063
firstOrderS_P10_Wavelets_db_1_LHL	-34.1562	-43.1428	-18.1772	-20.6008	-33.965	-29.3321
firstOrderS_P90_Wavelets_db_1_LHL	59.4144	74.052	79.7228	49.2017	74.5297	68.8624
firstOrderS_robustMeanAbsDev_Wavelets_db_1_LHL	18.4386	18.7323	16.5192	16.9779	21.0616	21.0266
firstOrderS_robustMedianAbsDev_Wavelets_db_1_LHL	18.426	18.5584	16.2439	16.8727	21.0577	20.8747
firstOrderS_interQuartileRange_Wavelets_db_1_LHL	45.6647	44.3516	34.0481	42.2268	47.6055	48.7483
firstOrderS_coeffDispersion_Wavelets_db_1_LHL	1.84984	2.77453	1.37891	1.48043	1.69903	1.79149
firstOrderS_coeffVariation_Wavelets_db_1_LHL	3.47521	22.6959	2.7943	2.83155	4.8616	3.14585
shapeS_majorAxis_Wavelets_db_1_LHL	36.4555	36.0724	25.7769	26.1577	43.9688	38.6707
shapeS_minorAxis_Wavelets_db_1_LHL	28.6002	23.6947	19.6261	24.7736	33.2872	31.0796
shapeS_leastAxis_Wavelets_db_1_LHL	25.8227	21.5248	16.0183	17.7617	29.3248	24.8492
shapeS_flatness_Wavelets_db_1_LHL	0.708335	0.596711	0.621422	0.679021	0.666946	0.642585
shapeS_elongation_Wavelets_db_1_LHL	0.784523	0.656863	0.761383	0.947086	0.757064	0.803698
shapeS_max3dDiameter_Wavelets_db_1_LHL	40.3113	37.7492	26.9258	28.2843	47.1699	43.8748
shapeS_max2dDiameterAxialPlane_Wavelets_db_1_LHL	32.0156	26.9258	21.2132	28.2843	33.541	36.0555
shapeS_max2dDiameterSagittalPlane_Wavelets_db_1_LHL	33.541	32.0156	25	25	46.0977	39.0513
shapeS_max2dDiameterCoronalPlane_Wavelets_db_1_LHL	35.3553	29.1548	21.2132	25.4951	43.0116	33.541
shapeS_surfArea_Wavelets_db_1_LHL	39.0925	30.8231	16.6401	21.2734	53.3176	42.0251
shapeS_volume_Wavelets_db_1_LHL	15.75	11.25	5.375	7.25	24.5	17
shapeS_filledVolume_Wavelets_db_1_LHL	15.75	11.25	5.375	7.25	24.5	17
shapeS_Compactness1_Wavelets_db_1_LHL	0.0363551	0.0370906	0.0446756	0.0416878	0.0355046	0.0352055
shapeS_Compactness2_Wavelets_db_1_LHL	0.469604	0.488798	0.709157	0.617476	0.44789	0.440376
shapeS_spherDisprop_Wavelets_db_1_LHL	1.28654	1.26947	1.12138	1.17434	1.307	1.31439
shapeS_sphericity_Wavelets_db_1_LHL	0.77728	0.787728	0.891759	0.851543	0.76511	0.760807
shapeS_surfToVolRatio_Wavelets_db_1_LHL	2.48207	2.73983	3.09583	2.93426	2.17623	2.47207
glcmFeatS_energy_Wavelets_db_1_LHL	0.0542327	0.0580882	0.0817502	0.07733	0.0473711	0.0520758
glcmFeatS_jointEntropy_Wavelets_db_1_LHL	4.71055	4.63643	3.93149	4.04791	5.11119	4.79348
glcmFeatS_jointMax_Wavelets_db_1_LHL	0.103497	0.117339	0.148779	0.139869	0.109216	0.108267
glcmFeatS_jointAvg_Wavelets_db_1_LHL	7.24703	21.1554	4.62278	7.09425	21.6006	11.4661
glcmFeatS_jointVar_Wavelets_db_1_LHL	5.59693	16.4144	10.028	2.27124	18.0201	7.44492
glcmFeatS_contrast_Wavelets_db_1_LHL	9.7921	28.8381	19.294	4.36985	30.78	13.7211
glcmFeatS_invDiffMom_Wavelets_db_1_LHL	0.494232	0.46649	0.478592	0.499177	0.465853	0.494296
glcmFeatS_invDiffMomNorm_Wavelets_db_1_LHL	0.983539	0.98231	0.963219	0.973982	0.985297	0.983105
glcmFeatS_invDiff_Wavelets_db_1_LHL	0.539831	0.50982	0.522355	0.54806	0.511086	0.538666
glcmFeatS_invDiffNorm_Wavelets_db_1_LHL	0.933233	0.939243	0.909381	0.901933	0.945248	0.936544
glcmFeatS_invVar_Wavelets_db_1_LHL	0.449628	0.43124	0.44279	0.445389	0.414751	0.433547
glcmFeatS_dissimilarity_Wavelets_db_1_LHL	1.78391	2.80489	2.34622	1.44667	2.8271	2.02605
glcmFeatS_diffEntropy_Wavelets_db_1_LHL	2.28776	2.44143	2.14353	2.03958	2.68905	2.38537
glcmFeatS_diffVar_Wavelets_db_1_LHL	9.7921	28.8381	19.294	4.36985	30.78	13.7211
glcmFeatS_diffAvg_Wavelets_db_1_LHL	0	0	0	0	0	0
glcmFeatS_sumAvg_Wavelets_db_1_LHL	14.4941	42.3109	9.24556	14.1885	43.2012	22.9322
glcmFeatS_sumVar_Wavelets_db_1_LHL	12.5956	36.8196	20.8179	4.71512	41.3006	16.0585
glcmFeatS_sumEntropy_Wavelets_db_1_LHL	3.31448	3.35722	2.75511	2.75747	3.67906	3.4003
glcmFeatS_corr_Wavelets_db_1_LHL	0.122095	0.131466	0.0456499	0.0254083	0.133083	0.0864587
glcmFeatS_clustTendency_Wavelets_db_1_LHL	12.5956	36.8196	20.8179	4.71512	41.3006	16.0585
glcmFeatS_clustShade_Wavelets_db_1_LHL	95.9764	25.1334	243.47	-2.23965	128.137	112.483
glcmFeatS_clustPromin_Wavelets_db_1_LHL	1909.78	12392.3	4392.82	112.086	20516.6	2632.75
glcmFeatS_haralickCorr_Wavelets_db_1_LHL	6981.64	94016.9	2174.59	3837.87	118699	20746
glcmFeatS_autoCorr_Wavelets_db_1_LHL	53.2233	449.641	21.7713	50.4282	469.237	132.071
glcmFeatS_firstInfCorr_Wavelets_db_1_LHL	-0.204958	-0.324534	-0.328768	-0.260231	-0.276024	-0.232423
glcmFeatS_secondInfCorr_Wavelets_db_1_LHL	0.808201	0.902215	0.877312	0.824479	0.891683	0.839379
rlmFeatS_gln_Wavelets_db_1_LHL	19.581	13.4355	8.58298	11.025	27.5917	20.4471
rlmFeatS_glnNorm_Wavelets_db_1_LHL	0.182714	0.171508	0.226614	0.218636	0.167104	0.178274
rlmFeatS_glv_Wavelets_db_1_LHL	7.63436	26.0844	12.566	2.7999	24.7989	9.00343
rlmFeatS_hglre_Wavelets_db_1_LHL	60.942	454.696	35.935	52.3703	487.103	139.55
rlmFeatS_lglre_Wavelets_db_1_LHL	0.0333954	0.0163218	0.09784	0.041177	0.014378	0.0173313
rlmFeatS_lre_Wavelets_db_1_LHL	1.61207	1.52987	1.4446	1.49296	1.66514	1.6553
rlmFeatS_lrhgle_Wavelets_db_1_LHL	91.5807	685.116	43.1346	77.9156	786.061	221.176
rlmFeatS_lrlgle_Wavelets_db_1_LHL	0.0465874	0.0175494	0.130673	0.0513228	0.0174787	0.0227688
rlmFeatS_re_Wavelets_db_1_LHL	3.46144	3.6279	2.98797	2.97692	3.80924	3.55243
rlmFeatS_rln_Wavelets_db_1_LHL	79.3975	60.6011	29.6458	38.2903	120.808	83.7995
rlmFeatS_rlnNorm_Wavelets_db_1_LHL	0.738203	0.770126	0.776459	0.75766	0.728468	0.727682
rlmFeatS_rlv_Wavelets_db_1_LHL	0.214603	0.178639	0.133063	0.159962	0.234588	0.227907
rlmFeatS_rp_Wavelets_db_1_LHL	0.849817	0.867521	0.880143	0.8687	0.841052	0.842195
rlmFeatS_sre_Wavelets_db_1_LHL	0.881508	0.895902	0.899076	0.89224	0.87602	0.876092
rlmFeatS_srhgle_Wavelets_db_1_LHL	55.0512	409.307	34.3276	46.827	431.677	124.1
rlmFeatS_srlgle_Wavelets_db_1_LHL	0.0308158	0.0160812	0.0902746	0.0389464	0.0136962	0.0163026
ngtdmFeatS_coarseness_Wavelets_db_1_LHL	0.0515693	0.0730367	0.0948129	0.0933035	0.0312141	0.0429295
ngtdmFeatS_contrast_Wavelets_db_1_LHL	0.0910062	0.310446	0.460116	0.079212	0.160837	0.0894349
ngtdmFeatS_busyness_Wavelets_db_1_LHL	0.142851	0.0256123	0.227902	0.159719	0.0412097	0.0918576
ngtdmFeatS_complexity_Wavelets_db_1_LHL	166.053	554.317	135.158	41.664	830.393	233.603
ngtdmFeatS_strength_Wavelets_db_1_LHL	7.92513	22.3532	13.7479	3.61842	16.8264	9.13502
ngldmFeatS_lde_Wavelets_db_1_LHL	0.000863904	0.00341204	0.00461605	0.000357585	0.0012398	0.000575642
ngldmFeatS_hde_Wavelets_db_1_LHL	8050.22	4287.73	1575.88	2899.83	10796	8088.87
ngldmFeatS_lgce_Wavelets_db_1_LHL	0.0316089	0.0144009	0.0949146	0.0384514	0.01286	0.015877
ngldmFeatS_hgce_Wavelets_db_1_LHL	59.2381	452.033	33.4651	52.2586	480.786	137.125
ngldmFeatS_ldlge_Wavelets_db_1_LHL	6.2857e-06	0.000748152	7.03076e-05	1.46704e-05	0.000424377	6.17458e-06
ngldmFeatS_ldhge_Wavelets_db_1_LHL	0.344822	2.06266	1.41423	0.018312	0.66255	0.293866
ngldmFeatS_hdlge_Wavelets_db_1_LHL	254.884	10.3585	153.538	104.068	24.5667	82.8961
ngldmFeatS_hdhge_Wavelets_db_1_LHL	430887	1.87194e+06	29613.1	153165	4956965	1.03882e+06
ngldmFeatS_gln_Wavelets_db_1_LHL	24.7778	16.7778	10.1628	13.2759	36.1939	26.2206
ngldmFeatS_glnNorm_Wavelets_db_1_LHL	0.196649	0.18642	0.236344	0.228894	0.184663	0.192798
ngldmFeatS_dcn_Wavelets_db_1_LHL	2.73016	3.6	21.6512	11.2069	2.60204	2.69118
ngldmFeatS_dcnNorm_Wavelets_db_1_LHL	0.0216679	0.04	0.503515	0.193222	0.0132757	0.0197881
ngldmFeatS_dcp_Wavelets_db_1_LHL	1	1	1	1	1	1
ngldmFeatS_glv_Wavelets_db_1_LHL	6.61804	22.6228	11.1779	2.53181	21.1646	7.73438
ngldmFeatS_dcv_Wavelets_db_1_LHL	448.043	391.199	62.1309	20.9501	1309.63	604.073
ngldmFeatS_entropy_Wavelets_db_1_LHL	6.77093	5.98325	3.27112	4.25808	7.35826	6.75644
ngldmFeatS_energy_Wavelets_db_1_LHL	0.0095742	0.0175309	0.150892	0.0648038	0.0065077	0.0100562
szmFeatS_sae_Wavelets_db_1_LHL	0.644418	0.764194	0.689928	0.719683	0.701216	0.672803
szmFeatS_lae_Wavelets_db_1_LHL	100.963	44.0741	33.25	40	158.537	93.7333
szmFeatS_gln_Wavelets_db_1_LHL	2.48148	1.88889	1.5	2.5	2.26829	2.6
szmFeatS_glnNorm_Wavelets_db_1_LHL	0.0919067	0.0699589	0.125	0.15625	0.0553242	0.0866667
szmFeatS_szn_Wavelets_db_1_LHL	10.6296	15.2222	5.83333	8	18.8049	12.9333
szmFeatS_sznNorm_Wavelets_db_1_LHL	0.39369	0.563786	0.486111	0.5	0.458656	0.431111
szmFeatS_zp_Wavelets_db_1_LHL	0.214286	0.3	0.27907	0.275862	0.209184	0.220588
szmFeatS_lglze_Wavelets_db_1_LHL	0.0660849	0.0425815	0.14562	0.0830869	0.0285891	0.0426321
szmFeatS_hglze_Wavelets_db_1_LHL	95	494.296	78.25	58.8125	615.634	177.5
szmFeatS_salgle_Wavelets_db_1_LHL	0.0561866	0.0420166	0.112373	0.0759422	0.0096685	0.040067
szmFeatS_sahgle_Wavelets_db_1_LHL	78.286	394.212	73.8742	46.6852	482.865	131.589
szmFeatS_lalgle_Wavelets_db_1_LHL	2.15316	0.141963	2.38219	0.88521	0.456894	0.807755
szmFeatS_lahgle_Wavelets_db_1_LHL	5164.81	19276.4	604.583	2065.44	70960.7	11739.2
szmFeatS_glv_Wavelets_db_1_LHL	25.5556	73.2867	32.6875	7.15234	82.1368	29.4722
szmFeatS_szv_Wavelets_db_1_LHL	79.1852	32.963	20.4097	26.8594	135.684	73.1822
szmFeatS_ze_Wavelets_db_1_LHL	4.38452	4.53267	3.4183	3.45282	5.11365	4.57356
peakValleyFeatureS_peak_Wavelets_db_1_LHL	386.047	409.285	386.047	148.836	537.382	359.728
peakValleyFeatureS_valley_Wavelets_db_1_LHL	-126.053	-492.687	-60.8258	-126.053	-492.687	-237.546
ivhFeaturesS_meanHist_Wavelets_db_1_LHL	18.5206	5.21555	29.9105	13.5776	23.6031	22.036
ivhFeaturesS_maxHist_Wavelets_db_1_LHL	386.05	409.25	386.05	148.85	537.35	386.05
ivhFeaturesS_minHist_Wavelets_db_1_LHL	-126.05	-492.65	-60.85	-126.05	-492.65	-237.55
ivhFeaturesS_I50_Wavelets_db_1_LHL	10.55	4.75	10.55	10.55	16.25	12.25
ivhFeaturesS_rangeHist_Wavelets_db_1_LHL	512.1	901.9	446.9	274.9	1030	623.6
ivhFeaturesS_Ix20_Wavelets_db_1_LHL	38.05	36.35	41.75	38.35	45.45	44.95
ivhFeaturesS_MOHx20_Wavelets_db_1_LHL	98.7308	124.266	138.694	64.525	152.02	108.325
ivhFeaturesS_MOCx20_Wavelets_db_1_LHL	-41.458	-122.633	-27.925	-33.85	-84.2551	-43.2722
ivhFeaturesS_Ix30_Wavelets_db_1_LHL	27.65	26.45	26.85	28.75	36.05	36.25
ivhFeaturesS_MOHx30_Wavelets_db_1_LHL	78.1711	93.8786	105.196	54.1889	115.604	86.3622
ivhFeaturesS_MOCx30_Wavelets_db_1_LHL	-31.7176	-86.2611	-20.5167	-24.4559	-59.8052	-32.7225
ivhFeaturesS_Ix40_Wavelets_db_1_LHL	21.45	12.25	12.25	19.95	27.05	25.65
ivhFeaturesS_MOHx40_Wavelets_db_1_LHL	64.6539	75.0986	77.6605	46.8667	94.274	72.1009
ivhFeaturesS_MOCx40_Wavelets_db_1_LHL	-24.17	-66.075	-15.3875	-18.4283	-44.5308	-24.8463
ivhFeaturesS_IabsX200_Wavelets_db_1_LHL	-126.05	-492.65	-60.85	-126.05	-492.65	-237.55
ivhFeaturesS_IabsX300_Wavelets_db_1_LHL	-126.05	-492.65	-60.85	-126.05	-492.65	-237.55
ivhFeaturesS_IabsX400_Wavelets_db_1_LHL	-126.05	-492.65	-60.85	-126.05	-492.65	-237.55
ivhFeaturesS_Vx10_Wavelets_db_1_LHL	15375	11000	4625	7125	24125	16875
ivhFeaturesS_Vx30_Wavelets_db_1_LHL	4750	10750	625	7125	23875	16250
ivhFeaturesS_VabsX0_Wavelets_db_1_LHL	9750	6250	3625	4500	15750	10625
ivhFeaturesS_VabsX10_Wavelets_db_1_LHL	8000	4875	2750	3625	13750	9125
ivhFeaturesS_VabsX30_Wavelets_db_1_LHL	4375	2875	1375	2125	9000	6000
firstOrderS_min_Wavelets_db_1_LLH	-88.932	-131.041	-75.8066	-88.932	-131.041	-99.4104
firstOrderS_max_Wavelets_db_1_LLH	148.624	67.1324	53.256	88.9672	224.787	76.2455
firstOrderS_mean_Wavelets_db_1_LLH	8.39376	-3.49154	-2.76089	3.61322	6.91195	-4.19772
firstOrderS_range_Wavelets_db_1_LLH	237.556	198.174	129.063	177.899	355.828	175.656
firstOrderS_std_Wavelets_db_1_LLH	32.8372	32.3996	24.4527	30.6609	40.2176	28.7038
firstOrderS_var_Wavelets_db_1_LLH	1078.28	1049.73	597.937	940.093	1617.46	823.906
firstOrderS_median_Wavelets_db_1_LLH	6.05989	-0.598517	1.07177	4.92774	5.09817	-3.64016
firstOrderS_skewness_Wavelets_db_1_LLH	0.557069	-0.933818	-0.813224	-0.0110349	1.02571	-0.147248
firstOrderS_kurtosis_Wavelets_db_1_LLH	2.4179	2.71912	1.73778	1.34968	6.1433	1.29015
firstOrderS_entropy_Wavelets_db_1_LLH	2.30872	2.19879	1.97793	2.24815	2.4877	2.20304
firstOrderS_rms_Wavelets_db_1_LLH	1008.93	997.035	997.539	1004.08	1007.71	996.216
firstOrderS_energy_Wavelets_db_1_LLH	128259984	89467096	42788600	58474416	199035872	134972672
firstOrderS_totalEnergy_Wavelets_db_1_LLH	16032497664	11183386624	5348575232	7309301760	24879484928	16871583744
firstOrderS_meanAbsDev_Wavelets_db_1_LLH	23.9306	23.12	17.4415	21.8979	26.8545	21.2812
firstOrderS_medianAbsDev_Wavelets_db_1_LLH	23.6909	23.0377	17.1395	21.8697	26.8113	21.2754
firstOrderS_P10_Wavelets_db_1_LLH	-24.4858	-36.313	-35.201	-29.3847	-31.1598	-35.863
firstOrderS_P90_Wavelets_db_1_LLH	52.0578	29.8146	19.0164	43.9715	52.5555	25.5233
firstOrderS_robustMeanAbsDev_Wavelets_db_1_LLH	14.8923	13.6685	10.2247	12.6607	15.4625	13.0197
firstOrderS_robustMedianAbsDev_Wavelets_db_1_LLH	14.8151	13.643	10.1153	12.6043	15.4625	13.0106
firstOrderS_interQuartileRange_Wavelets_db_1_LLH	35.8137	31.4114	22.2268	27.5802	35.8976	29.3622
firstOrderS_coeffDispersion_Wavelets_db_1_LLH	2.54255	-9.15957	-6.27124	16.1038	3.63155	-3.13407
firstOrderS_coeffVariation_Wavelets_db_1_LLH	3.91209	-9.27944	-8.85682	8.48575	5.81857	-6.83794
shapeS_majorAxis_Wavelets_db_1_LLH	36.4555	36.0724	25.7769	26.1577	43.9688	38.6707
shapeS_minorAxis_Wavelets_db_1_LLH	28.6002	23.6947	19.6261	24.7736	33.2872	31.0796
shapeS_leastAxis_Wavelets_db_1_LLH	25.8227	21.5248	16.0183	17.7617	29.3248	24.8492
shapeS_flatness_Wavelets_db_1_LLH	0.708335	0.596711	0.621422	0.679021	0.666946	0.642585
shapeS_elongation_Wavelets_db_1_LLH	0.784523	0.656863	0.761383	0.947086	0.757064	0.803698
shapeS_max3dDiameter_Wavelets_db_1_LLH	40.3113	37.7492	26.9258	28.2843	47.1699	43.8748
shapeS_max2dDiameterAxialPlane_Wavelets_db_1_LLH	32.0156	26.9258	21.2132	28.2843	33.541	36.0555
shapeS_max2dDiameterSagittalPlane_Wavelets_db_1_LLH	33.541	32.0156	25	25	46.0977	39.0513
shapeS_max2dDiameterCoronalPlane_Wavelets_db_1_LLH	35.3553	29.1548	21.2132	25.4951	43.0116	33.541
shapeS_surfArea_Wavelets_db_1_LLH	39.0925	30.8231	16.6401	21.2734	53.3176	42.0251
shapeS_volume_Wavelets_db_1_LLH	15.75	11.25	5.375	7.25	24.5	17
shapeS_filledVolume_Wavelets_db_1_LLH	15.75	11.25	5.375	7.25	24.5	17
shapeS_Compactness1_Wavelets_db_1_LLH	0.0363551	0.0370906	0.0446756	0.0416878	0.0355046	0.0352055
shapeS_Compactness2_Wavelets_db_1_LLH	0.469604	0.488798	0.709157	0.617476	0.44789	0.440376
shapeS_spherDisprop_Wavelets_db_1_LLH	1.28654	1.26947	1.12138	1.17434	1.307	1.31439
shapeS_sphericity_Wavelets_db_1_LLH	0.77728	0.787728	0.891759	0.851543	0.76511	0.760807
shapeS_surfToVolRatio_Wavelets_db_1_LLH	2.48207	2.73983	3.09583	2.93426	2.17623	2.47207
glcmFeatS_energy_Wavelets_db_1_LLH	0.08706	0.096613	0.135892	0.107073	0.0704817	0.0970697
glcmFeatS_jointEntropy_Wavelets_db_1_LLH	4.12137	3.92734	3.31363	3.69849	4.56158	3.95157
glcmFeatS_jointMax_Wavelets_db_1_LLH	0.161053	0.182771	0.238364	0.212983	0.144161	0.175929
glcmFeatS_jointAvg_Wavelets_db_1_LLH	4.83788	6.38835	4.4423	4.71057	6.73826	4.38267
glcmFeatS_jointVar_Wavelets_db_1_LLH	1.57888	1.51871	0.987471	1.31067	2.33631	1.2558
glcmFeatS_contrast_Wavelets_db_1_LLH	2.46514	2.22951	1.94494	1.71042	3.57499	1.83487
glcmFeatS_invDiffMom_Wavelets_db_1_LLH	0.575798	0.597046	0.611763	0.602182	0.552	0.602133
glcmFeatS_invDiffMomNorm_Wavelets_db_1_LLH	0.977791	0.975848	0.966134	0.975638	0.985575	0.974275
glcmFeatS_invDiff_Wavelets_db_1_LLH	0.610412	0.627868	0.639098	0.630226	0.590378	0.631259
glcmFeatS_invDiffNorm_Wavelets_db_1_LLH	0.909772	0.907696	0.892148	0.903049	0.92871	0.902106
glcmFeatS_invVar_Wavelets_db_1_LLH	0.466799	0.467702	0.47744	0.49733	0.456339	0.483578
glcmFeatS_dissimilarity_Wavelets_db_1_LLH	1.09324	1.0182	0.958208	0.942998	1.25714	0.959851
glcmFeatS_diffEntropy_Wavelets_db_1_LLH	1.88303	1.80158	1.65675	1.65604	2.07034	1.74742
glcmFeatS_diffVar_Wavelets_db_1_LLH	2.46514	2.22951	1.94494	1.71042	3.57499	1.83487
glcmFeatS_diffAvg_Wavelets_db_1_LLH	0	0	0	0	0	0
glcmFeatS_sumAvg_Wavelets_db_1_LLH	9.67577	12.7767	8.88461	9.42113	13.4765	8.76535
glcmFeatS_sumVar_Wavelets_db_1_LLH	3.85037	3.84531	2.00494	3.53224	5.77025	3.18832
glcmFeatS_sumEntropy_Wavelets_db_1_LLH	2.84941	2.78999	2.2796	2.69293	3.11512	2.76257
glcmFeatS_corr_Wavelets_db_1_LLH	0.212518	0.262327	0.00780604	0.354675	0.236427	0.264361
glcmFeatS_clustTendency_Wavelets_db_1_LLH	3.85037	3.84531	2.00494	3.53224	5.77025	3.18832
glcmFeatS_clustShade_Wavelets_db_1_LLH	1.65811	-3.95497	-2.33617	0.752921	6.1701	-0.627021
glcmFeatS_clustPromin_Wavelets_db_1_LLH	59.924	65.5449	17.2746	43.8761	193.351	39.3274
glcmFeatS_haralickCorr_Wavelets_db_1_LLH	1368.46	2185.48	706.654	1034.25	3906.98	927.5
glcmFeatS_autoCorr_Wavelets_db_1_LLH	23.754	41.2195	19.753	22.6554	45.9591	19.5486
glcmFeatS_firstInfCorr_Wavelets_db_1_LLH	-0.154252	-0.191088	-0.251121	-0.243273	-0.157906	-0.128635
glcmFeatS_secondInfCorr_Wavelets_db_1_LLH	0.693993	0.742293	0.773769	0.791436	0.729115	0.637727
rlmFeatS_gln_Wavelets_db_1_LLH	22.6686	17.4008	9.86893	11.204	32.0616	26.2578
rlmFeatS_glnNorm_Wavelets_db_1_LLH	0.223835	0.240557	0.27877	0.2349	0.204495	0.243995
rlmFeatS_glv_Wavelets_db_1_LLH	2.13938	2.0885	1.41858	1.84198	3.13814	1.67728
rlmFeatS_hglre_Wavelets_db_1_LLH	26.0664	42.0469	20.3773	23.5575	49.5058	20.4529
rlmFeatS_lglre_Wavelets_db_1_LLH	0.0714036	0.0427375	0.0911702	0.0782565	0.0330675	0.0914463
rlmFeatS_lre_Wavelets_db_1_LLH	1.89699	1.87163	1.73483	1.75787	1.93809	1.96539
rlmFeatS_lrhgle_Wavelets_db_1_LLH	46.1211	79.3978	35.9788	40.9447	91.2075	39.9608
rlmFeatS_lrlgle_Wavelets_db_1_LLH	0.115474	0.0642409	0.127704	0.114148	0.0554375	0.146265
rlmFeatS_re_Wavelets_db_1_LLH	3.22901	3.1206	2.81999	3.05038	3.4785	3.16045
rlmFeatS_rln_Wavelets_db_1_LLH	69.0369	48.5037	24.5656	33.421	106.977	71.2159
rlmFeatS_rlnNorm_Wavelets_db_1_LLH	0.678181	0.665736	0.689494	0.69576	0.680626	0.659009
rlmFeatS_rlv_Wavelets_db_1_LLH	0.32001	0.290623	0.230677	0.251615	0.359515	0.34545
rlmFeatS_rp_Wavelets_db_1_LLH	0.802198	0.801709	0.821109	0.820955	0.799058	0.790158
rlmFeatS_sre_Wavelets_db_1_LLH	0.847894	0.83928	0.851754	0.855991	0.850606	0.837336
rlmFeatS_srhgle_Wavelets_db_1_LLH	22.6195	35.2206	17.2268	20.2777	42.85	17.2028
rlmFeatS_srlgle_Wavelets_db_1_LLH	0.0639136	0.0386936	0.0837968	0.071354	0.0294578	0.0817723
ngtdmFeatS_coarseness_Wavelets_db_1_LLH	0.0577978	0.074705	0.128373	0.121903	0.0392394	0.0503517
ngtdmFeatS_contrast_Wavelets_db_1_LLH	0.0453617	0.0576856	0.0504257	0.0525887	0.0297004	0.0436557
ngtdmFeatS_busyness_Wavelets_db_1_LLH	0.348914	0.232038	0.214718	0.197751	0.197665	0.504295
ngtdmFeatS_complexity_Wavelets_db_1_LLH	28.2773	23.4432	15.4593	20.9125	81.9672	20.1235
ngtdmFeatS_strength_Wavelets_db_1_LLH	1.5258	1.76408	2.00813	2.06155	2.87197	0.925688
ngldmFeatS_lde_Wavelets_db_1_LLH	0.000146281	0.000212125	0.000557949	0.000357135	0.00011343	0.00015182
ngldmFeatS_hde_Wavelets_db_1_LLH	8377.65	5342.56	1798.91	2903.55	12898.7	8682.38
ngldmFeatS_lgce_Wavelets_db_1_LLH	0.0669234	0.0391179	0.0835948	0.0726443	0.0312236	0.0842955
ngldmFeatS_hgce_Wavelets_db_1_LLH	25.3413	42.1778	20.5349	23.431	48.4847	20.3824
ngldmFeatS_ldlge_Wavelets_db_1_LLH	9.60708e-06	7.80607e-06	4.72759e-05	2.62301e-05	3.13558e-06	1.29894e-05
ngldmFeatS_ldhge_Wavelets_db_1_LLH	0.00385008	0.00916764	0.0115142	0.00844828	0.00572089	0.00300073
ngldmFeatS_hdlge_Wavelets_db_1_LLH	552.222	213.908	148.238	206.388	419.506	712.338
ngldmFeatS_hdhge_Wavelets_db_1_LLH	208898	220962	36794.8	67482.6	617559	177969
ngldmFeatS_gln_Wavelets_db_1_LLH	31.5714	24.0444	13.3256	15.2069	45.0102	37.0588
ngldmFeatS_glnNorm_Wavelets_db_1_LLH	0.250567	0.267161	0.309897	0.262188	0.229644	0.272491
ngldmFeatS_dcn_Wavelets_db_1_LLH	2.66667	4.57778	24.7209	11.931	2.65306	2.89706
ngldmFeatS_dcnNorm_Wavelets_db_1_LLH	0.021164	0.0508642	0.574905	0.205707	0.013536	0.0213019
ngldmFeatS_dcp_Wavelets_db_1_LLH	1	1	1	1	1	1
ngldmFeatS_glv_Wavelets_db_1_LLH	1.82647	1.78469	1.21579	1.59958	2.64627	1.43426
ngldmFeatS_dcv_Wavelets_db_1_LLH	354.61	148.951	1.54137	20.9727	935.286	497.455
ngldmFeatS_entropy_Wavelets_db_1_LLH	6.64185	5.58619	2.97482	4.14074	7.24216	6.67302
ngldmFeatS_energy_Wavelets_db_1_LLH	0.010834	0.0239506	0.201731	0.0772889	0.00713244	0.0109213
szmFeatS_sae_Wavelets_db_1_LLH	0.725142	0.44214	0.771492	0.552513	0.526758	0.50215
szmFeatS_lae_Wavelets_db_1_LLH	160.957	101.882	43.9167	71.1667	242.2	205.6
szmFeatS_gln_Wavelets_db_1_LLH	3.34783	2.52941	2	1.83333	2.93333	3
szmFeatS_glnNorm_Wavelets_db_1_LLH	0.145558	0.148789	0.166667	0.152778	0.0977778	0.15
szmFeatS_szn_Wavelets_db_1_LLH	11.5217	4.05882	7	3.83333	8.33333	5
szmFeatS_sznNorm_Wavelets_db_1_LLH	0.500945	0.238754	0.583333	0.319444	0.277778	0.25
szmFeatS_zp_Wavelets_db_1_LLH	0.18254	0.188889	0.27907	0.206897	0.153061	0.147059
szmFeatS_lglze_Wavelets_db_1_LLH	0.14988	0.0971862	0.164039	0.168952	0.0700184	0.187356
szmFeatS_hglze_Wavelets_db_1_LLH	30.8696	36.7059	20.8333	21.8333	61.8	21.95
szmFeatS_salgle_Wavelets_db_1_LLH	0.130827	0.080634	0.148587	0.147988	0.056475	0.114854
szmFeatS_sahgle_Wavelets_db_1_LLH	23.2133	9.75671	16.8673	8.97196	37.4064	11.6768
szmFeatS_lalgle_Wavelets_db_1_LLH	7.97641	2.59525	2.31848	3.5562	5.86322	11.6886
szmFeatS_lahgle_Wavelets_db_1_LLH	3561	4268.35	921.75	1576.25	10495.1	3955.5
szmFeatS_glv_Wavelets_db_1_LLH	6.30246	4.81661	3.47222	4.47222	10.9156	4.7275
szmFeatS_szv_Wavelets_db_1_LLH	130.945	73.8547	31.0764	47.8056	199.516	159.36
szmFeatS_ze_Wavelets_db_1_LLH	3.67531	3.85217	3.02206	3.25163	4.54839	3.98418
peakValleyFeatureS_peak_Wavelets_db_1_LLH	148.624	67.1324	53.256	88.9672	224.787	76.2455
peakValleyFeatureS_valley_Wavelets_db_1_LLH	-88.932	-131.041	-75.8066	-88.932	-131.041	-99.4104
ivhFeaturesS_meanHist_Wavelets_db_1_LLH	8.39365	-3.49333	-2.76395	3.61552	6.91071	-4.19926
ivhFeaturesS_maxHist_Wavelets_db_1_LLH	148.65	67.15	53.25	88.95	224.75	76.25
ivhFeaturesS_minHist_Wavelets_db_1_LLH	-88.95	-131.05	-75.85	-88.95	-131.05	-99.45
ivhFeaturesS_I50_Wavelets_db_1_LLH	6.05	-0.35	1.05	5.45	5.45	-3.45
ivhFeaturesS_rangeHist_Wavelets_db_1_LLH	237.6	198.2	129.1	177.9	355.8	175.7
ivhFeaturesS_Ix20_Wavelets_db_1_LLH	31.45	17.35	12.95	19.05	25.55	13.95
ivhFeaturesS_MOHx20_Wavelets_db_1_LLH	56.5385	34.4816	23.49	46.5583	60.6939	34.0857
ivhFeaturesS_MOCx20_Wavelets_db_1_LLH	-31.814	-49.6	-41.225	-37.9318	-40.3295	-43.3944
ivhFeaturesS_Ix30_Wavelets_db_1_LLH	18.75	12.95	8.45	13.35	17.65	7.75
ivhFeaturesS_MOHx30_Wavelets_db_1_LLH	46.1447	27.9429	20.1192	35.9833	48.8025	26.6061
ivhFeaturesS_MOCx30_Wavelets_db_1_LLH	-25.1203	-38.9426	-31.8083	-29.3147	-31.5569	-35.735
ivhFeaturesS_Ix40_Wavelets_db_1_LLH	8.65	6.85	6.65	7.25	10.25	1.75
ivhFeaturesS_MOHx40_Wavelets_db_1_LLH	37.952	23.0365	16.4944	29.4375	40.0196	21.25
ivhFeaturesS_MOCx40_Wavelets_db_1_LLH	-20.3418	-32.0167	-24.7853	-23.3717	-25.2449	-30.0519
ivhFeaturesS_IabsX200_Wavelets_db_1_LLH	-88.95	-131.05	-75.85	-88.95	-131.05	-99.45
ivhFeaturesS_IabsX300_Wavelets_db_1_LLH	-88.95	-131.05	-75.85	-88.95	-131.05	-99.45
ivhFeaturesS_IabsX400_Wavelets_db_1_LLH	-88.95	-131.05	-75.85	-88.95	-131.05	-99.45
ivhFeaturesS_Vx10_Wavelets_db_1_LLH	15375	11125	5125	7125	24125	16750
ivhFeaturesS_Vx30_Wavelets_db_1_LLH	13375	10750	5000	6750	20875	15875
ivhFeaturesS_VabsX0_Wavelets_db_1_LLH	9250	5500	2750	4125	13750	7625
ivhFeaturesS_VabsX10_Wavelets_db_1_LLH	6125	3500	1250	2500	10000	4250
ivhFeaturesS_VabsX30_Wavelets_db_1_LLH	3250	1125	250	1125	4375	1625
firstOrderS_min_Wavelets_db_1_LLL	-159.444	-137.781	-67.8579	-83.8985	-160.8	-172.79
firstOrderS_max_Wavelets_db_1_LLL	655.279	803.101	655.279	407.424	803.101	763.115
firstOrderS_mean_Wavelets_db_1_LLL	43.0578	102.58	111.412	61.799	69.9121	53.8304
firstOrderS_range_Wavelets_db_1_LLL	814.723	940.882	723.137	491.322	963.901	935.905
firstOrderS_std_Wavelets_db_1_LLL	111.915	165.816	123.778	85.6423	160.532	134.09
firstOrderS_var_Wavelets_db_1_LLL	12525	27495	15321.1	7334.61	25770.5	17980
firstOrderS_median_Wavelets_db_1_LLL	39.7029	64.9005	85.1529	55.4948	42.1378	40.7626
firstOrderS_skewness_Wavelets_db_1_LLL	2.01491	2.38301	2.39383	1.53099	2.38923	2.29954
firstOrderS_kurtosis_Wavelets_db_1_LLL	7.48577	6.22227	7.10741	3.81022	6.84608	8.10308
firstOrderS_entropy_Wavelets_db_1_LLL	3.71384	3.64206	2.94225	3.25509	3.93105	3.83221
firstOrderS_rms_Wavelets_db_1_LLL	1049.04	1114.98	1118.28	1065.25	1081.89	1062.33
firstOrderS_energy_Wavelets_db_1_LLL	138662304	111885976	53774016	65815604	229414560	153481248
firstOrderS_totalEnergy_Wavelets_db_1_LLL	17332787200	13985746944	6721752064	8226950656	28676820992	19185156096
firstOrderS_meanAbsDev_Wavelets_db_1_LLL	73.1601	103.854	78.1129	58.9616	98.8512	83.4966
firstOrderS_medianAbsDev_Wavelets_db_1_LLL	73.0965	92.8571	68.3043	58.8472	93.9417	82.2053
firstOrderS_P10_Wavelets_db_1_LLL	-73.3463	-30.5177	19.569	-30.8078	-67.8486	-83.4006
firstOrderS_P90_Wavelets_db_1_LLL	137.836	278.546	278.55	137.035	249.619	184.806
firstOrderS_robustMeanAbsDev_Wavelets_db_1_LLL	41.8262	43.7659	33.8555	34.2031	45.5411	42.2345
firstOrderS_robustMedianAbsDev_Wavelets_db_1_LLL	41.1384	43.2277	33.3187	34.1627	45.5402	41.7749
firstOrderS_interQuartileRange_Wavelets_db_1_LLL	105.013	70.0318	49.9593	76.3149	102.647	99.5466
firstOrderS_coeffDispersion_Wavelets_db_1_LLL	1.97154	0.58005	0.326344	0.725293	1.44434	1.51843
firstOrderS_coeffVariation_Wavelets_db_1_LLL	2.59918	1.61646	1.11099	1.38582	2.2962	2.49096
shapeS_majorAxis_Wavelets_db_1_LLL	36.4555	36.0724	25.7769	26.1577	43.9688	38.6707
shapeS_minorAxis_Wavelets_db_1_LLL	28.6002	23.6947	19.6261	24.7736	33.2872	31.0796
shapeS_leastAxis_Wavelets_db_1_LLL	25.8227	21.5248	16.0183	17.7617	29.3248	24.8492
shapeS_flatness_Wavelets_db_1_LLL	0.708335	0.596711	0.621422	0.679021	0.666946	0.642585
shapeS_elongation_Wavelets_db_1_LLL	0.784523	0.656863	0.761383	0.947086	0.757064	0.803698
shapeS_max3dDiameter_Wavelets_db_1_LLL	40.3113	37.7492	26.9258	28.2843	47.1699	43.8748
shapeS_max2dDiameterAxialPlane_Wavelets_db_1_LLL	32.0156	26.9258	21.2132	28.2843	33.541	36.0555
shapeS_max2dDiameterSagittalPlane_Wavelets_db_1_LLL	33.541	32.0156	25	25	46.0977	39.0513
shapeS_max2dDiameterCoronalPlane_Wavelets_db_1_LLL	35.3553	29.1548	21.2132	25.4951	43.0116	33.541
shapeS_surfArea_Wavelets_db_1_LLL	39.0925	30.8231	16.6401	21.2734	53.3176	42.0251
shapeS_volume_Wavelets_db_1_LLL	15.75	11.25	5.375	7.25	24.5	17
shapeS_filledVolume_Wavelets_db_1_LLL	15.75	11.25	5.375	7.25	24.5	17
shapeS_Compactness1_Wavelets_db_1_LLL	0.0363551	0.0370906	0.0446756	0.0416878	0.0355046	0.0352055
shapeS_Compactness2_Wavelets_db_1_LLL	0.469604	0.488798	0.709157	0.617476	0.44789	0.440376
shapeS_spherDisprop_Wavelets_db_1_LLL	1.28654	1.26947	1.12138	1.17434	1.307	1.31439
shapeS_sphericity_Wavelets_db_1_LLL	0.77728	0.787728	0.891759	0.851543	0.76511	0.760807
shapeS_surfToVolRatio_Wavelets_db_1_LLL	2.48207	2.73983	3.09583	2.93426	2.17623	2.47207
glcmFeatS_energy_Wavelets_db_1_LLL	0.0244812	0.0394161	0.0823608	0.0437908	0.0182698	0.0236062
glcmFeatS_jointEntropy_Wavelets_db_1_LLL	5.79747	5.28076	4.15609	4.91194	6.36324	5.91938
glcmFeatS_jointMax_Wavelets_db_1_LLL	0.0660805	0.112157	0.202852	0.112507	0.0560039	0.0706327
glcmFeatS_jointAvg_Wavelets_db_1_LLL	9.66166	10.5517	7.69232	7.18326	10.6349	9.96778
glcmFeatS_jointVar_Wavelets_db_1_LLL	14.5923	31.7849	15.3805	9.54161	38.2367	23.6655
glcmFeatS_contrast_Wavelets_db_1_LLL	19.6144	42.997	27.4248	14.3538	41.0207	31.3803
glcmFeatS_invDiffMom_Wavelets_db_1_LLL	0.345304	0.354466	0.411852	0.363431	0.322184	0.328344
glcmFeatS_invDiffMomNorm_Wavelets_db_1_LLL	0.984992	0.976246	0.974575	0.972438	0.9785	0.981426
glcmFeatS_invDiff_Wavelets_db_1_LLL	0.420983	0.421649	0.472291	0.43817	0.39689	0.404155
glcmFeatS_invDiffNorm_Wavelets_db_1_LLL	0.928003	0.920516	0.916719	0.900062	0.921966	0.925028
glcmFeatS_invVar_Wavelets_db_1_LLL	0.323917	0.307338	0.304214	0.321614	0.301827	0.309947
glcmFeatS_dissimilarity_Wavelets_db_1_LLL	2.88959	3.88912	3.15116	2.59789	3.85807	3.45545
glcmFeatS_diffEntropy_Wavelets_db_1_LLL	2.8982	3.07616	2.66826	2.66754	3.23784	3.04904
glcmFeatS_diffVar_Wavelets_db_1_LLL	19.6144	42.997	27.4248	14.3538	41.0207	31.3803
glcmFeatS_diffAvg_Wavelets_db_1_LLL	0	0	0	0	0	0
glcmFeatS_sumAvg_Wavelets_db_1_LLL	19.3233	21.1033	15.3846	14.3665	21.2699	19.9356
glcmFeatS_sumVar_Wavelets_db_1_LLL	38.7546	84.1427	34.0971	23.8127	111.926	63.2816
glcmFeatS_sumEntropy_Wavelets_db_1_LLL	4.15725	3.90032	3.13906	3.58918	4.56548	4.2972
glcmFeatS_corr_Wavelets_db_1_LLL	0.328725	0.312976	0.0992226	0.208017	0.457473	0.314378
glcmFeatS_clustTendency_Wavelets_db_1_LLL	38.7546	84.1427	34.0971	23.8127	111.926	63.2816
glcmFeatS_clustShade_Wavelets_db_1_LLL	319.971	1748.85	443.36	113.551	2465.8	884.199
glcmFeatS_clustPromin_Wavelets_db_1_LLL	10950.8	64113.8	11566.3	3072.35	102750	35192.2
glcmFeatS_haralickCorr_Wavelets_db_1_LLL	36104	40441.4	10058.2	10726.1	69962.8	47695.9
glcmFeatS_autoCorr_Wavelets_db_1_LLL	98.1777	121.924	60.9437	54.1048	130.901	107.378
glcmFeatS_firstInfCorr_Wavelets_db_1_LLL	-0.30567	-0.430109	-0.473455	-0.405908	-0.338829	-0.35402
glcmFeatS_secondInfCorr_Wavelets_db_1_LLL	0.934147	0.969219	0.954138	0.952765	0.959961	0.955828
rlmFeatS_gln_Wavelets_db_1_LLL	10.6248	8.27769	5.56665	6.0343	14.9565	11.0852
rlmFeatS_glnNorm_Wavelets_db_1_LLL	0.093345	0.102125	0.146733	0.11468	0.0844812	0.0896245
rlmFeatS_glv_Wavelets_db_1_LLL	21.7484	49.4999	28.6313	13.2827	45.4034	31.2927
rlmFeatS_hglre_Wavelets_db_1_LLL	105.074	164.434	94.1616	60.5645	153.136	124.378
rlmFeatS_lglre_Wavelets_db_1_LLL	0.0320215	0.0311139	0.0740422	0.0601515	0.0278615	0.0322618
rlmFeatS_lre_Wavelets_db_1_LLL	1.36507	1.38247	1.48941	1.35199	1.36612	1.33526
rlmFeatS_lrhgle_Wavelets_db_1_LLL	141.791	199.951	117.794	80.2187	187.17	158.011
rlmFeatS_lrlgle_Wavelets_db_1_LLL	0.0371493	0.0359573	0.0924321	0.0692039	0.0345583	0.0380112
rlmFeatS_re_Wavelets_db_1_LLL	4.07395	4.11221	3.52574	3.67235	4.39028	4.17748
rlmFeatS_rln_Wavelets_db_1_LLL	94.4464	66.4287	29.8583	43.8836	146.758	103.62
rlmFeatS_rlnNorm_Wavelets_db_1_LLL	0.827628	0.818251	0.784703	0.832602	0.827583	0.836339
rlmFeatS_rlv_Wavelets_db_1_LLL	0.131029	0.136323	0.168644	0.124131	0.133019	0.121183
rlmFeatS_rp_Wavelets_db_1_LLL	0.90293	0.899145	0.878354	0.905836	0.902669	0.909502
rlmFeatS_sre_Wavelets_db_1_LLL	0.926739	0.922511	0.904641	0.928919	0.927042	0.931509
rlmFeatS_srhgle_Wavelets_db_1_LLL	97.7951	157.306	89.5391	56.5668	146.442	117.68
rlmFeatS_srlgle_Wavelets_db_1_LLL	0.0309239	0.0300932	0.0700166	0.058342	0.0264206	0.0309724
ngtdmFeatS_coarseness_Wavelets_db_1_LLL	0.0488195	0.0481712	0.0804812	0.0915262	0.0275736	0.0423414
ngtdmFeatS_contrast_Wavelets_db_1_LLL	0.310577	0.730591	1.05845	0.338106	0.368621	0.397749
ngtdmFeatS_busyness_Wavelets_db_1_LLL	0.113011	0.0920362	0.15008	0.127916	0.1158	0.109355
ngtdmFeatS_complexity_Wavelets_db_1_LLL	589.429	1296.41	392.225	234.708	1867.7	974.816
ngtdmFeatS_strength_Wavelets_db_1_LLL	10.2288	23.501	17.4999	8.9365	18.4086	14.0021
ngldmFeatS_lde_Wavelets_db_1_LLL	0.00235817	0.0022162	0.00692519	0.00108001	0.000739212	0.00284789
ngldmFeatS_hde_Wavelets_db_1_LLL	7353.13	4134.91	1476.72	2634.72	10012.7	7165.51
ngldmFeatS_lgce_Wavelets_db_1_LLL	0.0302867	0.0292381	0.0696706	0.0568275	0.0269811	0.0309495
ngldmFeatS_hgce_Wavelets_db_1_LLL	104.563	157.011	88.3488	60.1207	147.133	122.051
ngldmFeatS_ldlge_Wavelets_db_1_LLL	9.91444e-06	1.68497e-05	6.07047e-05	2.82514e-05	6.14672e-06	1.05253e-05
ngldmFeatS_ldhge_Wavelets_db_1_LLL	2.42684	2.43122	5.46671	0.325209	0.766418	3.42913
ngldmFeatS_hdlge_Wavelets_db_1_LLL	149.787	80.3716	92.6875	127.221	203.312	158.417
ngldmFeatS_hdhge_Wavelets_db_1_LLL	688708	392910	84821.9	141324	956491	686035
ngldmFeatS_gln_Wavelets_db_1_LLL	12.3651	10.2	7.60465	7.2069	17.5204	12.7647
ngldmFeatS_glnNorm_Wavelets_db_1_LLL	0.0981356	0.113333	0.176852	0.124257	0.0893898	0.0938581
ngldmFeatS_dcn_Wavelets_db_1_LLL	2.69841	2.88889	11.4186	8.03448	2.58163	2.70588
ngldmFeatS_dcnNorm_Wavelets_db_1_LLL	0.021416	0.0320988	0.265549	0.138526	0.0131716	0.0198962
ngldmFeatS_dcp_Wavelets_db_1_LLL	1	1	1	1	1	1
ngldmFeatS_glv_Wavelets_db_1_LLL	20.2445	44.8865	25.4602	12.3202	41.7561	29.1275
ngldmFeatS_dcv_Wavelets_db_1_LLL	514.1	370.407	62.6111	68.7776	1251.35	730.172
ngldmFeatS_entropy_Wavelets_db_1_LLL	6.8443	5.99458	3.32731	4.72611	7.49226	6.86687
ngldmFeatS_energy_Wavelets_db_1_LLL	0.00907029	0.017284	0.166036	0.0529132	0.00572678	0.00897491
szmFeatS_sae_Wavelets_db_1_LLL	0.620783	0.703166	0.627176	0.622881	0.657332	0.592702
szmFeatS_lae_Wavelets_db_1_LLL	24.8889	16.5128	15.8333	11.76	37.2	21.2549
szmFeatS_gln_Wavelets_db_1_LLL	3.44444	2.4359	1.66667	2.44	3.55385	3.35294
szmFeatS_glnNorm_Wavelets_db_1_LLL	0.0765432	0.0624589	0.0925926	0.0976	0.0546746	0.0657439
szmFeatS_szn_Wavelets_db_1_LLL	16.5556	18.2308	6.77778	9.24	26.3231	18.098
szmFeatS_sznNorm_Wavelets_db_1_LLL	0.367901	0.467456	0.376543	0.3696	0.40497	0.354864
szmFeatS_zp_Wavelets_db_1_LLL	0.357143	0.433333	0.418605	0.431034	0.331633	0.375
szmFeatS_lglze_Wavelets_db_1_LLL	0.0542734	0.0476741	0.0784412	0.0909589	0.0368723	0.044403
szmFeatS_hglze_Wavelets_db_1_LLL	121.622	243.974	142.222	70.48	270.123	174
szmFeatS_salgle_Wavelets_db_1_LLL	0.0449523	0.0415883	0.0275482	0.0776664	0.0262544	0.0314003
szmFeatS_sahgle_Wavelets_db_1_LLL	80.4655	212.378	121.166	49.5973	233.898	134.464
szmFeatS_lalgle_Wavelets_db_1_LLL	0.353359	0.240929	0.565563	0.355796	0.584128	0.350951
szmFeatS_lahgle_Wavelets_db_1_LLL	2417.09	1637.82	862.944	671.4	3445.69	2140.33
szmFeatS_glv_Wavelets_db_1_LLL	39.8202	89.3228	48.7778	22.0384	93.4376	57.6986
szmFeatS_szv_Wavelets_db_1_LLL	17.0489	11.1874	10.1265	6.3776	28.1075	14.1438
szmFeatS_ze_Wavelets_db_1_LLL	4.84697	4.70194	3.9477	4.13366	5.34738	5.079
peakValleyFeatureS_peak_Wavelets_db_1_LLL	655.279	803.101	655.279	407.424	803.101	763.115
peakValleyFeatureS_valley_Wavelets_db_1_LLL	-159.444	-137.781	-67.8579	-83.8985	-160.8	-172.79
ivhFeaturesS_meanHist_Wavelets_db_1_LLL	43.0587	102.58	111.406	61.8	69.9138	53.8316
ivhFeaturesS_maxHist_Wavelets_db_1_LLL	655.25	803.15	655.25	407.45	803.15	763.15
ivhFeaturesS_minHist_Wavelets_db_1_LLL	-159.45	-137.75	-67.85	-83.85	-160.85	-172.75
ivhFeaturesS_I50_Wavelets_db_1_LLL	39.75	66.65	85.15	58.45	42.45	41.85
ivhFeaturesS_rangeHist_Wavelets_db_1_LLL	814.7	940.9	723.1	491.3	964	935.9
ivhFeaturesS_Ix20_Wavelets_db_1_LLL	89.75	134.25	134.25	95.35	95.35	90.75
ivhFeaturesS_MOHx20_Wavelets_db_1_LLL	193.335	348.566	298.017	173.473	304.07	237.879
ivhFeaturesS_MOCx20_Wavelets_db_1_LLL	-83.275	-37.9833	3.6	-38.4136	-77.3244	-85.0315
ivhFeaturesS_Ix30_Wavelets_db_1_LLL	71.35	90.75	96.15	89.55	75.55	74.65
ivhFeaturesS_MOHx30_Wavelets_db_1_LLL	157.163	267.018	237.358	150.361	233.723	188.582
ivhFeaturesS_MOCx30_Wavelets_db_1_LLL	-63.2419	-16.7426	18.7667	-21.6441	-57.5638	-63.44
ivhFeaturesS_Ix40_Wavelets_db_1_LLL	51.25	78.05	90.75	72.15	57.75	54.65
ivhFeaturesS_MOHx40_Wavelets_db_1_LLL	132.719	222.385	197.328	132.129	191.525	157.063
ivhFeaturesS_MOCx40_Wavelets_db_1_LLL	-45.562	-1.57778	33.2971	-8.72391	-39.0808	-44.2444
ivhFeaturesS_IabsX200_Wavelets_db_1_LLL	-159.45	-137.75	-67.85	-83.85	-160.85	-172.75
ivhFeaturesS_IabsX300_Wavelets_db_1_LLL	-159.45	-137.75	-67.85	-83.85	-160.85	-172.75
ivhFeaturesS_IabsX400_Wavelets_db_1_LLL	-159.45	-137.75	-67.85	-83.85	-160.85	-172.75
ivhFeaturesS_Vx10_Wavelets_db_1_LLL	14250	10500	5125	6750	21750	15250
ivhFeaturesS_Vx30_Wavelets_db_1_LLL	3500	2000	875	3375	3875	2250
ivhFeaturesS_VabsX0_Wavelets_db_1_LLL	10500	9375	5125	5625	17125	11750
ivhFeaturesS_VabsX10_Wavelets_db_1_LLL	9875	9125	5125	5500	16375	11125
ivhFeaturesS_VabsX30_Wavelets_db_1_LLL	8500	8125	4625	4625	14250	9625

## Sheet: P3
Feature	RO1	R1	R2	RO2	RO3	R3
firstOrderS_min_Original	-50.5903	-30.5408	7.70508	-46.1016	-43.8806	-30.7686
firstOrderS_max_Original	110.426	87.1174	110.426	99.9097	169.942	87.1174
firstOrderS_mean_Original	27.8894	27.8698	34.4334	28.8942	29.7917	29.6089
firstOrderS_range_Original	161.016	117.658	102.72	146.011	213.823	117.886
firstOrderS_std_Original	19.491	16.6053	12.247	18.118	23.3363	15.2917
firstOrderS_var_Original	379.898	275.737	149.988	328.263	544.585	233.837
firstOrderS_median_Original	30.8209	30.236	32.3934	31.4595	31.2703	30.4287
firstOrderS_skewness_Original	-0.528135	-0.670493	2.44413	-0.996788	0.872409	-0.43285
firstOrderS_kurtosis_Original	3.24807	2.11096	10.1496	4.27926	5.26764	3.3898
firstOrderS_entropy_Original	1.57745	1.34505	0.986194	1.57271	1.87458	1.26193
firstOrderS_rms_Original	1028.07	1028	1034.51	1029.05	1030.06	1029.72
firstOrderS_energy_Original	549607040	445966208	324271328	474410304	586741568	372175232
firstOrderS_totalEnergy_Original	68700876800	55745777664	40533913600	59301285888	73342689280	46521905152
firstOrderS_meanAbsDev_Original	13.2283	11.5251	7.87372	11.7834	14.9152	10.0135
firstOrderS_medianAbsDev_Original	12.9213	11.2511	7.65388	11.5416	14.853	9.98623
firstOrderS_P10_Original	3.09971	4.53966	23.4331	8.26481	1.49232	12.874
firstOrderS_P90_Original	44.3315	42.8746	44.5834	43.7381	48.2961	44.3145
firstOrderS_robustMeanAbsDev_Original	7.23134	6.3764	4.38684	6.04113	7.79972	5.18031
firstOrderS_robustMedianAbsDev_Original	7.1328	6.32098	4.34653	5.99175	7.68821	5.17945
firstOrderS_interQuartileRange_Original	15.7552	13.6902	10.5961	13.8768	16.8552	11.5809
firstOrderS_coeffDispersion_Original	0.264541	0.230311	0.158467	0.225227	0.280024	0.188857
firstOrderS_coeffVariation_Original	0.698865	0.595819	0.355672	0.627047	0.783318	0.516457
shapeS_majorAxis_Original	62.1186	48.8461	54.9215	56.1162	62.1185	44.7758
shapeS_minorAxis_Original	43.0122	44.056	36.8069	41.2045	45.3265	41.5229
shapeS_leastAxis_Original	37.029	37.1058	30.2974	37.0366	38.0548	35.0959
shapeS_flatness_Original	0.596102	0.759647	0.551649	0.659999	0.612617	0.783814
shapeS_elongation_Original	0.692421	0.901935	0.670172	0.734271	0.729679	0.927352
shapeS_max3dDiameter_Original	67.4537	55	67.2681	60.4152	71.7635	50.2494
shapeS_max2dDiameterAxialPlane_Original	52.2015	50	42.72	49.4975	63.2456	50
shapeS_max2dDiameterSagittalPlane_Original	60.4152	51.4782	49.2443	57.0088	60.4152	47.1699
shapeS_max2dDiameterCoronalPlane_Original	60.208	51.4782	53.1507	57.0088	60.8276	42.72
shapeS_surfArea_Original	99.058	89.4349	72.5603	88.7397	101.29	73.7954
shapeS_volume_Original	65	52.75	37.875	56	69.125	43.875
shapeS_filledVolume_Original	65	52.875	37.875	56	69.125	43.875
shapeS_Compactness1_Original	0.0371966	0.0351874	0.0345724	0.0377951	0.0382567	0.039048
shapeS_Compactness2_Original	0.491598	0.439923	0.424678	0.507545	0.520018	0.54175
shapeS_spherDisprop_Original	1.26706	1.31484	1.33039	1.25365	1.24354	1.22669
shapeS_sphericity_Original	0.789229	0.760546	0.751658	0.797673	0.804154	0.815204
shapeS_surfToVolRatio_Original	1.52397	1.69545	1.91578	1.58464	1.46532	1.68195
glcmFeatS_energy_Original	0.302251	0.339506	0.4775	0.351347	0.266062	0.335806
glcmFeatS_jointEntropy_Original	2.71267	2.42231	1.81489	2.40455	3.01046	2.38782
glcmFeatS_jointMax_Original	0.520298	0.553756	0.675724	0.567294	0.485897	0.548621
glcmFeatS_jointAvg_Original	4.76411	3.75682	1.92154	3.78747	3.81583	3.81028
glcmFeatS_jointVar_Original	0.54334	0.407068	0.268531	0.420895	0.757547	0.360282
glcmFeatS_contrast_Original	0.890361	0.659112	0.415332	0.623291	1.22149	0.584317
glcmFeatS_invDiffMom_Original	0.762355	0.791315	0.856123	0.796505	0.734322	0.79678
glcmFeatS_invDiffMomNorm_Original	0.987112	0.983281	0.985134	0.984044	0.986262	0.984975
glcmFeatS_invDiff_Original	0.776798	0.80163	0.861511	0.806422	0.753132	0.804792
glcmFeatS_invDiffNorm_Original	0.9433	0.938107	0.950927	0.939827	0.940858	0.940282
glcmFeatS_invVar_Original	0.323604	0.310879	0.232079	0.305149	0.32948	0.324087
glcmFeatS_dissimilarity_Original	0.542715	0.45731	0.308841	0.44304	0.639082	0.43588
glcmFeatS_diffEntropy_Original	1.40561	1.26093	1.00974	1.23338	1.55202	1.20721
glcmFeatS_diffVar_Original	0.890361	0.659112	0.415332	0.623291	1.22149	0.584317
glcmFeatS_diffAvg_Original	0	0	0	0	0	0
glcmFeatS_sumAvg_Original	9.52822	7.51363	3.84308	7.57494	7.63166	7.62056
glcmFeatS_sumVar_Original	1.283	0.96916	0.658791	1.06029	1.8087	0.856809
glcmFeatS_sumEntropy_Original	1.97683	1.80768	1.45196	1.81508	2.17417	1.77797
glcmFeatS_corr_Original	0.180692	0.191522	0.221195	0.255143	0.186038	0.189562
glcmFeatS_clustTendency_Original	1.283	0.96916	0.658791	1.06029	1.8087	0.856809
glcmFeatS_clustShade_Original	-0.657834	-0.709152	0.396173	-1.10173	1.74808	-0.427199
glcmFeatS_clustPromin_Original	10.1037	4.63014	3.49496	7.57716	24.3095	3.59781
glcmFeatS_haralickCorr_Original	463.192	220.64	40.3946	219.044	357.449	226.986
glcmFeatS_autoCorr_Original	22.7951	14.1913	3.75356	14.4548	14.7076	14.5866
glcmFeatS_firstInfCorr_Original	-0.0670511	-0.0609261	-0.0925638	-0.0790266	-0.0722645	-0.062389
glcmFeatS_secondInfCorr_Original	0.403815	0.361942	0.392356	0.400936	0.43605	0.367374
rlmFeatS_gln_Original	88.2438	77.6244	73.8695	78.9565	87.3636	69.2961
rlmFeatS_glnNorm_Original	0.306599	0.340115	0.496344	0.334999	0.275479	0.363844
rlmFeatS_glv_Original	1.07514	0.800994	0.505924	0.918531	1.49717	0.71363
rlmFeatS_hglre_Original	21.06	13.136	4.38612	13.4564	14.4108	14.0329
rlmFeatS_lglre_Original	0.0637976	0.107431	0.386617	0.12211	0.122514	0.0978065
rlmFeatS_lre_Original	5.30508	5.39495	6.41817	5.78152	4.93365	5.24016
rlmFeatS_lrhgle_Original	125.896	81.0738	25.2506	87.7696	75.4711	79.7037
rlmFeatS_lrlgle_Original	0.244611	0.402175	1.97031	0.445777	0.387142	0.380589
rlmFeatS_re_Original	3.398	3.29505	3.1051	3.39072	3.50093	3.26583
rlmFeatS_rln_Original	126.466	92.3605	49.5344	93.4628	148.414	76.6133
rlmFeatS_rlnNorm_Original	0.439341	0.404383	0.330239	0.395422	0.468433	0.401025
rlmFeatS_rlv_Original	1.94827	1.87329	2.0143	2.04187	1.82959	1.74037
rlmFeatS_rp_Original	0.551775	0.538826	0.488195	0.524382	0.572124	0.540872
rlmFeatS_sre_Original	0.686007	0.656941	0.572173	0.647724	0.709634	0.652176
rlmFeatS_srhgle_Original	13.6808	8.05804	2.80112	8.18718	10.0636	8.81571
rlmFeatS_srlgle_Original	0.0497237	0.0822896	0.241306	0.0955806	0.10101	0.0730557
ngtdmFeatS_coarseness_Original	0.0131084	0.0157525	0.0415039	0.0169468	0.0134164	0.0229222
ngtdmFeatS_contrast_Original	0.0145811	0.0183152	0.00809072	0.0192604	0.0171559	0.0137513
ngtdmFeatS_busyness_Original	1.40881	2.12514	1.87578	1.95791	1.56224	1.41182
ngtdmFeatS_complexity_Original	15.4207	7.47321	3.34667	6.68941	24.1301	6.35182
ngtdmFeatS_strength_Original	0.315966	0.190384	0.398468	0.190461	0.464898	0.262579
ngldmFeatS_lde_Original	4.90809e-05	5.29468e-05	8.53834e-05	5.24483e-05	5.07168e-05	5.64351e-05
ngldmFeatS_hde_Original	30020.3	27105.1	19807.1	27691.9	31129.1	24680.1
ngldmFeatS_lgce_Original	0.0543799	0.089659	0.346529	0.0972135	0.0997221	0.0841287
ngldmFeatS_hgce_Original	22.4135	14.1066	4.07921	14.3594	14.8029	14.6239
ngldmFeatS_ldlge_Original	3.19014e-06	5.59157e-06	2.68694e-05	7.26499e-06	5.93138e-06	5.90064e-06
ngldmFeatS_ldhge_Original	0.00100993	0.000696921	0.000353846	0.000684352	0.000747765	0.000782019
ngldmFeatS_hdlge_Original	1428.57	2135.77	7252.33	2176.33	2605.91	1872.01
ngldmFeatS_hdhge_Original	708235	397912	78225.4	413851	475871	366758
ngldmFeatS_gln_Original	235.05	205.929	198.386	223.871	229.033	177.786
ngldmFeatS_glnNorm_Original	0.452019	0.487983	0.65474	0.499711	0.414164	0.506514
ngldmFeatS_dcn_Original	3.97692	3.56872	3.15182	3.49554	4.06691	3.37037
ngldmFeatS_dcnNorm_Original	0.00764793	0.00845668	0.010402	0.00780253	0.00735426	0.00960219
ngldmFeatS_dcp_Original	1	1	1	1	1	1
ngldmFeatS_glv_Original	0.701446	0.528633	0.287641	0.580033	0.95319	0.459753
ngldmFeatS_dcv_Original	2524.29	2293.66	1665.73	2287.24	2740.19	1906.65
ngldmFeatS_entropy_Original	8.00957	7.81549	7.27246	7.8124	8.18756	7.46695
ngldmFeatS_energy_Original	0.00465237	0.00530087	0.00757006	0.00508211	0.00408425	0.00668014
szmFeatS_sae_Original	0.651336	0.495948	0.582452	0.507089	0.612331	0.489443
szmFeatS_lae_Original	3026.21	3354.4	3977.27	3778.69	2582.7	2636.22
szmFeatS_gln_Original	8.74359	6.44	4.2	7	9.04255	5.43478
szmFeatS_glnNorm_Original	0.224195	0.2576	0.28	0.269231	0.192395	0.236295
szmFeatS_szn_Original	15.5641	5.96	5	6.76923	16.617	6.65217
szmFeatS_sznNorm_Original	0.39908	0.2384	0.333333	0.260355	0.353554	0.289225
szmFeatS_zp_Original	0.075	0.0592417	0.049505	0.0580357	0.084991	0.0655271
szmFeatS_lglze_Original	0.127206	0.2121	0.342944	0.213558	0.278864	0.214988
szmFeatS_hglze_Original	19.4615	12.64	9	12.3077	17.4681	12
szmFeatS_salgle_Original	0.0992742	0.133372	0.186665	0.087647	0.223568	0.145683
szmFeatS_sahgle_Original	12.6355	6.77276	6.07088	6.34918	11.7952	5.69847
szmFeatS_lalgle_Original	127.62	223.077	1070.13	250.401	174.851	173.864
szmFeatS_lahgle_Original	73158	51859.2	15630.1	58660.3	39554.9	40946.6
szmFeatS_glv_Original	3.66601	2.4	1.52889	2.36095	5.1435	2.20038
szmFeatS_szv_Original	2848.43	3069.47	3569.23	3481.79	2444.26	2403.32
szmFeatS_ze_Original	3.80979	3.78347	3.32323	3.60789	4.09913	3.58835
peakValleyFeatureS_peak_Original	101.541	69.1182	87.9834	89.2139	136.585	69.1182
peakValleyFeatureS_valley_Original	-50.5903	-30.5408	7.70508	-46.1016	-43.8806	-30.7686
ivhFeaturesS_meanHist_Original	27.891	27.8713	34.4365	28.8969	29.7934	29.6104
ivhFeaturesS_maxHist_Original	110.45	87.15	110.45	99.95	169.95	87.15
ivhFeaturesS_minHist_Original	-50.55	-30.55	7.75	-46.15	-43.85	-30.75
ivhFeaturesS_I50_Original	30.85	30.25	32.35	31.55	31.25	30.45
ivhFeaturesS_rangeHist_Original	161	117.7	102.7	146.1	213.8	117.9
ivhFeaturesS_Ix20_Original	39.55	38.55	40.15	39.45	40.45	38.45
ivhFeaturesS_MOHx20_Original	50.0024	46.8244	51.1597	48.8678	58.5982	48.1028
ivhFeaturesS_MOCx20_Original	-1.28173	2.11548	22.0195	2.44213	-1.40273	8.30286
ivhFeaturesS_Ix30_Original	35.65	34.75	37.25	35.75	36.65	34.45
ivhFeaturesS_MOHx30_Original	45.8051	43.4823	47.1621	45.0485	52.041	44.207
ivhFeaturesS_MOCx30_Original	6.22871	8.97302	24.0039	9.65224	6	13.6144
ivhFeaturesS_Ix40_Original	32.85	32.35	34.35	33.25	33.35	32.25
ivhFeaturesS_MOHx40_Original	42.929	40.9061	44.1346	42.392	47.6914	41.2493
ivhFeaturesS_MOCx40_Original	11.199	13.3159	25.4725	14.1539	11.2391	17.1493
ivhFeaturesS_IabsX200_Original	-50.55	-30.55	0.05	-46.15	-43.85	-30.75
ivhFeaturesS_IabsX300_Original	-50.55	-30.55	0.05	-46.15	-43.85	-30.75
ivhFeaturesS_IabsX400_Original	-50.55	-30.55	0.05	-46.15	-43.85	-30.75
ivhFeaturesS_Vx10_Original	64375	51750	36625	55125	68125	43375
ivhFeaturesS_Vx30_Original	60000	47500	9625	52500	52625	41125
ivhFeaturesS_VabsX0_Original	59125	48750	37875	52125	62375	41875
ivhFeaturesS_VabsX10_Original	55250	45625	37625	49750	58625	39875
ivhFeaturesS_VabsX30_Original	34000	26750	24000	30625	37000	22625
firstOrderS_min_LoG_radius_5mm_sigma_0_5mm	-18.8302	-14.9734	-22.0039	-17.7024	-22.51	-14.399
firstOrderS_max_LoG_radius_5mm_sigma_0_5mm	11.7721	9.3778	7.35252	8.79644	11.7721	8.93965
firstOrderS_mean_LoG_radius_5mm_sigma_0_5mm	-0.650683	-0.845774	-1.83621	-0.948255	-0.656241	-1.01237
firstOrderS_range_LoG_radius_5mm_sigma_0_5mm	30.6024	24.3512	29.3564	26.4989	34.2821	23.3387
firstOrderS_std_LoG_radius_5mm_sigma_0_5mm	3.37944	3.17984	3.40132	3.0474	3.85191	2.9553
firstOrderS_var_LoG_radius_5mm_sigma_0_5mm	11.4206	10.1114	11.569	9.28663	14.8372	8.7338
firstOrderS_median_LoG_radius_5mm_sigma_0_5mm	-0.465679	-0.459299	-0.949529	-0.608	-0.409774	-0.663075
firstOrderS_skewness_LoG_radius_5mm_sigma_0_5mm	-0.44011	-0.60598	-2.19155	-0.804174	-0.897468	-0.662941
firstOrderS_kurtosis_LoG_radius_5mm_sigma_0_5mm	4.58538	3.18698	8.57453	4.13904	5.50101	2.89381
firstOrderS_entropy_LoG_radius_5mm_sigma_0_5mm	0.22619	-3.20343e-16	0.140327	0.0883933	0.553008	-3.20343e-16
firstOrderS_rms_LoG_radius_5mm_sigma_0_5mm	999.355	999.159	998.169	999.056	999.351	998.992
firstOrderS_energy_LoG_radius_5mm_sigma_0_5mm	519329472	421290752	301891744	447154944	552282624	350292768
firstOrderS_totalEnergy_LoG_radius_5mm_sigma_0_5mm	64916185088	52661342208	37736468480	55894368256	69035327488	43786596352
firstOrderS_meanAbsDev_LoG_radius_5mm_sigma_0_5mm	2.28864	2.21923	2.35883	2.12234	2.53091	2.11754
firstOrderS_medianAbsDev_LoG_radius_5mm_sigma_0_5mm	2.28208	2.19202	2.27576	2.09463	2.51886	2.09508
firstOrderS_P10_LoG_radius_5mm_sigma_0_5mm	-4.4521	-4.34789	-5.36126	-4.22474	-4.3984	-4.24783
firstOrderS_P90_LoG_radius_5mm_sigma_0_5mm	2.81669	2.18265	1.05724	1.94618	2.99261	1.99598
firstOrderS_robustMeanAbsDev_LoG_radius_5mm_sigma_0_5mm	1.3065	1.29524	1.45335	1.2397	1.38618	1.28324
firstOrderS_robustMedianAbsDev_LoG_radius_5mm_sigma_0_5mm	1.3001	1.27659	1.42114	1.22438	1.37945	1.27091
firstOrderS_interQuartileRange_LoG_radius_5mm_sigma_0_5mm	2.96248	3.06782	3.47003	2.95316	3.1106	3.04255
firstOrderS_coeffDispersion_LoG_radius_5mm_sigma_0_5mm	-2.12049	-1.6913	-1.13666	-1.63069	-2.23972	-1.59269
firstOrderS_coeffVariation_LoG_radius_5mm_sigma_0_5mm	-5.19368	-3.75968	-1.85236	-3.21369	-5.86966	-2.91919
shapeS_majorAxis_LoG_radius_5mm_sigma_0_5mm	62.1186	48.8461	54.9215	56.1162	62.1185	44.7758
shapeS_minorAxis_LoG_radius_5mm_sigma_0_5mm	43.0122	44.056	36.8069	41.2045	45.3265	41.5229
shapeS_leastAxis_LoG_radius_5mm_sigma_0_5mm	37.029	37.1058	30.2974	37.0366	38.0548	35.0959
shapeS_flatness_LoG_radius_5mm_sigma_0_5mm	0.596102	0.759647	0.551649	0.659999	0.612617	0.783814
shapeS_elongation_LoG_radius_5mm_sigma_0_5mm	0.692421	0.901935	0.670172	0.734271	0.729679	0.927352
shapeS_max3dDiameter_LoG_radius_5mm_sigma_0_5mm	67.4537	55	67.2681	60.4152	71.7635	50.2494
shapeS_max2dDiameterAxialPlane_LoG_radius_5mm_sigma_0_5mm	52.2015	50	42.72	49.4975	63.2456	50
shapeS_max2dDiameterSagittalPlane_LoG_radius_5mm_sigma_0_5mm	60.4152	51.4782	49.2443	57.0088	60.4152	47.1699
shapeS_max2dDiameterCoronalPlane_LoG_radius_5mm_sigma_0_5mm	60.208	51.4782	53.1507	57.0088	60.8276	42.72
shapeS_surfArea_LoG_radius_5mm_sigma_0_5mm	99.058	89.4349	72.5603	88.7397	101.29	73.7954
shapeS_volume_LoG_radius_5mm_sigma_0_5mm	65	52.75	37.875	56	69.125	43.875
shapeS_filledVolume_LoG_radius_5mm_sigma_0_5mm	65	52.875	37.875	56	69.125	43.875
shapeS_Compactness1_LoG_radius_5mm_sigma_0_5mm	0.0371966	0.0351874	0.0345724	0.0377951	0.0382567	0.039048
shapeS_Compactness2_LoG_radius_5mm_sigma_0_5mm	0.491598	0.439923	0.424678	0.507545	0.520018	0.54175
shapeS_spherDisprop_LoG_radius_5mm_sigma_0_5mm	1.26706	1.31484	1.33039	1.25365	1.24354	1.22669
shapeS_sphericity_LoG_radius_5mm_sigma_0_5mm	0.789229	0.760546	0.751658	0.797673	0.804154	0.815204
shapeS_surfToVolRatio_LoG_radius_5mm_sigma_0_5mm	1.52397	1.69545	1.91578	1.58464	1.46532	1.68195
glcmFeatS_energy_LoG_radius_5mm_sigma_0_5mm	0.268179	0.270231	0.297833	0.275917	0.263414	0.27088
glcmFeatS_jointEntropy_LoG_radius_5mm_sigma_0_5mm	1.94985	1.94415	1.87368	1.92962	1.96251	1.94294
glcmFeatS_jointMax_LoG_radius_5mm_sigma_0_5mm	0.355689	0.364211	0.432319	0.380501	0.338202	0.367354
glcmFeatS_jointAvg_LoG_radius_5mm_sigma_0_5mm	1.41184	1.40512	1.35941	1.39496	1.4241	1.4054
glcmFeatS_jointVar_LoG_radius_5mm_sigma_0_5mm	0.242112	0.240962	0.230189	0.238883	0.244118	0.240934
glcmFeatS_contrast_LoG_radius_5mm_sigma_0_5mm	0.464948	0.461331	0.416535	0.449075	0.475391	0.454495
glcmFeatS_invDiffMom_LoG_radius_5mm_sigma_0_5mm	0.767526	0.769334	0.791732	0.775462	0.762305	0.772752
glcmFeatS_invDiffMomNorm_LoG_radius_5mm_sigma_0_5mm	0.90701	0.907734	0.916693	0.910185	0.904922	0.909101
glcmFeatS_invDiff_LoG_radius_5mm_sigma_0_5mm	0.767526	0.769334	0.791732	0.775462	0.762305	0.772752
glcmFeatS_invDiffNorm_LoG_radius_5mm_sigma_0_5mm	0.845017	0.846223	0.861155	0.850308	0.841536	0.848502
glcmFeatS_invVar_LoG_radius_5mm_sigma_0_5mm	0.464948	0.461331	0.416535	0.449075	0.475391	0.454495
glcmFeatS_dissimilarity_LoG_radius_5mm_sigma_0_5mm	0.464948	0.461331	0.416535	0.449075	0.475391	0.454495
glcmFeatS_diffEntropy_LoG_radius_5mm_sigma_0_5mm	0.993045	0.99377	0.976106	0.989329	0.995233	0.992043
glcmFeatS_diffVar_LoG_radius_5mm_sigma_0_5mm	0.464948	0.461331	0.416535	0.449075	0.475391	0.454495
glcmFeatS_diffAvg_LoG_radius_5mm_sigma_0_5mm	0	0	0	0	0	0
glcmFeatS_sumAvg_LoG_radius_5mm_sigma_0_5mm	2.82367	2.81025	2.71883	2.78992	2.84821	2.8108
glcmFeatS_sumVar_LoG_radius_5mm_sigma_0_5mm	0.503502	0.502515	0.504223	0.506455	0.501079	0.50924
glcmFeatS_sumEntropy_LoG_radius_5mm_sigma_0_5mm	1.4849	1.48281	1.45715	1.48055	1.48712	1.48844
glcmFeatS_corr_LoG_radius_5mm_sigma_0_5mm	0.0400487	0.0427083	0.0954238	0.0602481	0.0264668	0.0567949
glcmFeatS_clustTendency_LoG_radius_5mm_sigma_0_5mm	0.503502	0.502515	0.504223	0.506455	0.501079	0.50924
glcmFeatS_clustShade_LoG_radius_5mm_sigma_0_5mm	0.0964217	0.103049	0.166773	0.119027	0.0806566	0.106579
glcmFeatS_clustPromin_LoG_radius_5mm_sigma_0_5mm	0.507815	0.506921	0.525529	0.514643	0.503346	0.515158
glcmFeatS_haralickCorr_LoG_radius_5mm_sigma_0_5mm	236.154	195.408	82.6282	159.013	331.441	203.339
glcmFeatS_autoCorr_LoG_radius_5mm_sigma_0_5mm	2.00304	1.9847	1.86997	1.96035	2.03461	1.98895
glcmFeatS_firstInfCorr_LoG_radius_5mm_sigma_0_5mm	-0.00448845	-0.00346236	-0.0110888	-0.0059281	-0.00345603	-0.00453525
glcmFeatS_secondInfCorr_LoG_radius_5mm_sigma_0_5mm	0.0832015	0.0715595	0.123863	0.0890545	0.0757721	0.0753439
rlmFeatS_gln_LoG_radius_5mm_sigma_0_5mm	156.501	129.828	103.839	135.926	166.743	109.524
rlmFeatS_glnNorm_LoG_radius_5mm_sigma_0_5mm	0.504675	0.50677	0.575419	0.513901	0.502473	0.516798
rlmFeatS_glv_LoG_radius_5mm_sigma_0_5mm	0.247662	0.246615	0.212291	0.24305	0.248764	0.241601
rlmFeatS_hglre_LoG_radius_5mm_sigma_0_5mm	2.3654	2.32881	1.91814	2.25375	2.41021	2.22933
rlmFeatS_lglre_LoG_radius_5mm_sigma_0_5mm	0.658649	0.667796	0.770465	0.686563	0.647448	0.692667
rlmFeatS_lre_LoG_radius_5mm_sigma_0_5mm	3.8777	3.65609	3.77621	3.92056	3.86321	3.66456
rlmFeatS_lrhgle_LoG_radius_5mm_sigma_0_5mm	7.9404	7.41287	6.73077	7.69386	8.12477	7.3482
rlmFeatS_lrlgle_LoG_radius_5mm_sigma_0_5mm	2.86202	2.7169	3.03757	2.97723	2.79782	2.74366
rlmFeatS_re_LoG_radius_5mm_sigma_0_5mm	2.57325	2.5328	2.46481	2.58418	2.56697	2.53444
rlmFeatS_rln_LoG_radius_5mm_sigma_0_5mm	130.789	109.44	73.7498	108.657	142.283	88.9369
rlmFeatS_rlnNorm_LoG_radius_5mm_sigma_0_5mm	0.41836	0.426298	0.404994	0.408224	0.425709	0.418037
rlmFeatS_rlv_LoG_radius_5mm_sigma_0_5mm	1.01805	0.926317	0.900955	1.00671	1.0441	0.893127
rlmFeatS_rp_LoG_radius_5mm_sigma_0_5mm	0.596154	0.607	0.595583	0.590144	0.599944	0.60355
rlmFeatS_sre_LoG_radius_5mm_sigma_0_5mm	0.661003	0.669442	0.642201	0.651449	0.668197	0.659829
rlmFeatS_srhgle_LoG_radius_5mm_sigma_0_5mm	1.6632	1.65624	1.26585	1.55637	1.70424	1.53604
rlmFeatS_srlgle_LoG_radius_5mm_sigma_0_5mm	0.410453	0.422743	0.48629	0.425218	0.409186	0.440777
ngtdmFeatS_coarseness_LoG_radius_5mm_sigma_0_5mm	0.00793444	0.00977038	0.0148501	0.00936224	0.00735146	0.0118193
ngtdmFeatS_contrast_LoG_radius_5mm_sigma_0_5mm	0.116294	0.115279	0.0865392	0.110111	0.119639	0.111638
ngtdmFeatS_busyness_LoG_radius_5mm_sigma_0_5mm	289.987	273.366	242.904	451.432	252.427	329.97
ngtdmFeatS_complexity_LoG_radius_5mm_sigma_0_5mm	0.484742	0.485072	0.444486	0.47684	0.491961	0.482095
ngtdmFeatS_strength_LoG_radius_5mm_sigma_0_5mm	0.00797447	0.00983104	0.0156121	0.00947952	0.00737883	0.011976
ngldmFeatS_lde_LoG_radius_5mm_sigma_0_5mm	4.90809e-05	5.29468e-05	8.53834e-05	5.24483e-05	5.07168e-05	5.64351e-05
ngldmFeatS_hde_LoG_radius_5mm_sigma_0_5mm	30020.3	27105.1	19807.1	27691.9	31129.1	24680.1
ngldmFeatS_lgce_LoG_radius_5mm_sigma_0_5mm	0.695673	0.703199	0.784653	0.720424	0.68264	0.717949
ngldmFeatS_hgce_LoG_radius_5mm_sigma_0_5mm	2.21731	2.1872	1.86139	2.1183	2.26944	2.12821
ngldmFeatS_ldlge_LoG_radius_5mm_sigma_0_5mm	3.46181e-05	3.74947e-05	7.56996e-05	3.84615e-05	3.54771e-05	4.1614e-05
ngldmFeatS_ldhge_LoG_radius_5mm_sigma_0_5mm	0.000106932	0.000114755	0.000124118	0.000108396	0.000111676	0.000115719
ngldmFeatS_hdlge_LoG_radius_5mm_sigma_0_5mm	19934.3	18302.1	13865.8	18714.5	20372.2	16664.8
ngldmFeatS_hdhge_LoG_radius_5mm_sigma_0_5mm	70364.3	62317.4	43572	63601.6	74156.6	56741.4
ngldmFeatS_gln_LoG_radius_5mm_sigma_0_5mm	269.235	220.175	178.96	238.504	283.033	186.282
ngldmFeatS_glnNorm_LoG_radius_5mm_sigma_0_5mm	0.517759	0.521743	0.590628	0.532376	0.511813	0.530718
ngldmFeatS_dcn_LoG_radius_5mm_sigma_0_5mm	3.97692	3.56872	3.15182	3.49554	4.06691	3.37037
ngldmFeatS_dcnNorm_LoG_radius_5mm_sigma_0_5mm	0.00764793	0.00845668	0.010402	0.00780253	0.00735426	0.00960219
ngldmFeatS_dcp_LoG_radius_5mm_sigma_0_5mm	1	1	1	1	1	1
ngldmFeatS_glv_LoG_radius_5mm_sigma_0_5mm	0.241121	0.239129	0.204686	0.233812	0.244094	0.234641
ngldmFeatS_dcv_LoG_radius_5mm_sigma_0_5mm	2524.29	2293.66	1665.73	2287.24	2740.19	1906.65
ngldmFeatS_entropy_LoG_radius_5mm_sigma_0_5mm	7.78717	7.7458	7.13621	7.70107	7.95194	7.48236
ngldmFeatS_energy_LoG_radius_5mm_sigma_0_5mm	0.00535503	0.00544687	0.00828895	0.00563018	0.00482327	0.00659897
szmFeatS_sae_LoG_radius_5mm_sigma_0_5mm	0.333344	2.56176e-05	7.67757e-05	0.33335	1.40449e-05	0.33336
szmFeatS_lae_LoG_radius_5mm_sigma_0_5mm	46527.3	46457	27112.5	35506	78258.5	21707.7
szmFeatS_gln_LoG_radius_5mm_sigma_0_5mm	1.66667	1	1	1.66667	1	1.66667
szmFeatS_glnNorm_LoG_radius_5mm_sigma_0_5mm	0.555556	0.5	0.5	0.555556	0.5	0.555556
szmFeatS_szn_LoG_radius_5mm_sigma_0_5mm	1	1	1	1	1	1
szmFeatS_sznNorm_LoG_radius_5mm_sigma_0_5mm	0.333333	0.5	0.5	0.333333	0.5	0.333333
szmFeatS_zp_LoG_radius_5mm_sigma_0_5mm	0.00576923	0.00473934	0.00660066	0.00669643	0.00361664	0.00854701
szmFeatS_lglze_LoG_radius_5mm_sigma_0_5mm	0.5	0.625	0.625	0.5	0.625	0.5
szmFeatS_hglze_LoG_radius_5mm_sigma_0_5mm	3	2.5	2.5	3	2.5	3
szmFeatS_salgle_LoG_radius_5mm_sigma_0_5mm	0.0833387	1.21714e-05	2.72315e-05	0.0833406	7.19633e-06	0.0833451
szmFeatS_sahgle_LoG_radius_5mm_sigma_0_5mm	1.33337	7.94022e-05	0.000274952	1.33339	4.14392e-05	1.33342
szmFeatS_lalgle_LoG_radius_5mm_sigma_0_5mm	35502.1	35998.6	24274.1	28616.8	57725	17417.2
szmFeatS_lahgle_LoG_radius_5mm_sigma_0_5mm	90628.3	88290.5	38466	63063	160392	38869.7
szmFeatS_glv_LoG_radius_5mm_sigma_0_5mm	0.222222	0.25	0.25	0.222222	0.25	0.222222
szmFeatS_szv_LoG_radius_5mm_sigma_0_5mm	16482.9	1936	4160.25	13205.6	1806.25	8018.67
szmFeatS_ze_LoG_radius_5mm_sigma_0_5mm	1.58496	1	1	1.58496	1	1.58496
peakValleyFeatureS_peak_LoG_radius_5mm_sigma_0_5mm	11.7721	9.3778	1.84052	8.79644	11.7721	8.93965
peakValleyFeatureS_valley_LoG_radius_5mm_sigma_0_5mm	-18.8302	-10.3982	-19.8784	-13.6032	-18.8504	-10.2823
ivhFeaturesS_meanHist_LoG_radius_5mm_sigma_0_5mm	-0.650769	-0.845024	-1.83614	-0.948661	-0.655425	-1.01097
ivhFeaturesS_maxHist_LoG_radius_5mm_sigma_0_5mm	11.75	9.35	7.35	8.75	11.75	8.95
ivhFeaturesS_minHist_LoG_radius_5mm_sigma_0_5mm	-18.85	-14.95	-22.05	-17.75	-22.55	-14.35
ivhFeaturesS_I50_LoG_radius_5mm_sigma_0_5mm	-0.45	-0.45	-0.95	-0.65	-0.45	-0.65
ivhFeaturesS_rangeHist_LoG_radius_5mm_sigma_0_5mm	30.6	24.3	29.4	26.5	34.3	23.3
ivhFeaturesS_Ix20_LoG_radius_5mm_sigma_0_5mm	1.15	0.95	0.35	0.85	1.35	0.75
ivhFeaturesS_MOHx20_LoG_radius_5mm_sigma_0_5mm	3.45531	2.96124	1.35149	2.65652	4.07589	2.44467
ivhFeaturesS_MOCx20_LoG_radius_5mm_sigma_0_5mm	-5.22087	-5.34524	-6.8517	-5.30341	-5.83909	-5.34403
ivhFeaturesS_Ix30_LoG_radius_5mm_sigma_0_5mm	0.55	0.35	-0.05	0.35	0.55	0.35
ivhFeaturesS_MOHx30_LoG_radius_5mm_sigma_0_5mm	2.67595	2.17105	0.964433	1.96168	2.845	1.86495
ivhFeaturesS_MOCx30_LoG_radius_5mm_sigma_0_5mm	-4.23117	-4.4814	-5.61889	-4.29701	-4.64818	-4.3319
ivhFeaturesS_Ix40_LoG_radius_5mm_sigma_0_5mm	0.05	-0.05	-0.45	-0.15	0.15	-0.15
ivhFeaturesS_MOHx40_LoG_radius_5mm_sigma_0_5mm	2.06517	1.65734	0.67381	1.47772	2.36216	1.39621
ivhFeaturesS_MOCx40_LoG_radius_5mm_sigma_0_5mm	-3.51456	-3.73509	-4.78636	-3.64091	-3.85922	-3.72206
ivhFeaturesS_IabsX200_LoG_radius_5mm_sigma_0_5mm	-18.85	-14.95	-22.05	-17.75	-22.55	-14.35
ivhFeaturesS_IabsX300_LoG_radius_5mm_sigma_0_5mm	-18.85	-14.95	-22.05	-17.75	-22.55	-14.35
ivhFeaturesS_IabsX400_LoG_radius_5mm_sigma_0_5mm	-18.85	-14.95	-22.05	-17.75	-22.55	-14.35
ivhFeaturesS_Vx10_LoG_radius_5mm_sigma_0_5mm	64750	52250	37625	55875	69000	43625
ivhFeaturesS_Vx30_LoG_radius_5mm_sigma_0_5mm	64250	51375	37250	55250	68000	42375
ivhFeaturesS_VabsX0_LoG_radius_5mm_sigma_0_5mm	26375	20875	10875	20875	29250	16500
ivhFeaturesS_VabsX10_LoG_radius_5mm_sigma_0_5mm	375	0	0	0	500	0
ivhFeaturesS_VabsX30_LoG_radius_5mm_sigma_0_5mm	0	0	0	0	0	0
firstOrderS_min_Wavelets_db_1_HHH	-30.7053	-30.7053	-28.236	-29.7981	-31.0185	-28.236
firstOrderS_max_Wavelets_db_1_HHH	36.8075	36.8075	28.4442	28.4442	36.8075	36.8075
firstOrderS_mean_Wavelets_db_1_HHH	0.754963	0.525961	0.743548	1.11177	0.817737	1.04771
firstOrderS_range_Wavelets_db_1_HHH	67.5128	67.5128	56.6803	58.2424	67.826	65.0435
firstOrderS_std_Wavelets_db_1_HHH	9.24796	8.60054	7.77692	8.12839	9.26977	8.07395
firstOrderS_var_Wavelets_db_1_HHH	85.5247	73.9693	60.4806	66.0707	85.9287	65.1887
firstOrderS_median_Wavelets_db_1_HHH	0.683152	0.434903	0.165356	0.683152	0.654911	0.582463
firstOrderS_skewness_Wavelets_db_1_HHH	-0.125582	-0.0761037	0.288784	0.0876837	0.0245132	0.424952
firstOrderS_kurtosis_Wavelets_db_1_HHH	1.89165	2.41519	2.60397	1.66715	1.55463	2.26099
firstOrderS_entropy_Wavelets_db_1_HHH	0.841172	0.787391	0.905865	0.794953	0.879478	0.921077
firstOrderS_rms_Wavelets_db_1_HHH	1000.8	1000.56	1000.77	1001.14	1000.86	1001.08
firstOrderS_energy_Wavelets_db_1_HHH	520829952	422475232	303469056	449026240	553952320	351758720
firstOrderS_totalEnergy_Wavelets_db_1_HHH	65103745024	52809404416	37933633536	56128278528	69244043264	43969839104
firstOrderS_meanAbsDev_Wavelets_db_1_HHH	6.48385	5.95886	5.29197	5.82028	6.61268	5.70284
firstOrderS_medianAbsDev_Wavelets_db_1_HHH	6.48352	5.95832	5.27121	5.80767	6.6116	5.68778
firstOrderS_P10_Wavelets_db_1_HHH	-10.0077	-8.23456	-6.37559	-6.98666	-10.2317	-6.95973
firstOrderS_P90_Wavelets_db_1_HHH	11.5591	10.5522	10.5249	11.2827	11.8112	10.6321
firstOrderS_robustMeanAbsDev_Wavelets_db_1_HHH	3.71174	3.37981	2.92972	3.46191	3.89459	3.34487
firstOrderS_robustMedianAbsDev_Wavelets_db_1_HHH	3.71034	3.37857	2.92461	3.45516	3.8935	3.3409
firstOrderS_interQuartileRange_Wavelets_db_1_HHH	8.87424	7.81561	6.54318	8.37082	9.18048	7.64687
firstOrderS_coeffDispersion_Wavelets_db_1_HHH	4.48293	7.85465	9.63598	3.74228	4.89912	5.28494
firstOrderS_coeffVariation_Wavelets_db_1_HHH	12.2495	16.3521	10.4592	7.31123	11.3359	7.7063
shapeS_majorAxis_Wavelets_db_1_HHH	62.1186	48.8461	54.9215	56.1162	62.1185	44.7758
shapeS_minorAxis_Wavelets_db_1_HHH	43.0122	44.056	36.8069	41.2045	45.3265	41.5229
shapeS_leastAxis_Wavelets_db_1_HHH	37.029	37.1058	30.2974	37.0366	38.0548	35.0959
shapeS_flatness_Wavelets_db_1_HHH	0.596102	0.759647	0.551649	0.659999	0.612617	0.783814
shapeS_elongation_Wavelets_db_1_HHH	0.692421	0.901935	0.670172	0.734271	0.729679	0.927352
shapeS_max3dDiameter_Wavelets_db_1_HHH	67.4537	55	67.2681	60.4152	71.7635	50.2494
shapeS_max2dDiameterAxialPlane_Wavelets_db_1_HHH	52.2015	50	42.72	49.4975	63.2456	50
shapeS_max2dDiameterSagittalPlane_Wavelets_db_1_HHH	60.4152	51.4782	49.2443	57.0088	60.4152	47.1699
shapeS_max2dDiameterCoronalPlane_Wavelets_db_1_HHH	60.208	51.4782	53.1507	57.0088	60.8276	42.72
shapeS_surfArea_Wavelets_db_1_HHH	99.058	89.4349	72.5603	88.7397	101.29	73.7954
shapeS_volume_Wavelets_db_1_HHH	65	52.75	37.875	56	69.125	43.875
shapeS_filledVolume_Wavelets_db_1_HHH	65	52.875	37.875	56	69.125	43.875
shapeS_Compactness1_Wavelets_db_1_HHH	0.0371966	0.0351874	0.0345724	0.0377951	0.0382567	0.039048
shapeS_Compactness2_Wavelets_db_1_HHH	0.491598	0.439923	0.424678	0.507545	0.520018	0.54175
shapeS_spherDisprop_Wavelets_db_1_HHH	1.26706	1.31484	1.33039	1.25365	1.24354	1.22669
shapeS_sphericity_Wavelets_db_1_HHH	0.789229	0.760546	0.751658	0.797673	0.804154	0.815204
shapeS_surfToVolRatio_Wavelets_db_1_HHH	1.52397	1.69545	1.91578	1.58464	1.46532	1.68195
glcmFeatS_energy_Wavelets_db_1_HHH	0.236305	0.239988	0.242972	0.246101	0.235649	0.246066
glcmFeatS_jointEntropy_Wavelets_db_1_HHH	2.25718	2.19067	2.1412	2.12029	2.26013	2.1095
glcmFeatS_jointMax_Wavelets_db_1_HHH	0.285069	0.278695	0.273013	0.286833	0.280461	0.281995
glcmFeatS_jointAvg_Wavelets_db_1_HHH	2.53642	2.52063	2.50169	2.53514	2.53166	2.52758
glcmFeatS_jointVar_Wavelets_db_1_HHH	0.289857	0.278342	0.272256	0.266444	0.289252	0.265589
glcmFeatS_contrast_Wavelets_db_1_HHH	0.578664	0.560412	0.544305	0.532122	0.577606	0.530212
glcmFeatS_invDiffMom_Wavelets_db_1_HHH	0.737815	0.738718	0.740787	0.744774	0.738283	0.744903
glcmFeatS_invDiffMomNorm_Wavelets_db_1_HHH	0.96681	0.967591	0.968363	0.969017	0.966852	0.969105
glcmFeatS_invDiff_Wavelets_db_1_HHH	0.740632	0.740821	0.742225	0.745978	0.741165	0.746015
glcmFeatS_invDiffNorm_Wavelets_db_1_HHH	0.894801	0.895277	0.896171	0.897789	0.894998	0.89785
glcmFeatS_invVar_Wavelets_db_1_HHH	0.495712	0.501273	0.503868	0.498261	0.494174	0.498933
glcmFeatS_dissimilarity_Wavelets_db_1_HHH	0.533419	0.528871	0.522739	0.514063	0.532462	0.51353
glcmFeatS_diffEntropy_Wavelets_db_1_HHH	1.12237	1.09161	1.06175	1.05665	1.12276	1.04928
glcmFeatS_diffVar_Wavelets_db_1_HHH	0.578664	0.560412	0.544305	0.532122	0.577606	0.530212
glcmFeatS_diffAvg_Wavelets_db_1_HHH	0	0	0	0	0	0
glcmFeatS_sumAvg_Wavelets_db_1_HHH	5.07283	5.04126	5.00339	5.07029	5.06332	5.05516
glcmFeatS_sumVar_Wavelets_db_1_HHH	0.580763	0.552955	0.544719	0.533653	0.579402	0.532142
glcmFeatS_sumEntropy_Wavelets_db_1_HHH	1.62272	1.58422	1.56542	1.55565	1.62194	1.55089
glcmFeatS_corr_Wavelets_db_1_HHH	0.00147899	-0.00621827	-0.00139361	0.00148883	0.00134469	0.00158708
glcmFeatS_clustTendency_Wavelets_db_1_HHH	0.580763	0.552955	0.544719	0.533653	0.579402	0.532142
glcmFeatS_clustShade_Wavelets_db_1_HHH	-0.0645725	-0.0472521	0.048409	-0.036859	-0.0428841	-0.00557003
glcmFeatS_clustPromin_Wavelets_db_1_HHH	0.894762	0.749039	0.731193	0.659093	0.843825	0.637204
glcmFeatS_haralickCorr_Wavelets_db_1_HHH	109.41	106.067	103.59	104.485	109.224	104.196
glcmFeatS_autoCorr_Wavelets_db_1_HHH	6.43405	6.3518	6.2587	6.42743	6.40986	6.38923
glcmFeatS_firstInfCorr_Wavelets_db_1_HHH	-0.0196364	-0.0186526	-0.024742	-0.0171085	-0.0152189	-0.0188573
glcmFeatS_secondInfCorr_Wavelets_db_1_HHH	0.196903	0.179032	0.213119	0.176907	0.169437	0.185757
rlmFeatS_gln_Wavelets_db_1_HHH	151.524	128.831	97.2499	137.526	161.873	109.138
rlmFeatS_glnNorm_Wavelets_db_1_HHH	0.460508	0.472974	0.483698	0.485008	0.46609	0.485062
rlmFeatS_glv_Wavelets_db_1_HHH	0.337075	0.306933	0.285452	0.282987	0.322437	0.282879
rlmFeatS_hglre_Wavelets_db_1_HHH	6.67268	6.5806	6.75323	6.70371	6.64768	6.75572
rlmFeatS_lglre_Wavelets_db_1_HHH	0.195942	0.19175	0.178848	0.180938	0.192194	0.178324
rlmFeatS_lre_Wavelets_db_1_HHH	3.34529	3.16008	2.95538	3.32224	3.42895	3.22039
rlmFeatS_lrhgle_Wavelets_db_1_HHH	22.9565	21.1668	19.2641	22.6495	23.4242	21.6867
rlmFeatS_lrlgle_Wavelets_db_1_HHH	0.592942	0.567963	0.537989	0.57726	0.604216	0.565556
rlmFeatS_re_Wavelets_db_1_HHH	2.69431	2.58558	2.4675	2.57093	2.6855	2.54226
rlmFeatS_rln_Wavelets_db_1_HHH	150.099	127.362	97.7305	129.281	156.879	104.535
rlmFeatS_rlnNorm_Wavelets_db_1_HHH	0.454399	0.465668	0.483797	0.453818	0.449815	0.461716
rlmFeatS_rlv_Wavelets_db_1_HHH	0.822377	0.737835	0.659723	0.800782	0.862048	0.75449
rlmFeatS_rp_Wavelets_db_1_HHH	0.632692	0.645461	0.66362	0.632898	0.627904	0.641026
rlmFeatS_sre_Wavelets_db_1_HHH	0.69262	0.700396	0.715425	0.69035	0.689095	0.697458
rlmFeatS_srhgle_Wavelets_db_1_HHH	4.55858	4.54934	4.88859	4.58457	4.53303	4.71817
rlmFeatS_srlgle_Wavelets_db_1_HHH	0.143105	0.139644	0.127742	0.127817	0.138473	0.125628
ngtdmFeatS_coarseness_Wavelets_db_1_HHH	0.00819306	0.00977203	0.0134543	0.00914094	0.00760846	0.0116299
ngtdmFeatS_contrast_Wavelets_db_1_HHH	0.0267496	0.0249845	0.0237353	0.0229574	0.0256736	0.0231153
ngtdmFeatS_busyness_Wavelets_db_1_HHH	10.924	9.25117	6.77926	9.59106	11.8298	7.61755
ngtdmFeatS_complexity_Wavelets_db_1_HHH	3.42656	3.48932	3.51325	3.47217	3.44081	3.49607
ngtdmFeatS_strength_Wavelets_db_1_HHH	0.0456992	0.0559068	0.0780456	0.05331	0.0429715	0.0677781
ngldmFeatS_lde_Wavelets_db_1_HHH	4.90809e-05	5.29468e-05	8.53834e-05	5.24483e-05	5.07168e-05	5.64351e-05
ngldmFeatS_hde_Wavelets_db_1_HHH	30020.3	27105.1	19807.1	27691.9	31129.1	24680.1
ngldmFeatS_lgce_Wavelets_db_1_HHH	0.186565	0.185476	0.180028	0.177378	0.184373	0.176935
ngldmFeatS_hgce_Wavelets_db_1_HHH	6.75962	6.64455	6.65017	6.7567	6.72333	6.74359
ngldmFeatS_ldlge_Wavelets_db_1_HHH	9.78776e-06	1.00474e-05	1.51617e-05	9.39663e-06	9.19142e-06	9.88475e-06
ngldmFeatS_ldhge_Wavelets_db_1_HHH	0.000334559	0.000354783	0.000576978	0.000355726	0.000353456	0.000388148
ngldmFeatS_hdlge_Wavelets_db_1_HHH	5520.37	4998.76	3640.59	4974.31	5724.1	4450.24
ngldmFeatS_hdhge_Wavelets_db_1_HHH	198901	176656	128200	182963	205720	162071
ngldmFeatS_gln_Wavelets_db_1_HHH	247.942	203.839	147.693	220.754	265.401	172.442
ngldmFeatS_glnNorm_Wavelets_db_1_HHH	0.476812	0.48303	0.487436	0.492756	0.47993	0.491287
ngldmFeatS_dcn_Wavelets_db_1_HHH	3.97692	3.56872	3.15182	3.49554	4.06691	3.37037
ngldmFeatS_dcnNorm_Wavelets_db_1_HHH	0.00764793	0.00845668	0.010402	0.00780253	0.00735426	0.00960219
ngldmFeatS_dcp_Wavelets_db_1_HHH	1	1	1	1	1	1
ngldmFeatS_glv_Wavelets_db_1_HHH	0.306061	0.28746	0.27579	0.270124	0.295773	0.270842
ngldmFeatS_dcv_Wavelets_db_1_HHH	2524.29	2293.66	1665.73	2287.24	2740.19	1906.65
ngldmFeatS_entropy_Wavelets_db_1_HHH	7.93058	7.78216	7.4043	7.84109	8.07135	7.56933
ngldmFeatS_energy_Wavelets_db_1_HHH	0.00476331	0.00522225	0.0068294	0.0049426	0.00431969	0.00609573
szmFeatS_sae_Wavelets_db_1_HHH	0.528475	0.545145	0.2778	0.300008	0.664775	0.541678
szmFeatS_lae_Wavelets_db_1_HHH	12885.2	10701.8	11187.8	19778.8	13337.2	10033.8
szmFeatS_gln_Wavelets_db_1_HHH	3.6	2.25	1	1.4	4.27273	1.66667
szmFeatS_glnNorm_Wavelets_db_1_HHH	0.36	0.28125	0.25	0.28	0.38843	0.277778
szmFeatS_szn_Wavelets_db_1_HHH	3.2	2.5	1	1.4	4.81818	2
szmFeatS_sznNorm_Wavelets_db_1_HHH	0.32	0.3125	0.25	0.28	0.438017	0.333333
szmFeatS_zp_Wavelets_db_1_HHH	0.0192308	0.0189573	0.0132013	0.0111607	0.0198915	0.017094
szmFeatS_lglze_Wavelets_db_1_HHH	0.554861	0.467014	0.355903	0.297222	0.595328	0.289352
szmFeatS_hglze_Wavelets_db_1_HHH	6.6	6.5	7.5	9.2	6.09091	8.33333
szmFeatS_salgle_Wavelets_db_1_HHH	0.335113	0.304906	0.25174	0.0656266	0.488992	0.221356
szmFeatS_sahgle_Wavelets_db_1_HHH	3.62224	3.26393	0.694587	4.05005	3.47729	4.16674
szmFeatS_lalgle_Wavelets_db_1_HHH	2149.15	1843.7	1973.23	3331.75	2265.4	1707.59
szmFeatS_lahgle_Wavelets_db_1_HHH	90198.1	72786	74422.2	137206	91857.3	68974.8
szmFeatS_glv_Wavelets_db_1_HHH	1.76	1.4375	1.25	1.36	1.71901	1.22222
szmFeatS_szv_Wavelets_db_1_HHH	10181.2	7919.19	5449.69	11750.6	10809.8	6611.58
szmFeatS_ze_Wavelets_db_1_HHH	2.44644	2.75	2	2.32193	2.22219	2.58496
peakValleyFeatureS_peak_Wavelets_db_1_HHH	36.8075	36.8075	26.7142	26.5097	31.2855	36.8075
peakValleyFeatureS_valley_Wavelets_db_1_HHH	-30.7053	-30.7053	-28.236	-29.7981	-31.0185	-28.236
ivhFeaturesS_meanHist_Wavelets_db_1_HHH	0.756923	0.527725	0.744719	1.11362	0.818897	1.04858
ivhFeaturesS_maxHist_Wavelets_db_1_HHH	36.85	36.85	28.45	28.45	36.85	36.85
ivhFeaturesS_minHist_Wavelets_db_1_HHH	-30.75	-30.75	-28.25	-29.75	-31.05	-28.25
ivhFeaturesS_I50_Wavelets_db_1_HHH	0.75	0.45	0.15	0.75	0.65	0.55
ivhFeaturesS_rangeHist_Wavelets_db_1_HHH	67.6	67.6	56.7	58.2	67.9	65.1
ivhFeaturesS_Ix20_Wavelets_db_1_HHH	6.65	6.15	5.15	6.75	6.85	6.45
ivhFeaturesS_MOHx20_Wavelets_db_1_HHH	13.1453	12.2147	11.6339	12.7	13.5907	12.6204
ivhFeaturesS_MOCx20_Wavelets_db_1_HHH	-11.8385	-10.9958	-9.29643	-9.67209	-11.9151	-9.20571
ivhFeaturesS_Ix30_Wavelets_db_1_HHH	3.75	3.05	2.65	3.55	3.75	3.35
ivhFeaturesS_MOHx30_Wavelets_db_1_HHH	10.6137	9.66575	9.00543	10.1026	10.8673	9.98302
ivhFeaturesS_MOCx30_Wavelets_db_1_HHH	-9.07387	-8.4246	-7.18023	-7.51615	-9.10515	-7.24231
ivhFeaturesS_Ix40_Wavelets_db_1_HHH	2.05	1.65	1.45	1.75	2.15	1.75
ivhFeaturesS_MOHx40_Wavelets_db_1_HHH	8.66866	7.78882	7.21911	8.08172	8.90856	8.0883
ivhFeaturesS_MOCx40_Wavelets_db_1_HHH	-7.14952	-6.97484	-5.57066	-5.86508	-7.27055	-5.78214
ivhFeaturesS_IabsX200_Wavelets_db_1_HHH	-30.75	-30.75	-28.25	-29.75	-31.05	-28.25
ivhFeaturesS_IabsX300_Wavelets_db_1_HHH	-30.75	-30.75	-28.25	-29.75	-31.05	-28.25
ivhFeaturesS_IabsX400_Wavelets_db_1_HHH	-30.75	-30.75	-28.25	-29.75	-31.05	-28.25
ivhFeaturesS_Vx10_Wavelets_db_1_HHH	63875	52125	37625	55750	68250	43625
ivhFeaturesS_Vx30_Wavelets_db_1_HHH	59125	49000	36125	53125	62750	40375
ivhFeaturesS_VabsX0_Wavelets_db_1_HHH	35500	27750	19625	30500	37125	23625
ivhFeaturesS_VabsX10_Wavelets_db_1_HHH	7750	5375	3875	6750	9000	4625
ivhFeaturesS_VabsX30_Wavelets_db_1_HHH	125	125	0	0	250	125
firstOrderS_min_Wavelets_db_1_HHL	-63.3733	-63.3733	-55.5917	-63.3733	-63.3733	-55.5917
firstOrderS_max_Wavelets_db_1_HHL	72.1815	59.1523	44.51	54.5437	72.1815	54.5437
firstOrderS_mean_Wavelets_db_1_HHL	2.72902	2.00571	0.976947	2.00605	3.66216	1.64517
firstOrderS_range_Wavelets_db_1_HHL	135.555	122.526	100.102	117.917	135.555	110.135
firstOrderS_std_Wavelets_db_1_HHL	15.3998	15.461	11.9089	13.9681	16.1637	13.9466
firstOrderS_var_Wavelets_db_1_HHL	237.155	239.042	141.822	195.108	261.264	194.507
firstOrderS_median_Wavelets_db_1_HHL	1.69257	1.11026	0.356391	1.36833	2.16944	0.624747
firstOrderS_skewness_Wavelets_db_1_HHL	0.0687555	-0.0344087	-0.386468	-0.126284	0.35469	-0.0703798
firstOrderS_kurtosis_Wavelets_db_1_HHL	2.90824	2.60515	4.75728	3.00138	3.18104	2.77201
firstOrderS_entropy_Wavelets_db_1_HHL	1.32932	1.2859	1.06898	1.21379	1.37127	1.28175
firstOrderS_rms_Wavelets_db_1_HHL	1002.85	1002.12	1001.05	1002.1	1003.79	1001.74
firstOrderS_energy_Wavelets_db_1_HHL	522965376	423795424	303635296	449886592	557202240	352224128
firstOrderS_totalEnergy_Wavelets_db_1_HHL	65370673152	52974428160	37954412544	56235823104	69650276352	44028014592
firstOrderS_meanAbsDev_Wavelets_db_1_HHL	10.6228	10.5194	7.65975	9.62458	11.1051	9.47605
firstOrderS_medianAbsDev_Wavelets_db_1_HHL	10.5677	10.4717	7.64316	9.59821	11.0192	9.43954
firstOrderS_P10_Wavelets_db_1_HHL	-12.959	-13.1864	-9.67394	-12.6972	-12.6622	-12.9189
firstOrderS_P90_Wavelets_db_1_HHL	20.1469	19.6829	12.438	18.3263	21.5023	17.5592
firstOrderS_robustMeanAbsDev_Wavelets_db_1_HHL	6.05122	5.78193	4.00467	5.49963	6.27963	5.24372
firstOrderS_robustMedianAbsDev_Wavelets_db_1_HHL	6.00715	5.75196	3.98317	5.48145	6.23071	5.21019
firstOrderS_interQuartileRange_Wavelets_db_1_HHL	13.2799	12.2627	9.12372	12.0103	13.9141	11.7054
firstOrderS_coeffDispersion_Wavelets_db_1_HHL	2.53526	3.27562	3.34748	3.26969	2.07478	3.49626
firstOrderS_coeffVariation_Wavelets_db_1_HHL	5.643	7.70848	12.1899	6.96301	4.4137	8.47728
shapeS_majorAxis_Wavelets_db_1_HHL	62.1186	48.8461	54.9215	56.1162	62.1185	44.7758
shapeS_minorAxis_Wavelets_db_1_HHL	43.0122	44.056	36.8069	41.2045	45.3265	41.5229
shapeS_leastAxis_Wavelets_db_1_HHL	37.029	37.1058	30.2974	37.0366	38.0548	35.0959
shapeS_flatness_Wavelets_db_1_HHL	0.596102	0.759647	0.551649	0.659999	0.612617	0.783814
shapeS_elongation_Wavelets_db_1_HHL	0.692421	0.901935	0.670172	0.734271	0.729679	0.927352
shapeS_max3dDiameter_Wavelets_db_1_HHL	67.4537	55	67.2681	60.4152	71.7635	50.2494
shapeS_max2dDiameterAxialPlane_Wavelets_db_1_HHL	52.2015	50	42.72	49.4975	63.2456	50
shapeS_max2dDiameterSagittalPlane_Wavelets_db_1_HHL	60.4152	51.4782	49.2443	57.0088	60.4152	47.1699
shapeS_max2dDiameterCoronalPlane_Wavelets_db_1_HHL	60.208	51.4782	53.1507	57.0088	60.8276	42.72
shapeS_surfArea_Wavelets_db_1_HHL	99.058	89.4349	72.5603	88.7397	101.29	73.7954
shapeS_volume_Wavelets_db_1_HHL	65	52.75	37.875	56	69.125	43.875
shapeS_filledVolume_Wavelets_db_1_HHL	65	52.875	37.875	56	69.125	43.875
shapeS_Compactness1_Wavelets_db_1_HHL	0.0371966	0.0351874	0.0345724	0.0377951	0.0382567	0.039048
shapeS_Compactness2_Wavelets_db_1_HHL	0.491598	0.439923	0.424678	0.507545	0.520018	0.54175
shapeS_spherDisprop_Wavelets_db_1_HHL	1.26706	1.31484	1.33039	1.25365	1.24354	1.22669
shapeS_sphericity_Wavelets_db_1_HHL	0.789229	0.760546	0.751658	0.797673	0.804154	0.815204
shapeS_surfToVolRatio_Wavelets_db_1_HHL	1.52397	1.69545	1.91578	1.58464	1.46532	1.68195
glcmFeatS_energy_Wavelets_db_1_HHL	0.190563	0.187341	0.208735	0.202352	0.184116	0.202646
glcmFeatS_jointEntropy_Wavelets_db_1_HHL	2.82034	2.82719	2.56387	2.66273	2.94105	2.64609
glcmFeatS_jointMax_Wavelets_db_1_HHL	0.279464	0.257293	0.25754	0.270943	0.286537	0.264483
glcmFeatS_jointAvg_Wavelets_db_1_HHL	3.594	3.57943	3.52872	3.56898	3.62065	3.55723
glcmFeatS_jointVar_Wavelets_db_1_HHL	0.441895	0.448237	0.366183	0.393898	0.48793	0.389663
glcmFeatS_contrast_Wavelets_db_1_HHL	0.803525	0.831666	0.727597	0.739633	0.886627	0.743656
glcmFeatS_invDiffMom_Wavelets_db_1_HHL	0.716107	0.707009	0.717894	0.720992	0.707775	0.71672
glcmFeatS_invDiffMomNorm_Wavelets_db_1_HHL	0.979442	0.978724	0.973371	0.980857	0.977602	0.980656
glcmFeatS_invDiff_Wavelets_db_1_HHL	0.725312	0.716795	0.725173	0.728602	0.719047	0.724689
glcmFeatS_invDiffNorm_Wavelets_db_1_HHL	0.916657	0.91398	0.904557	0.918585	0.913656	0.917406
glcmFeatS_invVar_Wavelets_db_1_HHL	0.472057	0.484411	0.489323	0.479361	0.466799	0.484632
glcmFeatS_dissimilarity_Wavelets_db_1_HHL	0.606524	0.626288	0.591289	0.587906	0.633795	0.595948
glcmFeatS_diffEntropy_Wavelets_db_1_HHL	1.32719	1.33367	1.25993	1.2731	1.38478	1.27641
glcmFeatS_diffVar_Wavelets_db_1_HHL	0.803525	0.831666	0.727597	0.739633	0.886627	0.743656
glcmFeatS_diffAvg_Wavelets_db_1_HHL	0	0	0	0	0	0
glcmFeatS_sumAvg_Wavelets_db_1_HHL	7.18799	7.15886	7.05745	7.13795	7.24131	7.11447
glcmFeatS_sumVar_Wavelets_db_1_HHL	0.964056	0.961284	0.737135	0.835958	1.06509	0.814997
glcmFeatS_sumEntropy_Wavelets_db_1_HHL	1.98501	1.97209	1.78476	1.88222	2.04864	1.85959
glcmFeatS_corr_Wavelets_db_1_HHL	0.0917936	0.072277	0.00770245	0.0621796	0.0922816	0.0475153
glcmFeatS_clustTendency_Wavelets_db_1_HHL	0.964056	0.961284	0.737135	0.835958	1.06509	0.814997
glcmFeatS_clustShade_Wavelets_db_1_HHL	-0.0182902	0.0640747	-0.0500311	0.0229393	0.10215	0.00747087
glcmFeatS_clustPromin_Wavelets_db_1_HHL	3.40866	3.50797	1.79016	2.39716	4.49035	2.31657
glcmFeatS_haralickCorr_Wavelets_db_1_HHL	297.379	299.454	247.481	276.874	312.916	273.464
glcmFeatS_autoCorr_Wavelets_db_1_HHL	12.9571	12.8448	12.4544	12.7617	13.154	12.6719
glcmFeatS_firstInfCorr_Wavelets_db_1_HHL	-0.040141	-0.046544	-0.0393159	-0.0394645	-0.04121	-0.0383863
glcmFeatS_secondInfCorr_Wavelets_db_1_HHL	0.309237	0.331215	0.296471	0.30116	0.317821	0.29619
rlmFeatS_gln_Wavelets_db_1_HHL	123.73	103.021	86.6893	115.241	129.184	90.2796
rlmFeatS_glnNorm_Wavelets_db_1_HHL	0.370665	0.367277	0.423211	0.398429	0.363207	0.39023
rlmFeatS_glv_Wavelets_db_1_HHL	0.621248	0.628943	0.437931	0.519593	0.673389	0.54958
rlmFeatS_hglre_Wavelets_db_1_HHL	13.7474	13.4607	12.993	13.3401	14.062	13.1703
rlmFeatS_lglre_Wavelets_db_1_HHL	0.0949585	0.0983309	0.0925557	0.0935939	0.0935808	0.0968305
rlmFeatS_lre_Wavelets_db_1_HHL	3.33151	3.04988	2.88646	3.27576	3.3485	3.0976
rlmFeatS_lrhgle_Wavelets_db_1_HHL	45.0909	40.654	37.2834	43.4823	46.1313	40.7787
rlmFeatS_lrlgle_Wavelets_db_1_HHL	0.284011	0.267308	0.251879	0.280572	0.281393	0.270044
rlmFeatS_re_Wavelets_db_1_HHL	3.04709	2.97543	2.69386	2.91707	3.09123	2.89743
rlmFeatS_rln_Wavelets_db_1_HHL	158.617	140.029	103.759	137.548	170.833	113.813
rlmFeatS_rlnNorm_Wavelets_db_1_HHL	0.472097	0.495807	0.503329	0.472078	0.476478	0.488916
rlmFeatS_rlv_Wavelets_db_1_HHL	0.850261	0.735154	0.654328	0.812305	0.866434	0.744287
rlmFeatS_rp_Wavelets_db_1_HHL	0.64142	0.664236	0.675298	0.644918	0.642649	0.658339
rlmFeatS_sre_Wavelets_db_1_HHL	0.708689	0.726779	0.730185	0.70729	0.711807	0.721378
rlmFeatS_srhgle_Wavelets_db_1_HHL	9.89577	9.88334	9.54258	9.51708	10.1731	9.56438
rlmFeatS_srlgle_Wavelets_db_1_HHL	0.0706991	0.0753793	0.0695652	0.069036	0.0699563	0.0733208
ngtdmFeatS_coarseness_Wavelets_db_1_HHL	0.00986679	0.0117581	0.0147865	0.0105816	0.00965104	0.013425
ngtdmFeatS_contrast_Wavelets_db_1_HHL	0.019509	0.0209204	0.0213215	0.0164975	0.0212285	0.017726
ngtdmFeatS_busyness_Wavelets_db_1_HHL	3.67672	3.16771	3.20984	3.37514	3.77417	2.71553
ngtdmFeatS_complexity_Wavelets_db_1_HHL	8.84535	9.18333	6.19609	8.94406	8.76617	9.06623
ngtdmFeatS_strength_Wavelets_db_1_HHL	0.134324	0.159723	0.157446	0.156227	0.126307	0.195692
ngldmFeatS_lde_Wavelets_db_1_HHL	4.90809e-05	5.29468e-05	8.53834e-05	5.24483e-05	5.07168e-05	5.64351e-05
ngldmFeatS_hde_Wavelets_db_1_HHL	30020.3	27105.1	19807.1	27691.9	31129.1	24680.1
ngldmFeatS_lgce_Wavelets_db_1_HHL	0.0902057	0.0931582	0.0899881	0.0897117	0.0889452	0.0921708
ngldmFeatS_hgce_Wavelets_db_1_HHL	13.6096	13.3673	12.9439	13.2812	13.8897	13.1339
ngldmFeatS_ldlge_Wavelets_db_1_HHL	4.32087e-06	5.0205e-06	7.42554e-06	4.71567e-06	4.29891e-06	5.40408e-06
ngldmFeatS_ldhge_Wavelets_db_1_HHL	0.000701417	0.000714371	0.00112392	0.000703629	0.00074683	0.00075123
ngldmFeatS_hdlge_Wavelets_db_1_HHL	2713.37	2469.93	1783.62	2464.13	2812.04	2203.38
ngldmFeatS_hdhge_Wavelets_db_1_HHL	395878	355473	253954	361780	413889	319950
ngldmFeatS_gln_Wavelets_db_1_HHL	214.027	170.038	135.033	192.83	225.561	148.578
ngldmFeatS_glnNorm_Wavelets_db_1_HHL	0.41159	0.402933	0.445653	0.430425	0.407885	0.4233
ngldmFeatS_dcn_Wavelets_db_1_HHL	3.97692	3.56872	3.15182	3.49554	4.06691	3.37037
ngldmFeatS_dcnNorm_Wavelets_db_1_HHL	0.00764793	0.00845668	0.010402	0.00780253	0.00735426	0.00960219
ngldmFeatS_dcp_Wavelets_db_1_HHL	1	1	1	1	1	1
ngldmFeatS_glv_Wavelets_db_1_HHL	0.49686	0.512865	0.380028	0.430305	0.533509	0.451376
ngldmFeatS_dcv_Wavelets_db_1_HHL	2524.29	2293.66	1665.73	2287.24	2740.19	1906.65
ngldmFeatS_entropy_Wavelets_db_1_HHL	8.06738	7.92149	7.52926	7.94299	8.17487	7.65276
ngldmFeatS_energy_Wavelets_db_1_HHL	0.0043713	0.00469441	0.00615408	0.00460379	0.00405809	0.00568989
szmFeatS_sae_Wavelets_db_1_HHL	0.709584	0.705157	0.599238	0.635805	0.618797	0.721891
szmFeatS_lae_Wavelets_db_1_HHL	3657.6	2604.96	3138.54	3717.91	4073.57	2342.14
szmFeatS_gln_Wavelets_db_1_HHL	8.26667	6.85185	4.07692	6.91304	6.86667	6.27273
szmFeatS_glnNorm_Wavelets_db_1_HHL	0.275556	0.253772	0.313609	0.300567	0.228889	0.285124
szmFeatS_szn_Wavelets_db_1_HHL	14.1333	12.6296	4.69231	9.08696	10.8	10.8182
szmFeatS_sznNorm_Wavelets_db_1_HHL	0.471111	0.467764	0.360947	0.395085	0.36	0.491736
szmFeatS_zp_Wavelets_db_1_HHL	0.0576923	0.063981	0.0429043	0.0513393	0.0542495	0.0626781
szmFeatS_lglze_Wavelets_db_1_HHL	0.201648	0.224496	0.201816	0.194022	0.200602	0.210568
szmFeatS_hglze_Wavelets_db_1_HHL	16.2667	14.037	13.1538	15.2174	16.0333	13.8182
szmFeatS_salgle_Wavelets_db_1_HHL	0.164599	0.190655	0.16647	0.154841	0.164821	0.18803
szmFeatS_sahgle_Wavelets_db_1_HHL	12.0708	9.44987	6.26932	9.25378	8.34451	8.71768
szmFeatS_lalgle_Wavelets_db_1_HHL	292.772	215.505	263.429	304.033	317.709	195.547
szmFeatS_lahgle_Wavelets_db_1_HHL	49386	34173.8	40563.7	49215.4	56211.7	30432.1
szmFeatS_glv_Wavelets_db_1_HHL	2.82222	2.67764	2.21302	2.50662	2.83222	2.50413
szmFeatS_szv_Wavelets_db_1_HHL	3357.16	2360.68	2595.29	3338.51	3733.78	2087.59
szmFeatS_ze_Wavelets_db_1_HHL	3.17775	3.35214	2.77736	3.17054	3.65743	3.02073
peakValleyFeatureS_peak_Wavelets_db_1_HHL	72.1815	59.1523	44.51	54.5437	71.7362	54.5437
peakValleyFeatureS_valley_Wavelets_db_1_HHL	-52.7784	-63.3733	-51.0108	-51.0108	-52.7784	-52.7784
ivhFeaturesS_meanHist_Wavelets_db_1_HHL	2.72885	2.00616	0.977063	2.00692	3.66139	1.6463
ivhFeaturesS_maxHist_Wavelets_db_1_HHL	72.15	59.15	44.55	54.55	72.15	54.55
ivhFeaturesS_minHist_Wavelets_db_1_HHL	-63.35	-63.35	-55.55	-63.35	-63.35	-55.55
ivhFeaturesS_I50_Wavelets_db_1_HHL	1.65	1.15	0.35	1.35	2.15	0.65
ivhFeaturesS_rangeHist_Wavelets_db_1_HHL	135.5	122.5	100.1	117.9	135.5	110.1
ivhFeaturesS_Ix20_Wavelets_db_1_HHL	12.35	10.45	7.35	10.45	13.35	9.65
ivhFeaturesS_MOHx20_Wavelets_db_1_HHL	24.1671	23.2902	16.3205	21.3016	26.4158	20.8303
ivhFeaturesS_MOCx20_Wavelets_db_1_HHL	-17.317	-18.1095	-14.3992	-16.3807	-16.6973	-16.5071
ivhFeaturesS_Ix30_Wavelets_db_1_HHL	7.35	6.15	4.45	6.05	8.45	5.75
ivhFeaturesS_MOHx30_Wavelets_db_1_HHL	19.181	18.4941	12.7913	16.8551	21.1187	16.2361
ivhFeaturesS_MOCx30_Wavelets_db_1_HHL	-12.8442	-13.6884	-10.7287	-12.2343	-12.4476	-12.5288
ivhFeaturesS_Ix40_Wavelets_db_1_HHL	4.25	3.15	1.95	3.25	5.05	2.55
ivhFeaturesS_MOHx40_Wavelets_db_1_HHL	15.862	15.0891	10.3183	13.9017	17.3581	13.3197
ivhFeaturesS_MOCx40_Wavelets_db_1_HHL	-10.0085	-10.7783	-8.38	-9.72898	-9.52227	-9.82986
ivhFeaturesS_IabsX200_Wavelets_db_1_HHL	-63.35	-63.35	-55.55	-63.35	-63.35	-55.55
ivhFeaturesS_IabsX300_Wavelets_db_1_HHL	-63.35	-63.35	-55.55	-63.35	-63.35	-55.55
ivhFeaturesS_IabsX400_Wavelets_db_1_HHL	-63.35	-63.35	-55.55	-63.35	-63.35	-55.55
ivhFeaturesS_Vx10_Wavelets_db_1_HHL	64625	52375	37500	55750	68750	43500
ivhFeaturesS_Vx30_Wavelets_db_1_HHL	62375	50875	37125	54875	66250	42125
ivhFeaturesS_VabsX0_Wavelets_db_1_HHL	37875	29125	20250	31375	41625	23750
ivhFeaturesS_VabsX10_Wavelets_db_1_HHL	15250	11125	5375	11625	17500	8625
ivhFeaturesS_VabsX30_Wavelets_db_1_HHL	3375	2875	875	2000	4250	1750
firstOrderS_min_Wavelets_db_1_HLH	-31.7348	-31.7348	-31.7348	-31.7348	-38.6403	-31.7348
firstOrderS_max_Wavelets_db_1_HLH	69.9954	69.9954	69.9954	69.9954	69.9954	52.8415
firstOrderS_mean_Wavelets_db_1_HLH	3.99001	2.92511	1.41114	3.19289	3.7673	2.13795
firstOrderS_range_Wavelets_db_1_HLH	101.73	101.73	101.73	101.73	108.636	84.5763
firstOrderS_std_Wavelets_db_1_HLH	13.668	12.7536	10.9227	13.1958	14.0656	11.454
firstOrderS_var_Wavelets_db_1_HLH	186.814	162.654	119.305	174.129	197.84	131.193
firstOrderS_median_Wavelets_db_1_HLH	1.69256	1.16755	0.609485	1.49008	1.57382	0.681193
firstOrderS_skewness_Wavelets_db_1_HLH	0.956093	1.17907	1.21061	1.00097	0.82478	0.919225
firstOrderS_kurtosis_Wavelets_db_1_HLH	2.17982	3.6212	7.25874	2.72271	1.88298	3.02242
firstOrderS_entropy_Wavelets_db_1_HLH	1.18669	1.07752	0.816754	1.13241	1.28606	0.959008
firstOrderS_rms_Wavelets_db_1_HLH	1004.08	1003.01	1001.47	1003.28	1003.87	1002.2
firstOrderS_energy_Wavelets_db_1_HLH	524255040	424541056	303891936	450943392	557283968	352548544
firstOrderS_totalEnergy_Wavelets_db_1_HLH	65531879424	53067632640	37986492416	56367923200	69660499968	44068569088
firstOrderS_meanAbsDev_Wavelets_db_1_HLH	9.8002	8.72903	7.06931	9.17244	10.1612	7.94254
firstOrderS_medianAbsDev_Wavelets_db_1_HLH	9.54119	8.54169	7.0291	9.02261	9.93538	7.8224
firstOrderS_P10_Wavelets_db_1_HLH	-9.35721	-9.25568	-7.87318	-9.94832	-10.5418	-9.13254
firstOrderS_P90_Wavelets_db_1_HLH	22.3498	18.197	13.6079	21.1442	22.4404	15.7347
firstOrderS_robustMeanAbsDev_Wavelets_db_1_HLH	5.70371	4.79687	3.78136	5.09012	6.00805	4.4731
firstOrderS_robustMedianAbsDev_Wavelets_db_1_HLH	5.61261	4.74982	3.77153	5.06187	5.91219	4.44393
firstOrderS_interQuartileRange_Wavelets_db_1_HLH	13.5832	10.3311	8.04472	11.1279	14.1283	9.33983
firstOrderS_coeffDispersion_Wavelets_db_1_HLH	1.94365	2.82169	5.29367	2.82083	2.14543	4.33239
firstOrderS_coeffVariation_Wavelets_db_1_HLH	3.42555	4.36003	7.74033	4.13287	3.7336	5.35745
shapeS_majorAxis_Wavelets_db_1_HLH	62.1186	48.8461	54.9215	56.1162	62.1185	44.7758
shapeS_minorAxis_Wavelets_db_1_HLH	43.0122	44.056	36.8069	41.2045	45.3265	41.5229
shapeS_leastAxis_Wavelets_db_1_HLH	37.029	37.1058	30.2974	37.0366	38.0548	35.0959
shapeS_flatness_Wavelets_db_1_HLH	0.596102	0.759647	0.551649	0.659999	0.612617	0.783814
shapeS_elongation_Wavelets_db_1_HLH	0.692421	0.901935	0.670172	0.734271	0.729679	0.927352
shapeS_max3dDiameter_Wavelets_db_1_HLH	67.4537	55	67.2681	60.4152	71.7635	50.2494
shapeS_max2dDiameterAxialPlane_Wavelets_db_1_HLH	52.2015	50	42.72	49.4975	63.2456	50
shapeS_max2dDiameterSagittalPlane_Wavelets_db_1_HLH	60.4152	51.4782	49.2443	57.0088	60.4152	47.1699
shapeS_max2dDiameterCoronalPlane_Wavelets_db_1_HLH	60.208	51.4782	53.1507	57.0088	60.8276	42.72
shapeS_surfArea_Wavelets_db_1_HLH	99.058	89.4349	72.5603	88.7397	101.29	73.7954
shapeS_volume_Wavelets_db_1_HLH	65	52.75	37.875	56	69.125	43.875
shapeS_filledVolume_Wavelets_db_1_HLH	65	52.875	37.875	56	69.125	43.875
shapeS_Compactness1_Wavelets_db_1_HLH	0.0371966	0.0351874	0.0345724	0.0377951	0.0382567	0.039048
shapeS_Compactness2_Wavelets_db_1_HLH	0.491598	0.439923	0.424678	0.507545	0.520018	0.54175
shapeS_spherDisprop_Wavelets_db_1_HLH	1.26706	1.31484	1.33039	1.25365	1.24354	1.22669
shapeS_sphericity_Wavelets_db_1_HLH	0.789229	0.760546	0.751658	0.797673	0.804154	0.815204
shapeS_surfToVolRatio_Wavelets_db_1_HLH	1.52397	1.69545	1.91578	1.58464	1.46532	1.68195
glcmFeatS_energy_Wavelets_db_1_HLH	0.197991	0.213238	0.227836	0.206619	0.193348	0.219176
glcmFeatS_jointEntropy_Wavelets_db_1_HLH	2.68707	2.53223	2.36125	2.58927	2.72552	2.44935
glcmFeatS_jointMax_Wavelets_db_1_HLH	0.276142	0.267814	0.266137	0.274293	0.26469	0.260392
glcmFeatS_jointAvg_Wavelets_db_1_HLH	2.6387	2.57875	2.5185	2.60575	2.63388	2.54614
glcmFeatS_jointVar_Wavelets_db_1_HLH	0.406186	0.364861	0.325933	0.375157	0.417977	0.342793
glcmFeatS_contrast_Wavelets_db_1_HLH	0.713351	0.655149	0.630441	0.657515	0.740047	0.648838
glcmFeatS_invDiffMom_Wavelets_db_1_HLH	0.721803	0.730124	0.735938	0.730884	0.716473	0.731265
glcmFeatS_invDiffMomNorm_Wavelets_db_1_HLH	0.973863	0.975755	0.976653	0.975646	0.972954	0.976027
glcmFeatS_invDiff_Wavelets_db_1_HLH	0.728809	0.735309	0.740108	0.736522	0.724273	0.735843
glcmFeatS_invDiffNorm_Wavelets_db_1_HLH	0.905916	0.909052	0.91107	0.909284	0.904004	0.909439
glcmFeatS_invVar_Wavelets_db_1_HLH	0.484322	0.48644	0.484893	0.48049	0.486871	0.490056
glcmFeatS_dissimilarity_Wavelets_db_1_HLH	0.582409	0.558865	0.545083	0.558057	0.59575	0.55589
glcmFeatS_diffEntropy_Wavelets_db_1_HLH	1.25214	1.19986	1.16781	1.20864	1.27129	1.18644
glcmFeatS_diffVar_Wavelets_db_1_HLH	0.713351	0.655149	0.630441	0.657515	0.740047	0.648838
glcmFeatS_diffAvg_Wavelets_db_1_HLH	0	0	0	0	0	0
glcmFeatS_sumAvg_Wavelets_db_1_HLH	5.27741	5.1575	5.03699	5.21149	5.26775	5.09228
glcmFeatS_sumVar_Wavelets_db_1_HLH	0.911394	0.804296	0.673293	0.843113	0.93186	0.722333
glcmFeatS_sumEntropy_Wavelets_db_1_HLH	1.92557	1.83063	1.70647	1.87387	1.94015	1.76802
glcmFeatS_corr_Wavelets_db_1_HLH	0.117623	0.0994864	0.0325687	0.120315	0.111791	0.0518152
glcmFeatS_clustTendency_Wavelets_db_1_HLH	0.911394	0.804296	0.673293	0.843113	0.93186	0.722333
glcmFeatS_clustShade_Wavelets_db_1_HLH	0.388497	0.343454	0.164548	0.287248	0.424091	0.221024
glcmFeatS_clustPromin_Wavelets_db_1_HLH	3.00072	2.57825	1.54955	2.45696	3.18662	1.82207
glcmFeatS_haralickCorr_Wavelets_db_1_HLH	147.967	130.939	116.448	138.672	150.614	122.99
glcmFeatS_autoCorr_Wavelets_db_1_HLH	7.01264	6.68733	6.35366	6.83654	6.98557	6.50133
glcmFeatS_firstInfCorr_Wavelets_db_1_HLH	-0.0433673	-0.0400967	-0.0401451	-0.0433125	-0.0437503	-0.0327947
glcmFeatS_secondInfCorr_Wavelets_db_1_HLH	0.305627	0.284995	0.274411	0.295043	0.307238	0.262958
rlmFeatS_gln_Wavelets_db_1_HLH	133.753	115.537	90.6208	115.873	139.5	99.775
rlmFeatS_glnNorm_Wavelets_db_1_HLH	0.401627	0.424021	0.453137	0.405888	0.39303	0.438643
rlmFeatS_glv_Wavelets_db_1_HLH	0.496985	0.44809	0.390426	0.474909	0.51734	0.409841
rlmFeatS_hglre_Wavelets_db_1_HLH	7.73683	7.40556	7.14108	7.57535	7.65041	7.17496
rlmFeatS_lglre_Wavelets_db_1_HLH	0.173617	0.177769	0.180749	0.177361	0.17953	0.180421
rlmFeatS_lre_Wavelets_db_1_HLH	3.33448	3.22707	3.0656	3.3509	3.3374	3.1922
rlmFeatS_lrhgle_Wavelets_db_1_HLH	24.5081	22.563	20.3403	24.0448	24.3172	21.5108
rlmFeatS_lrlgle_Wavelets_db_1_HLH	0.561724	0.56701	0.560984	0.577954	0.571778	0.575854
rlmFeatS_re_Wavelets_db_1_HLH	2.91303	2.81603	2.64166	2.89545	2.93184	2.74199
rlmFeatS_rln_Wavelets_db_1_HLH	156.656	128.956	96.2749	132.138	168.031	107.779
rlmFeatS_rlnNorm_Wavelets_db_1_HLH	0.464451	0.467848	0.476335	0.45775	0.467586	0.469564
rlmFeatS_rlv_Wavelets_db_1_HLH	0.808734	0.756483	0.683423	0.805941	0.822022	0.749225
rlmFeatS_rp_Wavelets_db_1_HLH	0.640385	0.645826	0.659304	0.636848	0.641814	0.6476
rlmFeatS_sre_Wavelets_db_1_HLH	0.698168	0.700298	0.705448	0.693029	0.700328	0.703833
rlmFeatS_srhgle_Wavelets_db_1_HLH	5.5417	5.31249	5.17951	5.37588	5.48152	5.18812
rlmFeatS_srlgle_Wavelets_db_1_HLH	0.123587	0.126338	0.128628	0.125817	0.12951	0.128156
ngtdmFeatS_coarseness_Wavelets_db_1_HLH	0.00951515	0.0107803	0.0140991	0.010703	0.00887052	0.0123858
ngtdmFeatS_contrast_Wavelets_db_1_HLH	0.0237136	0.0216488	0.0187559	0.022816	0.0250723	0.0198238
ngtdmFeatS_busyness_Wavelets_db_1_HLH	6.8449	5.99288	4.5073	6.08392	7.51463	5.21702
ngtdmFeatS_complexity_Wavelets_db_1_HLH	5.88357	5.99498	6.01593	5.96533	5.97536	6.07369
ngtdmFeatS_strength_Wavelets_db_1_HLH	0.0874002	0.107986	0.153813	0.101255	0.0812652	0.131
ngldmFeatS_lde_Wavelets_db_1_HLH	4.90809e-05	5.29468e-05	8.53834e-05	5.24483e-05	5.07168e-05	5.64351e-05
ngldmFeatS_hde_Wavelets_db_1_HLH	30020.3	27105.1	19807.1	27691.9	31129.1	24680.1
ngldmFeatS_lgce_Wavelets_db_1_HLH	0.170767	0.176084	0.18082	0.174301	0.175093	0.179695
ngldmFeatS_hgce_Wavelets_db_1_HLH	7.55	7.22038	6.92079	7.39286	7.4774	6.97721
ngldmFeatS_ldlge_Wavelets_db_1_HLH	8.16998e-06	8.83567e-06	1.47141e-05	8.8972e-06	9.06207e-06	9.85023e-06
ngldmFeatS_ldhge_Wavelets_db_1_HLH	0.00038462	0.000408271	0.000610167	0.000408578	0.000383962	0.000407785
ngldmFeatS_hdlge_Wavelets_db_1_HLH	5331.57	4988	3734.06	4995.94	5543.07	4567.86
ngldmFeatS_hdhge_Wavelets_db_1_HLH	215083	183923	130345	193254	224047	164833
ngldmFeatS_gln_Wavelets_db_1_HLH	223.335	188.251	141.521	193.75	233.123	160.658
ngldmFeatS_glnNorm_Wavelets_db_1_HLH	0.42949	0.446093	0.467068	0.432478	0.421561	0.457715
ngldmFeatS_dcn_Wavelets_db_1_HLH	3.97692	3.56872	3.15182	3.49554	4.06691	3.37037
ngldmFeatS_dcnNorm_Wavelets_db_1_HLH	0.00764793	0.00845668	0.010402	0.00780253	0.00735426	0.00960219
ngldmFeatS_dcp_Wavelets_db_1_HLH	1	1	1	1	1	1
ngldmFeatS_glv_Wavelets_db_1_HLH	0.425207	0.388721	0.344868	0.408163	0.440033	0.358682
ngldmFeatS_dcv_Wavelets_db_1_HLH	2524.29	2293.66	1665.73	2287.24	2740.19	1906.65
ngldmFeatS_entropy_Wavelets_db_1_HLH	8.04611	7.83463	7.42083	7.94445	8.12062	7.62578
ngldmFeatS_energy_Wavelets_db_1_HLH	0.00442308	0.00503133	0.00672047	0.00458386	0.00418235	0.00580352
szmFeatS_sae_Wavelets_db_1_HLH	0.476431	0.517734	0.708341	0.664014	0.549859	0.55614
szmFeatS_lae_Wavelets_db_1_HLH	6689.29	6065.38	3548.08	5031.53	7107.61	4664.92
szmFeatS_gln_Wavelets_db_1_HLH	5.11765	3.76923	3.16667	5.11765	6.22222	3.83333
szmFeatS_glnNorm_Wavelets_db_1_HLH	0.301038	0.289941	0.263889	0.301038	0.345679	0.319444
szmFeatS_szn_Wavelets_db_1_HLH	4.05882	3.61538	5.83333	7.58824	5.44444	3.66667
szmFeatS_sznNorm_Wavelets_db_1_HLH	0.238754	0.278107	0.486111	0.446367	0.302469	0.305556
szmFeatS_zp_Wavelets_db_1_HLH	0.0326923	0.0308057	0.039604	0.0379464	0.0325497	0.034188
szmFeatS_lglze_Wavelets_db_1_HLH	0.261242	0.235855	0.250301	0.261242	0.333534	0.252176
szmFeatS_hglze_Wavelets_db_1_HLH	11.8824	12.6923	12.4167	11.8824	11.7778	11.6667
szmFeatS_salgle_Wavelets_db_1_HLH	0.157792	0.124747	0.153804	0.177335	0.247862	0.147572
szmFeatS_sahgle_Wavelets_db_1_HLH	5.24052	6.94396	10.2709	8.4085	5.6218	6.52319
szmFeatS_lalgle_Wavelets_db_1_HLH	1075.75	1016.4	605.507	826.385	1182.66	807.5
szmFeatS_lahgle_Wavelets_db_1_HLH	48417.6	42338.4	24342.6	35775.6	50040.3	31601.1
szmFeatS_glv_Wavelets_db_1_HLH	1.79239	1.75148	1.85417	1.79239	2.09877	1.63889
szmFeatS_szv_Wavelets_db_1_HLH	5753.65	5011.63	2910.52	4337.05	6163.76	3809.35
szmFeatS_ze_Wavelets_db_1_HLH	3.26393	3.33468	2.75163	3.0516	2.85828	2.9183
peakValleyFeatureS_peak_Wavelets_db_1_HLH	52.8659	52.8659	69.9954	69.9954	45.2451	50.1743
peakValleyFeatureS_valley_Wavelets_db_1_HLH	-26.8725	-24.9873	-30.6309	-27.4885	-38.6403	-30.6309
ivhFeaturesS_meanHist_Wavelets_db_1_HLH	3.99115	2.92654	1.41304	3.19397	3.76736	2.14003
ivhFeaturesS_maxHist_Wavelets_db_1_HLH	69.95	69.95	69.95	69.95	69.95	52.85
ivhFeaturesS_minHist_Wavelets_db_1_HLH	-31.75	-31.75	-31.75	-31.75	-38.65	-31.75
ivhFeaturesS_I50_Wavelets_db_1_HLH	1.75	1.15	0.65	1.55	1.55	0.65
ivhFeaturesS_rangeHist_Wavelets_db_1_HLH	101.7	101.7	101.7	101.7	108.6	84.6
ivhFeaturesS_Ix20_Wavelets_db_1_HLH	12.35	10.35	6.45	10.95	12.95	8.75
ivhFeaturesS_MOHx20_Wavelets_db_1_HLH	25.0405	21.9384	16.4664	23.2478	25.3446	19.1401
ivhFeaturesS_MOCx20_Wavelets_db_1_HLH	-11.901	-11.7175	-11.5381	-12.4466	-13.0518	-11.2929
ivhFeaturesS_Ix30_Wavelets_db_1_HLH	6.55	4.95	3.75	5.35	6.85	4.55
ivhFeaturesS_MOHx30_Wavelets_db_1_HLH	19.9341	17.1067	12.4167	18.0463	20.3	14.6519
ivhFeaturesS_MOCx30_Wavelets_db_1_HLH	-9.08782	-8.93175	-8.76	-9.45301	-10.1463	-8.83269
ivhFeaturesS_Ix40_Wavelets_db_1_HLH	3.75	2.95	2.15	3.25	3.75	2.45
ivhFeaturesS_MOHx40_Wavelets_db_1_HLH	16.1167	13.7612	9.9612	14.545	16.3098	12.0223
ivhFeaturesS_MOCx40_Wavelets_db_1_HLH	-7.18285	-7.11726	-6.98967	-7.5274	-7.89636	-7.07643
ivhFeaturesS_IabsX200_Wavelets_db_1_HLH	-31.75	-31.75	-31.75	-31.75	-38.65	-31.75
ivhFeaturesS_IabsX300_Wavelets_db_1_HLH	-31.75	-31.75	-31.75	-31.75	-38.65	-31.75
ivhFeaturesS_IabsX400_Wavelets_db_1_HLH	-31.75	-31.75	-31.75	-31.75	-38.65	-31.75
ivhFeaturesS_Vx10_Wavelets_db_1_HLH	63875	51875	37125	54875	68500	43375
ivhFeaturesS_Vx30_Wavelets_db_1_HLH	41500	32750	23125	35000	57500	38125
ivhFeaturesS_VabsX0_Wavelets_db_1_HLH	38625	29750	20500	32500	40000	23625
ivhFeaturesS_VabsX10_Wavelets_db_1_HLH	16375	10875	5625	12125	17750	8250
ivhFeaturesS_VabsX30_Wavelets_db_1_HLH	3250	2250	625	2500	3625	1250
firstOrderS_min_Wavelets_db_1_HLL	-86.6536	-75.0783	-71.4636	-62.1202	-86.6536	-71.4636
firstOrderS_max_Wavelets_db_1_HLL	131.519	131.519	91.3696	100.572	157.921	131.519
firstOrderS_mean_Wavelets_db_1_HLL	1.05082	0.172774	-2.39188	0.124068	2.47485	-2.91464
firstOrderS_range_Wavelets_db_1_HLL	218.172	206.597	162.833	162.692	244.574	202.982
firstOrderS_std_Wavelets_db_1_HLL	30.491	27.7936	17.7506	24.475	34.6131	22.4656
firstOrderS_var_Wavelets_db_1_HLL	929.701	772.485	315.083	599.026	1198.07	504.705
firstOrderS_median_Wavelets_db_1_HLL	-2.03759	-2.82387	-2.57385	-2.28353	-1.71349	-3.22815
firstOrderS_skewness_Wavelets_db_1_HLL	1.1067	1.4663	0.586798	1.12223	1.16219	0.918631
firstOrderS_kurtosis_Wavelets_db_1_HLL	3.11021	4.73199	5.38004	3.48974	2.89416	6.12307
firstOrderS_entropy_Wavelets_db_1_HLL	2.08367	2.00497	1.42671	1.78553	2.23361	1.71084
firstOrderS_rms_Wavelets_db_1_HLL	1001.52	1000.56	997.766	1000.42	1003.07	997.338
firstOrderS_energy_Wavelets_db_1_HLL	521576864	422471808	301647744	448379520	556403200	349134080
firstOrderS_totalEnergy_Wavelets_db_1_HLL	65197109248	52808974336	37705969664	56047439872	69550399488	43641761792
firstOrderS_meanAbsDev_Wavelets_db_1_HLL	19.7667	17.3484	10.8764	15.7765	22.7254	13.8684
firstOrderS_medianAbsDev_Wavelets_db_1_HLL	19.3893	16.9886	10.8747	15.5385	22.0194	13.8628
firstOrderS_P10_Wavelets_db_1_HLL	-30.2481	-26.4448	-18.5216	-24.3532	-33.0539	-25.1486
firstOrderS_P90_Wavelets_db_1_HLL	35.4543	32.2484	14.4592	30.5761	43.4981	19.7698
firstOrderS_robustMeanAbsDev_Wavelets_db_1_HLL	9.62587	8.12043	5.16749	7.73815	10.8713	6.6721
firstOrderS_robustMedianAbsDev_Wavelets_db_1_HLL	9.61098	8.11163	5.15467	7.72671	10.8092	6.66414
firstOrderS_interQuartileRange_Wavelets_db_1_HLL	18.9951	16.8063	11.3304	16.31	21.782	13.855
firstOrderS_coeffDispersion_Wavelets_db_1_HLL	-3.89907	-2.44064	-1.70213	-3.22391	-9.31223	-1.69023
firstOrderS_coeffVariation_Wavelets_db_1_HLL	29.0163	160.867	-7.42119	197.27	13.986	-7.70785
shapeS_majorAxis_Wavelets_db_1_HLL	62.1186	48.8461	54.9215	56.1162	62.1185	44.7758
shapeS_minorAxis_Wavelets_db_1_HLL	43.0122	44.056	36.8069	41.2045	45.3265	41.5229
shapeS_leastAxis_Wavelets_db_1_HLL	37.029	37.1058	30.2974	37.0366	38.0548	35.0959
shapeS_flatness_Wavelets_db_1_HLL	0.596102	0.759647	0.551649	0.659999	0.612617	0.783814
shapeS_elongation_Wavelets_db_1_HLL	0.692421	0.901935	0.670172	0.734271	0.729679	0.927352
shapeS_max3dDiameter_Wavelets_db_1_HLL	67.4537	55	67.2681	60.4152	71.7635	50.2494
shapeS_max2dDiameterAxialPlane_Wavelets_db_1_HLL	52.2015	50	42.72	49.4975	63.2456	50
shapeS_max2dDiameterSagittalPlane_Wavelets_db_1_HLL	60.4152	51.4782	49.2443	57.0088	60.4152	47.1699
shapeS_max2dDiameterCoronalPlane_Wavelets_db_1_HLL	60.208	51.4782	53.1507	57.0088	60.8276	42.72
shapeS_surfArea_Wavelets_db_1_HLL	99.058	89.4349	72.5603	88.7397	101.29	73.7954
shapeS_volume_Wavelets_db_1_HLL	65	52.75	37.875	56	69.125	43.875
shapeS_filledVolume_Wavelets_db_1_HLL	65	52.875	37.875	56	69.125	43.875
shapeS_Compactness1_Wavelets_db_1_HLL	0.0371966	0.0351874	0.0345724	0.0377951	0.0382567	0.039048
shapeS_Compactness2_Wavelets_db_1_HLL	0.491598	0.439923	0.424678	0.507545	0.520018	0.54175
shapeS_spherDisprop_Wavelets_db_1_HLL	1.26706	1.31484	1.33039	1.25365	1.24354	1.22669
shapeS_sphericity_Wavelets_db_1_HLL	0.789229	0.760546	0.751658	0.797673	0.804154	0.815204
shapeS_surfToVolRatio_Wavelets_db_1_HLL	1.52397	1.69545	1.91578	1.58464	1.46532	1.68195
glcmFeatS_energy_Wavelets_db_1_HLL	0.134395	0.174647	0.233394	0.171644	0.123205	0.199835
glcmFeatS_jointEntropy_Wavelets_db_1_HLL	3.83643	3.449	2.81033	3.37781	4.05755	3.10982
glcmFeatS_jointMax_Wavelets_db_1_HLL	0.286465	0.347021	0.411587	0.334467	0.275519	0.375333
glcmFeatS_jointAvg_Wavelets_db_1_HLL	4.48003	4.42781	3.31853	3.43308	4.51826	3.31719
glcmFeatS_jointVar_Wavelets_db_1_HLL	1.28026	1.03201	0.520731	0.867967	1.64171	0.680097
glcmFeatS_contrast_Wavelets_db_1_HLL	1.86571	1.56696	0.942051	1.30486	2.26823	1.15875
glcmFeatS_invDiffMom_Wavelets_db_1_HLL	0.642213	0.67529	0.725264	0.680778	0.625147	0.701611
glcmFeatS_invDiffMomNorm_Wavelets_db_1_HLL	0.983117	0.985814	0.982453	0.981472	0.983168	0.986921
glcmFeatS_invDiff_Wavelets_db_1_HLL	0.66767	0.695207	0.738114	0.699731	0.653705	0.71683
glcmFeatS_invDiffNorm_Wavelets_db_1_HLL	0.925689	0.933688	0.92757	0.922928	0.926307	0.935592
glcmFeatS_invVar_Wavelets_db_1_HLL	0.436403	0.430829	0.413679	0.435433	0.431288	0.433886
glcmFeatS_dissimilarity_Wavelets_db_1_HLL	0.88908	0.786307	0.613031	0.744396	0.970659	0.682508
glcmFeatS_diffEntropy_Wavelets_db_1_HLL	1.76259	1.64945	1.422	1.5866	1.85557	1.50289
glcmFeatS_diffVar_Wavelets_db_1_HLL	1.86571	1.56696	0.942051	1.30486	2.26823	1.15875
glcmFeatS_diffAvg_Wavelets_db_1_HLL	0	0	0	0	0	0
glcmFeatS_sumAvg_Wavelets_db_1_HLL	8.96006	8.85562	6.63706	6.86617	9.03651	6.63438
glcmFeatS_sumVar_Wavelets_db_1_HLL	3.25533	2.56109	1.14087	2.16701	4.29863	1.56164
glcmFeatS_sumEntropy_Wavelets_db_1_HLL	2.65026	2.41877	2.00449	2.38975	2.80819	2.2043
glcmFeatS_corr_Wavelets_db_1_HLL	0.267869	0.242353	0.0913593	0.246561	0.301165	0.151186
glcmFeatS_clustTendency_Wavelets_db_1_HLL	3.25533	2.56109	1.14087	2.16701	4.29863	1.56164
glcmFeatS_clustShade_Wavelets_db_1_HLL	7.24476	6.56484	0.789466	3.81356	11.4415	1.92267
glcmFeatS_clustPromin_Wavelets_db_1_HLL	68.2471	54.5334	7.18	30.02	122.234	17.9624
glcmFeatS_haralickCorr_Wavelets_db_1_HLL	863.641	685.53	237.835	360.57	1020.98	313.908
glcmFeatS_autoCorr_Wavelets_db_1_HLL	20.4185	19.8543	11.0626	12.0018	20.9229	11.1047
glcmFeatS_firstInfCorr_Wavelets_db_1_HLL	-0.0986696	-0.103797	-0.0696761	-0.0816072	-0.112426	-0.0735108
glcmFeatS_secondInfCorr_Wavelets_db_1_HLL	0.539544	0.543876	0.404037	0.462592	0.586091	0.44549
rlmFeatS_gln_Wavelets_db_1_HLL	83.2179	75.1746	70.2575	82.7402	82.6945	69.9087
rlmFeatS_glnNorm_Wavelets_db_1_HLL	0.232211	0.265339	0.359266	0.278717	0.214401	0.304831
rlmFeatS_glv_Wavelets_db_1_HLL	2.14774	1.80984	0.825568	1.43838	2.67408	1.25606
rlmFeatS_hglre_Wavelets_db_1_HLL	23.4018	22.8374	12.5434	14.2	24.6675	12.8423
rlmFeatS_lglre_Wavelets_db_1_HLL	0.0688553	0.06393	0.116881	0.126021	0.073674	0.139935
rlmFeatS_lre_Wavelets_db_1_HLL	3.04123	3.23324	3.51677	3.32733	2.96473	3.41757
rlmFeatS_lrhgle_Wavelets_db_1_HLL	60.7338	62.3467	37.8399	38.6646	60.8475	37.2111
rlmFeatS_lrlgle_Wavelets_db_1_HLL	0.189398	0.196668	0.380479	0.369351	0.191073	0.397094
rlmFeatS_re_Wavelets_db_1_HLL	3.58039	3.4689	3.09414	3.39872	3.6876	3.29346
rlmFeatS_rln_Wavelets_db_1_HLL	202.59	153.387	98.7926	157.477	223.251	119.591
rlmFeatS_rlnNorm_Wavelets_db_1_HLL	0.562441	0.539478	0.501198	0.527318	0.575931	0.518938
rlmFeatS_rlv_Wavelets_db_1_HLL	0.880033	0.960215	1.03414	0.988114	0.858864	1.01827
rlmFeatS_rp_Wavelets_db_1_HLL	0.687278	0.66934	0.643564	0.660886	0.695646	0.651764
rlmFeatS_sre_Wavelets_db_1_HLL	0.776763	0.761606	0.732578	0.752046	0.78564	0.746828
rlmFeatS_srhgle_Wavelets_db_1_HLL	19.0464	18.3241	9.66867	11.3513	20.4175	10.0921
rlmFeatS_srlgle_Wavelets_db_1_HLL	0.0559361	0.0501751	0.0898342	0.10067	0.0609194	0.113469
ngtdmFeatS_coarseness_Wavelets_db_1_HLL	0.0126782	0.0145275	0.0186086	0.0133293	0.0119959	0.0181046
ngtdmFeatS_contrast_Wavelets_db_1_HLL	0.0310967	0.0235675	0.0173182	0.0287536	0.0352624	0.0216004
ngtdmFeatS_busyness_Wavelets_db_1_HLL	1.41072	1.16249	1.75009	2.23205	1.34651	1.58705
ngtdmFeatS_complexity_Wavelets_db_1_HLL	34.4756	32.5558	12.1993	19.3886	46.4954	19.6705
ngtdmFeatS_strength_Wavelets_db_1_HLL	0.489817	0.642918	0.388606	0.35615	0.599301	0.60108
ngldmFeatS_lde_Wavelets_db_1_HLL	4.90809e-05	5.29468e-05	8.53834e-05	5.24483e-05	5.07168e-05	5.64351e-05
ngldmFeatS_hde_Wavelets_db_1_HLL	30020.3	27105.1	19807.1	27691.9	31129.1	24680.1
ngldmFeatS_lgce_Wavelets_db_1_HLL	0.0655702	0.0621839	0.111955	0.118254	0.0693148	0.127805
ngldmFeatS_hgce_Wavelets_db_1_HLL	21.9404	21.2796	11.7393	13.0692	22.9168	11.9772
ngldmFeatS_ldlge_Wavelets_db_1_HLL	3.50452e-06	3.34848e-06	9.41313e-06	7.05965e-06	4.34419e-06	8.3712e-06
ngldmFeatS_ldhge_Wavelets_db_1_HLL	0.00110573	0.00118726	0.00102424	0.000726371	0.00121285	0.000709254
ngldmFeatS_hdlge_Wavelets_db_1_HLL	1862.92	1638.04	2143.86	3032.15	1959.17	2828.33
ngldmFeatS_hdhge_Wavelets_db_1_HLL	624002	544619	226168	337727	668359	283044
ngldmFeatS_gln_Wavelets_db_1_HLL	155.173	147.512	134.67	159.232	155.101	138.048
ngldmFeatS_glnNorm_Wavelets_db_1_HLL	0.29841	0.349554	0.444455	0.355429	0.280472	0.3933
ngldmFeatS_dcn_Wavelets_db_1_HLL	3.97692	3.56872	3.15182	3.49554	4.06691	3.37037
ngldmFeatS_dcnNorm_Wavelets_db_1_HLL	0.00764793	0.00845668	0.010402	0.00780253	0.00735426	0.00960219
ngldmFeatS_dcp_Wavelets_db_1_HLL	1	1	1	1	1	1
ngldmFeatS_glv_Wavelets_db_1_HLL	1.63843	1.34826	0.60615	1.08338	2.06843	0.904051
ngldmFeatS_dcv_Wavelets_db_1_HLL	2524.29	2293.66	1665.73	2287.24	2740.19	1906.65
ngldmFeatS_entropy_Wavelets_db_1_HLL	8.32787	8.03586	7.57592	8.08197	8.44947	7.70902
ngldmFeatS_energy_Wavelets_db_1_HLL	0.0035503	0.00435749	0.00604516	0.00413544	0.00330599	0.00539768
szmFeatS_sae_Wavelets_db_1_HLL	0.492676	0.437483	0.609094	0.504396	0.496573	0.616531
szmFeatS_lae_Wavelets_db_1_HLL	1747.59	1783.41	1660.62	2045	1590.41	1575.97
szmFeatS_gln_Wavelets_db_1_HLL	6.13636	5.11765	4.25	5.82353	6.45098	5
szmFeatS_glnNorm_Wavelets_db_1_HLL	0.139463	0.150519	0.177083	0.17128	0.12649	0.166667
szmFeatS_szn_Wavelets_db_1_HLL	10.4091	7.47059	8.83333	8.64706	12.2157	10.9333
szmFeatS_sznNorm_Wavelets_db_1_HLL	0.23657	0.219723	0.368056	0.254325	0.239523	0.364444
szmFeatS_zp_Wavelets_db_1_HLL	0.0846154	0.0805687	0.0792079	0.0758929	0.0922242	0.0854701
szmFeatS_lglze_Wavelets_db_1_HLL	0.12486	0.110322	0.23886	0.2511	0.148403	0.31311
szmFeatS_hglze_Wavelets_db_1_HLL	32.5	32.1471	18.1667	20.9706	35.5882	18.8
szmFeatS_salgle_Wavelets_db_1_HLL	0.0857631	0.0692171	0.195044	0.139777	0.110495	0.197176
szmFeatS_sahgle_Wavelets_db_1_HLL	15.9921	14.0997	12.0745	11.2401	18.6446	14.394
szmFeatS_lalgle_Wavelets_db_1_HLL	99.8076	104.289	172.339	206.546	91.3225	163.467
szmFeatS_lahgle_Wavelets_db_1_HLL	32158.8	31634.5	16778.5	21646	29173.9	16041.2
szmFeatS_glv_Wavelets_db_1_HLL	6.58264	6.25692	3.47222	4.73443	7.76778	5.35556
szmFeatS_szv_Wavelets_db_1_HLL	1607.92	1629.36	1501.23	1871.38	1472.84	1439.08
szmFeatS_ze_Wavelets_db_1_HLL	4.65239	4.45482	3.4183	4.1607	4.9742	3.76474
peakValleyFeatureS_peak_Wavelets_db_1_HLL	131.519	131.519	91.3696	100.572	157.921	131.519
peakValleyFeatureS_valley_Wavelets_db_1_HLL	-86.6536	-75.0783	-71.4636	-60.9927	-86.6536	-71.4636
ivhFeaturesS_meanHist_Wavelets_db_1_HLL	1.04942	0.171327	-2.39554	0.122098	2.47297	-2.91724
ivhFeaturesS_maxHist_Wavelets_db_1_HLL	131.55	131.55	91.35	100.55	157.95	131.55
ivhFeaturesS_minHist_Wavelets_db_1_HLL	-86.65	-75.05	-71.45	-62.15	-86.65	-71.45
ivhFeaturesS_I50_Wavelets_db_1_HLL	-2.05	-2.85	-2.55	-2.25	-1.75	-3.25
ivhFeaturesS_rangeHist_Wavelets_db_1_HLL	218.2	206.6	162.8	162.7	244.6	203
ivhFeaturesS_Ix20_Wavelets_db_1_HLL	14.25	9.55	4.65	9.75	17.25	6.25
ivhFeaturesS_MOHx20_Wavelets_db_1_HLL	46.2233	40.4618	20.7779	35.7137	55.0995	26.6444
ivhFeaturesS_MOCx20_Wavelets_db_1_HLL	-34.9317	-30.7952	-24.3992	-28.4972	-38.1225	-30.9257
ivhFeaturesS_Ix30_Wavelets_db_1_HLL	4.25	2.55	0.45	3.35	5.05	1.05
ivhFeaturesS_MOHx30_Wavelets_db_1_HLL	33.0582	28.7563	14.7093	25.9196	40.1247	18.7061
ivhFeaturesS_MOCx30_Wavelets_db_1_HLL	-27.2846	-24.626	-19.5787	-22.5575	-29.3967	-24.4081
ivhFeaturesS_Ix40_Wavelets_db_1_HLL	0.15	-0.35	-0.85	-0.15	0.35	-1.05
ivhFeaturesS_MOHx40_Wavelets_db_1_HLL	25.1279	21.6741	10.9262	19.5313	30.2447	14.0408
ivhFeaturesS_MOCx40_Wavelets_db_1_HLL	-22.233	-20.3603	-15.8033	-18.412	-23.6995	-20.0572
ivhFeaturesS_IabsX200_Wavelets_db_1_HLL	-86.65	-75.05	-71.45	-62.15	-86.65	-71.45
ivhFeaturesS_IabsX300_Wavelets_db_1_HLL	-86.65	-75.05	-71.45	-62.15	-86.65	-71.45
ivhFeaturesS_IabsX400_Wavelets_db_1_HLL	-86.65	-75.05	-71.45	-62.15	-86.65	-71.45
ivhFeaturesS_Vx10_Wavelets_db_1_HLL	64250	51750	37375	54000	68000	42625
ivhFeaturesS_Vx30_Wavelets_db_1_HLL	55125	40625	35000	44375	53125	32000
ivhFeaturesS_VabsX0_Wavelets_db_1_HLL	26875	19625	12625	21875	29125	14750
ivhFeaturesS_VabsX10_Wavelets_db_1_HLL	14625	10000	4500	11000	17000	6875
ivhFeaturesS_VabsX30_Wavelets_db_1_HLL	8375	5750	2250	5750	10250	3125
firstOrderS_min_Wavelets_db_1_LHH	-39.1793	-39.1793	-27.6184	-37.5311	-49.2116	-39.1793
firstOrderS_max_Wavelets_db_1_LHH	58.4836	58.4836	51.699	55.7995	58.4836	55.7995
firstOrderS_mean_Wavelets_db_1_LHH	1.55544	1.84757	1.39964	1.40066	1.6517	2.33836
firstOrderS_range_Wavelets_db_1_LHH	97.6629	97.6629	79.3174	93.3306	107.695	94.9787
firstOrderS_std_Wavelets_db_1_LHH	13.3861	12.8848	10.9703	12.0903	13.9512	11.8055
firstOrderS_var_Wavelets_db_1_LHH	179.188	166.017	120.348	146.175	194.636	139.369
firstOrderS_median_Wavelets_db_1_LHH	0.172968	0.0265116	-0.123019	0.0085952	0.189298	0.522921
firstOrderS_skewness_Wavelets_db_1_LHH	0.593741	0.766561	1.11394	0.716887	0.548652	0.814077
firstOrderS_kurtosis_Wavelets_db_1_LHH	2.14603	2.58196	3.14782	2.11232	2.11456	2.81561
firstOrderS_entropy_Wavelets_db_1_LHH	1.16192	1.09983	1.19754	1.07393	1.47254	1.0015
firstOrderS_rms_Wavelets_db_1_LHH	1001.64	1001.93	1001.46	1001.47	1001.75	1002.41
firstOrderS_energy_Wavelets_db_1_LHH	521712032	423630880	303885216	449321376	554935936	352692352
firstOrderS_totalEnergy_Wavelets_db_1_LHH	65214005248	52953858048	37985652736	56165171200	69366988800	44086542336
firstOrderS_meanAbsDev_Wavelets_db_1_LHH	9.34978	8.92791	7.28042	8.49035	9.73114	8.26431
firstOrderS_medianAbsDev_Wavelets_db_1_LHH	9.24688	8.75229	7.09867	8.3709	9.61514	8.04997
firstOrderS_P10_Wavelets_db_1_LHH	-13.223	-11.406	-8.9742	-12.0623	-13.6064	-9.84932
firstOrderS_P90_Wavelets_db_1_LHH	18.096	17.943	15.4915	17.0911	19.1059	17.4488
firstOrderS_robustMeanAbsDev_Wavelets_db_1_LHH	5.29111	4.94495	3.66032	4.79407	5.49663	4.66283
firstOrderS_robustMedianAbsDev_Wavelets_db_1_LHH	5.25231	4.87804	3.62898	4.75091	5.45203	4.58795
firstOrderS_interQuartileRange_Wavelets_db_1_LHH	11.6416	10.7393	7.62173	10.5502	12.1981	10.1721
firstOrderS_coeffDispersion_Wavelets_db_1_LHH	5.06446	4.27636	8.9644	7.1496	4.67853	2.907
firstOrderS_coeffVariation_Wavelets_db_1_LHH	8.60602	6.97388	7.83795	8.63183	8.4466	5.0486
shapeS_majorAxis_Wavelets_db_1_LHH	62.1186	48.8461	54.9215	56.1162	62.1185	44.7758
shapeS_minorAxis_Wavelets_db_1_LHH	43.0122	44.056	36.8069	41.2045	45.3265	41.5229
shapeS_leastAxis_Wavelets_db_1_LHH	37.029	37.1058	30.2974	37.0366	38.0548	35.0959
shapeS_flatness_Wavelets_db_1_LHH	0.596102	0.759647	0.551649	0.659999	0.612617	0.783814
shapeS_elongation_Wavelets_db_1_LHH	0.692421	0.901935	0.670172	0.734271	0.729679	0.927352
shapeS_max3dDiameter_Wavelets_db_1_LHH	67.4537	55	67.2681	60.4152	71.7635	50.2494
shapeS_max2dDiameterAxialPlane_Wavelets_db_1_LHH	52.2015	50	42.72	49.4975	63.2456	50
shapeS_max2dDiameterSagittalPlane_Wavelets_db_1_LHH	60.4152	51.4782	49.2443	57.0088	60.4152	47.1699
shapeS_max2dDiameterCoronalPlane_Wavelets_db_1_LHH	60.208	51.4782	53.1507	57.0088	60.8276	42.72
shapeS_surfArea_Wavelets_db_1_LHH	99.058	89.4349	72.5603	88.7397	101.29	73.7954
shapeS_volume_Wavelets_db_1_LHH	65	52.75	37.875	56	69.125	43.875
shapeS_filledVolume_Wavelets_db_1_LHH	65	52.875	37.875	56	69.125	43.875
shapeS_Compactness1_Wavelets_db_1_LHH	0.0371966	0.0351874	0.0345724	0.0377951	0.0382567	0.039048
shapeS_Compactness2_Wavelets_db_1_LHH	0.491598	0.439923	0.424678	0.507545	0.520018	0.54175
shapeS_spherDisprop_Wavelets_db_1_LHH	1.26706	1.31484	1.33039	1.25365	1.24354	1.22669
shapeS_sphericity_Wavelets_db_1_LHH	0.789229	0.760546	0.751658	0.797673	0.804154	0.815204
shapeS_surfToVolRatio_Wavelets_db_1_LHH	1.52397	1.69545	1.91578	1.58464	1.46532	1.68195
glcmFeatS_energy_Wavelets_db_1_LHH	0.194849	0.202402	0.220787	0.213469	0.188502	0.212047
glcmFeatS_jointEntropy_Wavelets_db_1_LHH	2.72673	2.64537	2.41828	2.53026	2.80129	2.50904
glcmFeatS_jointMax_Wavelets_db_1_LHH	0.255688	0.264397	0.286067	0.273363	0.255101	0.254591
glcmFeatS_jointAvg_Wavelets_db_1_LHH	2.53934	2.53607	2.51316	2.51914	2.53776	2.54997
glcmFeatS_jointVar_Wavelets_db_1_LHH	0.41658	0.39686	0.34211	0.363164	0.439479	0.359557
glcmFeatS_contrast_Wavelets_db_1_LHH	0.682019	0.671155	0.624315	0.623159	0.704081	0.645728
glcmFeatS_invDiffMom_Wavelets_db_1_LHH	0.730714	0.730345	0.736051	0.740979	0.728388	0.733075
glcmFeatS_invDiffMomNorm_Wavelets_db_1_LHH	0.974905	0.975221	0.97669	0.976862	0.9742	0.97604
glcmFeatS_invDiff_Wavelets_db_1_LHH	0.73737	0.736561	0.74094	0.745913	0.7358	0.738402
glcmFeatS_invDiffNorm_Wavelets_db_1_LHH	0.909011	0.908996	0.911218	0.912767	0.908082	0.910082
glcmFeatS_invVar_Wavelets_db_1_LHH	0.470294	0.475632	0.478075	0.467481	0.467143	0.479323
glcmFeatS_dissimilarity_Wavelets_db_1_LHH	0.562435	0.561226	0.543968	0.535508	0.569992	0.552425
glcmFeatS_diffEntropy_Wavelets_db_1_LHH	1.24487	1.2301	1.18449	1.1912	1.2665	1.20473
glcmFeatS_diffVar_Wavelets_db_1_LHH	0.682019	0.671155	0.624315	0.623159	0.704081	0.645728
glcmFeatS_diffAvg_Wavelets_db_1_LHH	0	0	0	0	0	0
glcmFeatS_sumAvg_Wavelets_db_1_LHH	5.07869	5.07214	5.02633	5.03828	5.07552	5.09994
glcmFeatS_sumVar_Wavelets_db_1_LHH	0.984301	0.916284	0.744124	0.829497	1.05384	0.792499
glcmFeatS_sumEntropy_Wavelets_db_1_LHH	1.98581	1.92069	1.76374	1.86002	2.03499	1.81754
glcmFeatS_corr_Wavelets_db_1_LHH	0.180762	0.154291	0.08684	0.140828	0.197654	0.101711
glcmFeatS_clustTendency_Wavelets_db_1_LHH	0.984301	0.916284	0.744124	0.829497	1.05384	0.792499
glcmFeatS_clustShade_Wavelets_db_1_LHH	0.445845	0.507261	0.354417	0.328471	0.462553	0.370902
glcmFeatS_clustPromin_Wavelets_db_1_LHH	3.60824	3.22627	1.89986	2.43515	4.07299	2.18388
glcmFeatS_haralickCorr_Wavelets_db_1_LHH	140.275	133.973	119.388	125.351	146.167	127.627
glcmFeatS_autoCorr_Wavelets_db_1_LHH	6.52392	6.49299	6.34599	6.39771	6.52812	6.5391
glcmFeatS_firstInfCorr_Wavelets_db_1_LHH	-0.0444241	-0.0417194	-0.0359131	-0.0385999	-0.0488985	-0.033105
glcmFeatS_secondInfCorr_Wavelets_db_1_LHH	0.314816	0.297486	0.274846	0.28265	0.334417	0.257963
rlmFeatS_gln_Wavelets_db_1_LHH	126.408	105.252	84.9261	114.554	131.94	93.5318
rlmFeatS_glnNorm_Wavelets_db_1_LHH	0.386425	0.388201	0.426028	0.40934	0.381211	0.414523
rlmFeatS_glv_Wavelets_db_1_LHH	0.538922	0.538481	0.42525	0.473685	0.550672	0.460904
rlmFeatS_hglre_Wavelets_db_1_LHH	7.2673	7.36287	7.16256	7.18529	7.32285	7.45972
rlmFeatS_lglre_Wavelets_db_1_LHH	0.201594	0.194989	0.180544	0.190528	0.201963	0.17725
rlmFeatS_lre_Wavelets_db_1_LHH	3.48384	3.32353	3.07555	3.53499	3.54046	3.30242
rlmFeatS_lrhgle_Wavelets_db_1_LHH	23.2361	22.0695	19.8646	23.1707	23.7116	22.3051
rlmFeatS_lrlgle_Wavelets_db_1_LHH	0.665445	0.630721	0.57896	0.666701	0.679532	0.598363
rlmFeatS_re_Wavelets_db_1_LHH	3.00855	2.94343	2.71633	2.92141	3.04172	2.84347
rlmFeatS_rln_Wavelets_db_1_LHH	150.79	128.982	97.5743	127.264	158.376	106.718
rlmFeatS_rlnNorm_Wavelets_db_1_LHH	0.456986	0.470974	0.485342	0.449753	0.453138	0.468494
rlmFeatS_rlv_Wavelets_db_1_LHH	0.888971	0.81978	0.714546	0.88835	0.911736	0.809619
rlmFeatS_rp_Wavelets_db_1_LHH	0.628254	0.641633	0.657527	0.62397	0.625261	0.642121
rlmFeatS_sre_Wavelets_db_1_LHH	0.693602	0.703587	0.714602	0.684998	0.689994	0.702364
rlmFeatS_srhgle_Wavelets_db_1_LHH	5.23407	5.43316	5.38925	5.16367	5.26711	5.51262
rlmFeatS_srlgle_Wavelets_db_1_LHH	0.14498	0.140256	0.126368	0.131733	0.143489	0.123342
ngtdmFeatS_coarseness_Wavelets_db_1_LHH	0.00921897	0.0112037	0.0144513	0.0102484	0.00882545	0.0129508
ngtdmFeatS_contrast_Wavelets_db_1_LHH	0.0261548	0.0261976	0.0209225	0.0223109	0.0270016	0.0222635
ngtdmFeatS_busyness_Wavelets_db_1_LHH	7.66795	6.34112	4.76957	6.74602	8.0747	5.16436
ngtdmFeatS_complexity_Wavelets_db_1_LHH	6.04075	6.05892	6.17409	6.00066	6.02986	6.07139
ngtdmFeatS_strength_Wavelets_db_1_LHH	0.0877602	0.107547	0.152636	0.104421	0.0824274	0.129868
ngldmFeatS_lde_Wavelets_db_1_LHH	4.90809e-05	5.29468e-05	8.53834e-05	5.24483e-05	5.07168e-05	5.64351e-05
ngldmFeatS_hde_Wavelets_db_1_LHH	30020.3	27105.1	19807.1	27691.9	31129.1	24680.1
ngldmFeatS_lgce_Wavelets_db_1_LHH	0.195663	0.191849	0.184171	0.189368	0.196658	0.179122
ngldmFeatS_hgce_Wavelets_db_1_LHH	6.98269	7.01185	6.81518	6.86384	7.01989	7.10256
ngldmFeatS_ldlge_Wavelets_db_1_LHH	1.01382e-05	1.05405e-05	1.57437e-05	1.0384e-05	1.02941e-05	9.84975e-06
ngldmFeatS_ldhge_Wavelets_db_1_LHH	0.00034489	0.000385323	0.000586623	0.000366439	0.000357702	0.00042605
ngldmFeatS_hdlge_Wavelets_db_1_LHH	5736.19	5149.33	3652.78	5208.59	6012.13	4540.55
ngldmFeatS_hdhge_Wavelets_db_1_LHH	203473	181598	131461	183598	211830	165300
ngldmFeatS_gln_Wavelets_db_1_LHH	217.273	177.46	136.175	196.326	227.854	154.305
ngldmFeatS_glnNorm_Wavelets_db_1_LHH	0.417833	0.420521	0.449422	0.438227	0.412032	0.439615
ngldmFeatS_dcn_Wavelets_db_1_LHH	3.97692	3.56872	3.15182	3.49554	4.06691	3.37037
ngldmFeatS_dcnNorm_Wavelets_db_1_LHH	0.00764793	0.00845668	0.010402	0.00780253	0.00735426	0.00960219
ngldmFeatS_dcp_Wavelets_db_1_LHH	1	1	1	1	1	1
ngldmFeatS_glv_Wavelets_db_1_LHH	0.450736	0.449996	0.373972	0.399987	0.463328	0.395792
ngldmFeatS_dcv_Wavelets_db_1_LHH	2524.29	2293.66	1665.73	2287.24	2740.19	1906.65
ngldmFeatS_entropy_Wavelets_db_1_LHH	8.08527	7.91954	7.49929	7.98623	8.21347	7.6209
ngldmFeatS_energy_Wavelets_db_1_LHH	0.00422337	0.00468318	0.00639371	0.00449418	0.00389459	0.00586846
szmFeatS_sae_Wavelets_db_1_LHH	0.574367	0.550041	0.512262	0.536253	0.518531	0.608512
szmFeatS_lae_Wavelets_db_1_LHH	5834.32	4128.89	2979.77	5423.25	7271	3347.69
szmFeatS_gln_Wavelets_db_1_LHH	5.10526	5.77778	3.76923	4.125	5.11765	5.125
szmFeatS_glnNorm_Wavelets_db_1_LHH	0.268698	0.320988	0.289941	0.257812	0.301038	0.320312
szmFeatS_szn_Wavelets_db_1_LHH	6.15789	5.33333	3.46154	4.75	4.64706	5.75
szmFeatS_sznNorm_Wavelets_db_1_LHH	0.3241	0.296296	0.266272	0.296875	0.273356	0.359375
szmFeatS_zp_Wavelets_db_1_LHH	0.0365385	0.042654	0.0429043	0.0357143	0.0307414	0.045584
szmFeatS_lglze_Wavelets_db_1_LHH	0.489591	0.437701	0.241325	0.314896	0.520637	0.261944
szmFeatS_hglze_Wavelets_db_1_LHH	8	10.1111	11.4615	11.3125	8.05882	12.375
szmFeatS_salgle_Wavelets_db_1_LHH	0.330068	0.319274	0.178199	0.175126	0.379859	0.22272
szmFeatS_sahgle_Wavelets_db_1_LHH	3.7767	4.8423	6.33897	6.61648	2.91505	7.29864
szmFeatS_lalgle_Wavelets_db_1_LHH	1059.73	761.539	571.45	1008.11	1329.18	591.427
szmFeatS_lahgle_Wavelets_db_1_LHH	37843.4	26318.8	18190.5	34266.2	46930.1	22251.8
szmFeatS_glv_Wavelets_db_1_LHH	2.1385	2.39506	1.51479	1.93359	2.24221	1.8125
szmFeatS_szv_Wavelets_db_1_LHH	5085.29	3579.25	2436.52	4639.25	6212.84	2866.43
szmFeatS_ze_Wavelets_db_1_LHH	3.3211	3.14967	3.18083	3.375	3.17512	3.03064
peakValleyFeatureS_peak_Wavelets_db_1_LHH	58.4836	58.4836	51.699	45.8354	45.8354	55.7995
peakValleyFeatureS_valley_Wavelets_db_1_LHH	-39.1793	-39.1793	-27.6184	-37.5311	-49.2116	-39.1793
ivhFeaturesS_meanHist_Wavelets_db_1_LHH	1.55538	1.84716	1.39917	1.4	1.65217	2.33803
ivhFeaturesS_maxHist_Wavelets_db_1_LHH	58.45	58.45	51.65	55.75	58.45	55.75
ivhFeaturesS_minHist_Wavelets_db_1_LHH	-39.15	-39.15	-27.65	-37.55	-49.25	-39.15
ivhFeaturesS_I50_Wavelets_db_1_LHH	0.15	0.05	-0.15	0.05	0.15	0.55
ivhFeaturesS_rangeHist_Wavelets_db_1_LHH	97.6	97.6	79.3	93.3	107.7	94.9
ivhFeaturesS_Ix20_Wavelets_db_1_LHH	9.35	8.75	5.65	8.35	9.55	9.05
ivhFeaturesS_MOHx20_Wavelets_db_1_LHH	21.1179	21.0759	17.7926	19.4744	22.1626	20.1627
ivhFeaturesS_MOCx20_Wavelets_db_1_LHH	-15.4403	-13.819	-11.2333	-13.7927	-16.0391	-11.8441
ivhFeaturesS_Ix30_Wavelets_db_1_LHH	4.55	4.45	3.25	4.35	4.85	4.55
ivhFeaturesS_MOHx30_Wavelets_db_1_LHH	16.4201	16.1195	13.3258	14.9715	17.2108	15.6396
ivhFeaturesS_MOCx30_Wavelets_db_1_LHH	-11.8314	-10.6988	-8.75337	-10.744	-12.3445	-8.90429
ivhFeaturesS_Ix40_Wavelets_db_1_LHH	2.05	1.95	1.15	1.65	2.15	2.05
ivhFeaturesS_MOHx40_Wavelets_db_1_LHH	13.1754	12.9938	10.2839	11.9052	13.7083	12.5451
ivhFeaturesS_MOCx40_Wavelets_db_1_LHH	-9.49638	-8.50774	-7	-8.55112	-9.88242	-7.31222
ivhFeaturesS_IabsX200_Wavelets_db_1_LHH	-39.15	-39.15	-27.65	-37.55	-49.25	-39.15
ivhFeaturesS_IabsX300_Wavelets_db_1_LHH	-39.15	-39.15	-27.65	-37.55	-49.25	-39.15
ivhFeaturesS_IabsX400_Wavelets_db_1_LHH	-39.15	-39.15	-27.65	-37.55	-49.25	-39.15
ivhFeaturesS_Vx10_Wavelets_db_1_LHH	64000	52250	37000	55750	68875	43625
ivhFeaturesS_Vx30_Wavelets_db_1_LHH	55250	46250	29125	48500	64375	40375
ivhFeaturesS_VabsX0_Wavelets_db_1_LHH	33375	26875	18625	28125	35625	23500
ivhFeaturesS_VabsX10_Wavelets_db_1_LHH	12375	9625	5000	9750	13250	8000
ivhFeaturesS_VabsX30_Wavelets_db_1_LHH	2125	1500	1000	1250	2625	875
firstOrderS_min_Wavelets_db_1_LHL	-115.336	-100.759	-100.759	-87.1441	-149.507	-100.759
firstOrderS_max_Wavelets_db_1_LHL	76.2929	75.6635	75.6635	86.8864	102.109	86.8864
firstOrderS_mean_Wavelets_db_1_LHL	-2.76523	-3.21855	1.25371	1.18847	-3.36467	-1.28364
firstOrderS_range_Wavelets_db_1_LHL	191.629	176.422	176.422	174.031	251.616	187.645
firstOrderS_std_Wavelets_db_1_LHL	26.0715	23.9486	17.5126	23.4796	29.1815	22.8462
firstOrderS_var_Wavelets_db_1_LHL	679.725	573.534	306.693	551.293	851.56	521.951
firstOrderS_median_Wavelets_db_1_LHL	0.1802	-0.29033	1.04096	0.878249	-0.279967	0.593723
firstOrderS_skewness_Wavelets_db_1_LHL	-0.642501	-0.789754	-0.831375	0.154976	-0.694405	-0.658396
firstOrderS_kurtosis_Wavelets_db_1_LHL	2.3307	2.50503	7.73701	2.60052	3.08337	3.56907
firstOrderS_entropy_Wavelets_db_1_LHL	1.96933	1.98288	1.59639	1.81627	2.21374	1.88014
firstOrderS_rms_Wavelets_db_1_LHL	997.576	997.069	1001.41	1001.46	997.062	998.978
firstOrderS_energy_Wavelets_db_1_LHL	517481696	419530016	303853184	449312544	549755904	350282688
firstOrderS_totalEnergy_Wavelets_db_1_LHL	64685211648	52441251840	37981646848	56164069376	68719484928	43785334784
firstOrderS_meanAbsDev_Wavelets_db_1_LHL	17.7833	16.3614	10.7881	15.5207	19.659	14.792
firstOrderS_medianAbsDev_Wavelets_db_1_LHL	17.5287	16.0701	10.7856	15.5141	19.3576	14.6797
firstOrderS_P10_Wavelets_db_1_LHL	-35.5842	-30.7926	-13.8208	-24.5842	-39.0194	-25.1532
firstOrderS_P90_Wavelets_db_1_LHL	26.2648	23.2061	20.5018	28.3805	27.3638	23.2355
firstOrderS_robustMeanAbsDev_Wavelets_db_1_LHL	9.57513	8.83659	5.51816	8.12076	10.4994	7.53326
firstOrderS_robustMedianAbsDev_Wavelets_db_1_LHL	9.50149	8.75579	5.49507	8.12035	10.4065	7.51164
firstOrderS_interQuartileRange_Wavelets_db_1_LHL	20.7121	18.6721	12.1716	17.4581	23.0616	14.9173
firstOrderS_coeffDispersion_Wavelets_db_1_LHL	-7.51798	-4.00462	4.64973	11.3582	-5.43309	-14.2252
firstOrderS_coeffVariation_Wavelets_db_1_LHL	-9.42835	-7.4408	13.9686	19.7562	-8.67292	-17.798
shapeS_majorAxis_Wavelets_db_1_LHL	62.1186	48.8461	54.9215	56.1162	62.1185	44.7758
shapeS_minorAxis_Wavelets_db_1_LHL	43.0122	44.056	36.8069	41.2045	45.3265	41.5229
shapeS_leastAxis_Wavelets_db_1_LHL	37.029	37.1058	30.2974	37.0366	38.0548	35.0959
shapeS_flatness_Wavelets_db_1_LHL	0.596102	0.759647	0.551649	0.659999	0.612617	0.783814
shapeS_elongation_Wavelets_db_1_LHL	0.692421	0.901935	0.670172	0.734271	0.729679	0.927352
shapeS_max3dDiameter_Wavelets_db_1_LHL	67.4537	55	67.2681	60.4152	71.7635	50.2494
shapeS_max2dDiameterAxialPlane_Wavelets_db_1_LHL	52.2015	50	42.72	49.4975	63.2456	50
shapeS_max2dDiameterSagittalPlane_Wavelets_db_1_LHL	60.4152	51.4782	49.2443	57.0088	60.4152	47.1699
shapeS_max2dDiameterCoronalPlane_Wavelets_db_1_LHL	60.208	51.4782	53.1507	57.0088	60.8276	42.72
shapeS_surfArea_Wavelets_db_1_LHL	99.058	89.4349	72.5603	88.7397	101.29	73.7954
shapeS_volume_Wavelets_db_1_LHL	65	52.75	37.875	56	69.125	43.875
shapeS_filledVolume_Wavelets_db_1_LHL	65	52.875	37.875	56	69.125	43.875
shapeS_Compactness1_Wavelets_db_1_LHL	0.0371966	0.0351874	0.0345724	0.0377951	0.0382567	0.039048
shapeS_Compactness2_Wavelets_db_1_LHL	0.491598	0.439923	0.424678	0.507545	0.520018	0.54175
shapeS_spherDisprop_Wavelets_db_1_LHL	1.26706	1.31484	1.33039	1.25365	1.24354	1.22669
shapeS_sphericity_Wavelets_db_1_LHL	0.789229	0.760546	0.751658	0.797673	0.804154	0.815204
shapeS_surfToVolRatio_Wavelets_db_1_LHL	1.52397	1.69545	1.91578	1.58464	1.46532	1.68195
glcmFeatS_energy_Wavelets_db_1_LHL	0.126428	0.141401	0.196625	0.144369	0.11672	0.156471
glcmFeatS_jointEntropy_Wavelets_db_1_LHL	3.72795	3.51671	2.83791	3.45821	3.9056	3.30242
glcmFeatS_jointMax_Wavelets_db_1_LHL	0.217666	0.228311	0.301495	0.235588	0.205433	0.235114
glcmFeatS_jointAvg_Wavelets_db_1_LHL	5.48272	5.46201	5.61364	4.60844	6.47281	5.51281
glcmFeatS_jointVar_Wavelets_db_1_LHL	1.01426	0.887648	0.542441	0.798217	1.20876	0.773986
glcmFeatS_contrast_Wavelets_db_1_LHL	1.55198	1.34011	0.915562	1.26928	1.82229	1.15838
glcmFeatS_invDiffMom_Wavelets_db_1_LHL	0.649484	0.668483	0.721897	0.672181	0.636451	0.678636
glcmFeatS_invDiffMomNorm_Wavelets_db_1_LHL	0.982674	0.984823	0.989595	0.981968	0.986257	0.986643
glcmFeatS_invDiff_Wavelets_db_1_LHL	0.671131	0.687201	0.730531	0.689547	0.660278	0.694433
glcmFeatS_invDiffNorm_Wavelets_db_1_LHL	0.922692	0.927842	0.941445	0.921575	0.931146	0.931141
glcmFeatS_invVar_Wavelets_db_1_LHL	0.46755	0.462646	0.462837	0.469835	0.466222	0.475032
glcmFeatS_dissimilarity_Wavelets_db_1_LHL	0.831083	0.768275	0.609698	0.752337	0.889185	0.724749
glcmFeatS_diffEntropy_Wavelets_db_1_LHL	1.66233	1.58668	1.33138	1.55275	1.73491	1.50648
glcmFeatS_diffVar_Wavelets_db_1_LHL	1.55198	1.34011	0.915562	1.26928	1.82229	1.15838
glcmFeatS_diffAvg_Wavelets_db_1_LHL	0	0	0	0	0	0
glcmFeatS_sumAvg_Wavelets_db_1_LHL	10.9654	10.924	11.2273	9.21688	12.9456	11.0256
glcmFeatS_sumVar_Wavelets_db_1_LHL	2.50508	2.21049	1.2542	1.92359	3.01274	1.93756
glcmFeatS_sumEntropy_Wavelets_db_1_LHL	2.56766	2.44858	2.06131	2.41195	2.68342	2.31646
glcmFeatS_corr_Wavelets_db_1_LHL	0.235039	0.243157	0.154674	0.200449	0.244635	0.248883
glcmFeatS_clustTendency_Wavelets_db_1_LHL	2.50508	2.21049	1.2542	1.92359	3.01274	1.93756
glcmFeatS_clustShade_Wavelets_db_1_LHL	-3.18926	-3.27937	-0.92724	0.489085	-3.68038	-2.91636
glcmFeatS_clustPromin_Wavelets_db_1_LHL	36.5261	31.3527	12.215	19.9192	53.5663	28.7755
glcmFeatS_haralickCorr_Wavelets_db_1_LHL	1225.99	1108.75	896.828	724.533	2040.46	1036.34
glcmFeatS_autoCorr_Wavelets_db_1_LHL	30.2985	30.0514	31.5977	21.4017	42.1952	30.5861
glcmFeatS_firstInfCorr_Wavelets_db_1_LHL	-0.083855	-0.085472	-0.099511	-0.0778823	-0.0902991	-0.0973344
glcmFeatS_secondInfCorr_Wavelets_db_1_LHL	0.503722	0.496501	0.495144	0.46074	0.535388	0.519833
rlmFeatS_gln_Wavelets_db_1_LHL	90.5079	78.7031	71.7193	83.2709	92.4749	71.1788
rlmFeatS_glnNorm_Wavelets_db_1_LHL	0.250425	0.271324	0.356739	0.272908	0.238376	0.295884
rlmFeatS_glv_Wavelets_db_1_LHL	1.57991	1.38523	0.897072	1.33432	1.89128	1.26362
rlmFeatS_hglre_Wavelets_db_1_LHL	30.1651	29.6902	31.6016	21.9851	41.8562	30.6251
rlmFeatS_lglre_Wavelets_db_1_LHL	0.0487335	0.0471821	0.0408495	0.0664754	0.0332418	0.0448806
rlmFeatS_lre_Wavelets_db_1_LHL	2.8829	2.94781	3.17609	3.01885	2.8165	2.9576
rlmFeatS_lrhgle_Wavelets_db_1_LHL	89.4772	90.5462	101.876	65.8235	120.941	91.7097
rlmFeatS_lrlgle_Wavelets_db_1_LHL	0.113413	0.113963	0.110641	0.166754	0.0773214	0.111347
rlmFeatS_re_Wavelets_db_1_LHL	3.45594	3.37792	3.0966	3.38017	3.5486	3.2978
rlmFeatS_rln_Wavelets_db_1_LHL	199.273	156.418	101.229	162.474	217.977	127.649
rlmFeatS_rlnNorm_Wavelets_db_1_LHL	0.548647	0.535465	0.497487	0.527535	0.558993	0.525997
rlmFeatS_rlv_Wavelets_db_1_LHL	0.755417	0.759977	0.804961	0.784217	0.731625	0.741101
rlmFeatS_rp_Wavelets_db_1_LHL	0.693047	0.685381	0.661589	0.679258	0.69968	0.682884
rlmFeatS_sre_Wavelets_db_1_LHL	0.767299	0.757385	0.726417	0.750413	0.774213	0.749281
rlmFeatS_srhgle_Wavelets_db_1_LHL	22.9356	22.1782	22.8524	16.5892	32.1453	22.861
rlmFeatS_srlgle_Wavelets_db_1_LHL	0.040368	0.0386046	0.031938	0.0537963	0.0275829	0.0361172
ngtdmFeatS_coarseness_Wavelets_db_1_LHL	0.0117019	0.0137397	0.0174153	0.0132022	0.0114191	0.0155758
ngtdmFeatS_contrast_Wavelets_db_1_LHL	0.0286472	0.023897	0.012147	0.02846	0.0237693	0.0205928
ngtdmFeatS_busyness_Wavelets_db_1_LHL	1.33493	1.10562	0.772581	1.64887	0.895021	0.939429
ngtdmFeatS_complexity_Wavelets_db_1_LHL	27.1277	26.4775	22.5553	19.4298	44.1214	25.5064
ngtdmFeatS_strength_Wavelets_db_1_LHL	0.336807	0.427991	0.716562	0.290509	0.52599	0.53468
ngldmFeatS_lde_Wavelets_db_1_LHL	4.90809e-05	5.29468e-05	8.53834e-05	5.24483e-05	5.07168e-05	5.64351e-05
ngldmFeatS_hde_Wavelets_db_1_LHL	30020.3	27105.1	19807.1	27691.9	31129.1	24680.1
ngldmFeatS_lgce_Wavelets_db_1_LHL	0.0444503	0.0431841	0.0378808	0.0611129	0.0306046	0.0414629
ngldmFeatS_hgce_Wavelets_db_1_LHL	30.5269	30.154	31.7954	21.8884	42.302	30.7806
ngldmFeatS_ldlge_Wavelets_db_1_LHL	2.42456e-06	2.4639e-06	3.41862e-06	3.59287e-06	1.81189e-06	2.74604e-06
ngldmFeatS_ldhge_Wavelets_db_1_LHL	0.00146985	0.00157412	0.00272244	0.00118068	0.00210667	0.00168292
ngldmFeatS_hdlge_Wavelets_db_1_LHL	1175.07	1049.68	694.591	1521.3	834.341	905.206
ngldmFeatS_hdhge_Wavelets_db_1_LHL	935736	833264	632723	599033	1340759	770649
ngldmFeatS_gln_Wavelets_db_1_LHL	154.608	134.109	121.561	144.04	156.823	120.259
ngldmFeatS_glnNorm_Wavelets_db_1_LHL	0.297322	0.317794	0.401192	0.321518	0.283586	0.342619
ngldmFeatS_dcn_Wavelets_db_1_LHL	3.97692	3.56872	3.15182	3.49554	4.06691	3.37037
ngldmFeatS_dcnNorm_Wavelets_db_1_LHL	0.00764793	0.00845668	0.010402	0.00780253	0.00735426	0.00960219
ngldmFeatS_dcp_Wavelets_db_1_LHL	1	1	1	1	1	1
ngldmFeatS_glv_Wavelets_db_1_LHL	1.24217	1.0912	0.686229	1.03123	1.48537	0.983336
ngldmFeatS_dcv_Wavelets_db_1_LHL	2524.29	2293.66	1665.73	2287.24	2740.19	1906.65
ngldmFeatS_entropy_Wavelets_db_1_LHL	8.2889	8.05857	7.53262	8.10881	8.3868	7.74461
ngldmFeatS_energy_Wavelets_db_1_LHL	0.00365385	0.00424519	0.00630657	0.00416534	0.00345641	0.00531652
szmFeatS_sae_Wavelets_db_1_LHL	0.566846	0.547044	0.645498	0.562818	0.499828	0.493295
szmFeatS_lae_Wavelets_db_1_LHL	1728.95	1613.27	1651.76	1679.73	1703.69	1458.46
szmFeatS_gln_Wavelets_db_1_LHL	7.77273	5.84848	3.47619	7.21622	6.875	4.85714
szmFeatS_glnNorm_Wavelets_db_1_LHL	0.176653	0.177227	0.165533	0.195033	0.143229	0.173469
szmFeatS_szn_Wavelets_db_1_LHL	13.4545	9.66667	8.52381	11	11.7083	6.78571
szmFeatS_sznNorm_Wavelets_db_1_LHL	0.305785	0.292929	0.405896	0.297297	0.243924	0.242347
szmFeatS_zp_Wavelets_db_1_LHL	0.0846154	0.0781991	0.0693069	0.0825893	0.0867993	0.0797721
szmFeatS_lglze_Wavelets_db_1_LHL	0.0851209	0.0893054	0.100341	0.14334	0.0677424	0.0897025
szmFeatS_hglze_Wavelets_db_1_LHL	30.7955	29.3333	32.619	22.2973	42.2083	30.6429
szmFeatS_salgle_Wavelets_db_1_LHL	0.0417001	0.0596548	0.0840007	0.10068	0.0460118	0.058718
szmFeatS_sahgle_Wavelets_db_1_LHL	18.9416	16.7625	22.4376	12.229	21.7894	15.529
szmFeatS_lalgle_Wavelets_db_1_LHL	57.9745	54.2427	52.4225	83.6592	40.7061	48.4544
szmFeatS_lahgle_Wavelets_db_1_LHL	53778	50040.6	53697.1	35610.9	73526.3	45629.5
szmFeatS_glv_Wavelets_db_1_LHL	4.64618	4.02938	4.68027	4.29218	6.20833	4.19388
szmFeatS_szv_Wavelets_db_1_LHL	1589.29	1449.74	1443.58	1533.12	1570.96	1301.32
szmFeatS_ze_Wavelets_db_1_LHL	4.38758	4.21076	3.72565	4.20509	4.83966	4.35182
peakValleyFeatureS_peak_Wavelets_db_1_LHL	76.2929	67.2965	70.0314	86.8864	102.109	86.8864
peakValleyFeatureS_valley_Wavelets_db_1_LHL	-115.336	-86.4405	-100.759	-87.1441	-119.645	-100.759
ivhFeaturesS_meanHist_Wavelets_db_1_LHL	-2.765	-3.21801	1.25594	1.18906	-3.36429	-1.28305
ivhFeaturesS_maxHist_Wavelets_db_1_LHL	76.25	75.65	75.65	86.85	102.15	86.85
ivhFeaturesS_minHist_Wavelets_db_1_LHL	-115.35	-100.75	-100.75	-87.15	-149.55	-100.75
ivhFeaturesS_I50_Wavelets_db_1_LHL	0.25	-0.25	1.05	0.85	-0.25	0.55
ivhFeaturesS_rangeHist_Wavelets_db_1_LHL	191.6	176.4	176.4	174	251.7	187.6
ivhFeaturesS_Ix20_Wavelets_db_1_LHL	12.85	9.75	9.55	13.85	13.75	10.75
ivhFeaturesS_MOHx20_Wavelets_db_1_LHL	29.711	25.6282	23.1008	33.5822	32.6149	27.0106
ivhFeaturesS_MOCx20_Wavelets_db_1_LHL	-41.2481	-39.05	-21.1703	-29.9489	-45.8991	-33.3286
ivhFeaturesS_Ix30_Wavelets_db_1_LHL	5.95	4.95	5.65	6.75	6.25	5.05
ivhFeaturesS_MOHx30_Wavelets_db_1_LHL	22.7513	19.7234	17.8457	25.5293	24.8669	20.466
ivhFeaturesS_MOCx30_Wavelets_db_1_LHL	-31.7623	-29.918	-15.5678	-22.5769	-35.2876	-25.0148
ivhFeaturesS_Ix40_Wavelets_db_1_LHL	2.35	2.05	3.05	3.25	2.35	2.35
ivhFeaturesS_MOHx40_Wavelets_db_1_LHL	18.0873	15.818	14.3024	20.3333	19.576	16.2514
ivhFeaturesS_MOCx40_Wavelets_db_1_LHL	-24.9851	-23.753	-12.0236	-17.8254	-27.9459	-19.9133
ivhFeaturesS_IabsX200_Wavelets_db_1_LHL	-115.35	-100.75	-100.75	-87.15	-149.55	-100.75
ivhFeaturesS_IabsX300_Wavelets_db_1_LHL	-115.35	-100.75	-100.75	-87.15	-149.55	-100.75
ivhFeaturesS_IabsX400_Wavelets_db_1_LHL	-115.35	-100.75	-100.75	-87.15	-149.55	-100.75
ivhFeaturesS_Vx10_Wavelets_db_1_LHL	64750	52125	37625	55625	69000	43500
ivhFeaturesS_Vx30_Wavelets_db_1_LHL	62125	50000	37125	52500	67250	41500
ivhFeaturesS_VabsX0_Wavelets_db_1_LHL	32750	26000	21750	30125	34250	22750
ivhFeaturesS_VabsX10_Wavelets_db_1_LHL	14500	10500	6875	12875	15750	8875
ivhFeaturesS_VabsX30_Wavelets_db_1_LHL	4750	2875	1250	4875	5750	2375
firstOrderS_min_Wavelets_db_1_LLH	-126.642	-98.613	-80.2393	-85.518	-126.642	-69.5913
firstOrderS_max_Wavelets_db_1_LLH	93.1405	93.1405	93.1405	93.6057	117.008	93.1405
firstOrderS_mean_Wavelets_db_1_LLH	-1.20219	1.67827	2.6895	-0.3342	1.04092	3.15524
firstOrderS_range_Wavelets_db_1_LLH	219.783	191.754	173.38	179.124	243.65	162.732
firstOrderS_std_Wavelets_db_1_LLH	32.5477	28.4612	21.6503	28.6203	34.1631	25.3986
firstOrderS_var_Wavelets_db_1_LLH	1059.36	810.041	468.737	819.121	1167.11	645.091
firstOrderS_median_Wavelets_db_1_LLH	-0.820272	0.0810831	0.823419	-0.588623	-0.162494	-0.110532
firstOrderS_skewness_Wavelets_db_1_LLH	0.0566563	0.50246	1.4158	0.474991	0.299247	1.30978
firstOrderS_kurtosis_Wavelets_db_1_LLH	1.4954	2.03715	4.96013	2.03524	1.44313	2.49951
firstOrderS_entropy_Wavelets_db_1_LLH	2.33008	2.12215	1.63643	1.9999	2.39024	1.83935
firstOrderS_rms_Wavelets_db_1_LLH	999.328	1002.08	1002.92	1000.08	1001.62	1003.48
firstOrderS_energy_Wavelets_db_1_LLH	519301312	423759456	304774080	448067552	554797184	353444864
firstOrderS_totalEnergy_Wavelets_db_1_LLH	64912662528	52969930752	38096760832	56008445952	69349646336	44180606976
firstOrderS_meanAbsDev_Wavelets_db_1_LLH	21.6369	18.5316	13.0112	18.6515	22.9766	16.7081
firstOrderS_medianAbsDev_Wavelets_db_1_LLH	21.6303	18.4066	12.8232	18.6504	22.9237	16.1983
firstOrderS_P10_Wavelets_db_1_LLH	-41.3524	-25.2427	-16.4953	-29.7661	-37.2611	-23.0806
firstOrderS_P90_Wavelets_db_1_LLH	42.4951	40.8796	26.4179	35.549	51.1729	39.2858
firstOrderS_robustMeanAbsDev_Wavelets_db_1_LLH	10.948	9.09853	5.78382	9.24722	12.1301	8.14649
firstOrderS_robustMedianAbsDev_Wavelets_db_1_LLH	10.9156	9.09825	5.75857	9.19787	12.1301	8.1461
firstOrderS_interQuartileRange_Wavelets_db_1_LLH	20.1125	17.8483	12.986	18.3978	22.232	16.0325
firstOrderS_coeffDispersion_Wavelets_db_1_LLH	-3.5366	-4.53156	-10.021	-3.27218	-5.30887	-5.23146
firstOrderS_coeffVariation_Wavelets_db_1_LLH	-27.0737	16.9587	8.04993	-85.6383	32.8202	8.04966
shapeS_majorAxis_Wavelets_db_1_LLH	62.1186	48.8461	54.9215	56.1162	62.1185	44.7758
shapeS_minorAxis_Wavelets_db_1_LLH	43.0122	44.056	36.8069	41.2045	45.3265	41.5229
shapeS_leastAxis_Wavelets_db_1_LLH	37.029	37.1058	30.2974	37.0366	38.0548	35.0959
shapeS_flatness_Wavelets_db_1_LLH	0.596102	0.759647	0.551649	0.659999	0.612617	0.783814
shapeS_elongation_Wavelets_db_1_LLH	0.692421	0.901935	0.670172	0.734271	0.729679	0.927352
shapeS_max3dDiameter_Wavelets_db_1_LLH	67.4537	55	67.2681	60.4152	71.7635	50.2494
shapeS_max2dDiameterAxialPlane_Wavelets_db_1_LLH	52.2015	50	42.72	49.4975	63.2456	50
shapeS_max2dDiameterSagittalPlane_Wavelets_db_1_LLH	60.4152	51.4782	49.2443	57.0088	60.4152	47.1699
shapeS_max2dDiameterCoronalPlane_Wavelets_db_1_LLH	60.208	51.4782	53.1507	57.0088	60.8276	42.72
shapeS_surfArea_Wavelets_db_1_LLH	99.058	89.4349	72.5603	88.7397	101.29	73.7954
shapeS_volume_Wavelets_db_1_LLH	65	52.75	37.875	56	69.125	43.875
shapeS_filledVolume_Wavelets_db_1_LLH	65	52.875	37.875	56	69.125	43.875
shapeS_Compactness1_Wavelets_db_1_LLH	0.0371966	0.0351874	0.0345724	0.0377951	0.0382567	0.039048
shapeS_Compactness2_Wavelets_db_1_LLH	0.491598	0.439923	0.424678	0.507545	0.520018	0.54175
shapeS_spherDisprop_Wavelets_db_1_LLH	1.26706	1.31484	1.33039	1.25365	1.24354	1.22669
shapeS_sphericity_Wavelets_db_1_LLH	0.789229	0.760546	0.751658	0.797673	0.804154	0.815204
shapeS_surfToVolRatio_Wavelets_db_1_LLH	1.52397	1.69545	1.91578	1.58464	1.46532	1.68195
glcmFeatS_energy_Wavelets_db_1_LLH	0.111011	0.134234	0.1759	0.129185	0.100493	0.142273
glcmFeatS_jointEntropy_Wavelets_db_1_LLH	3.972	3.64121	3.08737	3.69611	4.17678	3.44995
glcmFeatS_jointMax_Wavelets_db_1_LLH	0.193014	0.216222	0.277096	0.21147	0.184577	0.227248
glcmFeatS_jointAvg_Wavelets_db_1_LLH	6.5263	4.59416	4.60671	4.53529	6.56012	3.62917
glcmFeatS_jointVar_Wavelets_db_1_LLH	1.41449	1.10105	0.68455	1.13105	1.64324	0.928695
glcmFeatS_contrast_Wavelets_db_1_LLH	1.42386	1.15748	0.980881	1.21007	1.94851	1.13399
glcmFeatS_invDiffMom_Wavelets_db_1_LLH	0.662621	0.688617	0.718338	0.683951	0.641721	0.69324
glcmFeatS_invDiffMomNorm_Wavelets_db_1_LLH	0.986663	0.983239	0.985818	0.982594	0.985493	0.979066
glcmFeatS_invDiff_Wavelets_db_1_LLH	0.684748	0.70652	0.730834	0.702474	0.666899	0.709733
glcmFeatS_invDiffNorm_Wavelets_db_1_LLH	0.932195	0.925763	0.933521	0.924364	0.93126	0.91833
glcmFeatS_invVar_Wavelets_db_1_LLH	0.438788	0.433896	0.430062	0.436034	0.439687	0.438637
glcmFeatS_dissimilarity_Wavelets_db_1_LLH	0.794219	0.709789	0.63037	0.725408	0.89497	0.697737
glcmFeatS_diffEntropy_Wavelets_db_1_LLH	1.63916	1.53663	1.42388	1.5555	1.75931	1.5075
glcmFeatS_diffVar_Wavelets_db_1_LLH	1.42386	1.15748	0.980881	1.21007	1.94851	1.13399
glcmFeatS_diffAvg_Wavelets_db_1_LLH	0	0	0	0	0	0
glcmFeatS_sumAvg_Wavelets_db_1_LLH	13.0526	9.18832	9.21343	9.07059	13.1202	7.25834
glcmFeatS_sumVar_Wavelets_db_1_LLH	4.2341	3.2467	1.75732	3.31415	4.62445	2.58079
glcmFeatS_sumEntropy_Wavelets_db_1_LLH	2.90921	2.68689	2.26826	2.72339	2.9701	2.5139
glcmFeatS_corr_Wavelets_db_1_LLH	0.485003	0.47098	0.281104	0.460119	0.398513	0.37946
glcmFeatS_clustTendency_Wavelets_db_1_LLH	4.2341	3.2467	1.75732	3.31415	4.62445	2.58079
glcmFeatS_clustShade_Wavelets_db_1_LLH	1.7826	3.39524	2.15558	2.9161	3.53703	4.95527
glcmFeatS_clustPromin_Wavelets_db_1_LLH	83.413	53.7666	19.6647	54.7414	100.473	36.2208
glcmFeatS_haralickCorr_Wavelets_db_1_LLH	2219.32	838.271	629.511	847.275	2587.03	464.178
glcmFeatS_autoCorr_Wavelets_db_1_LLH	43.2959	21.629	21.4168	21.096	43.7052	13.5329
glcmFeatS_firstInfCorr_Wavelets_db_1_LLH	-0.153778	-0.146753	-0.105949	-0.145917	-0.154367	-0.1214
glcmFeatS_secondInfCorr_Wavelets_db_1_LLH	0.667607	0.643083	0.518032	0.640685	0.680006	0.563565
rlmFeatS_gln_Wavelets_db_1_LLH	75.2898	69.178	63.3065	71.1838	77.9728	63.1318
rlmFeatS_glnNorm_Wavelets_db_1_LLH	0.215326	0.248071	0.319584	0.24097	0.205591	0.272885
rlmFeatS_glv_Wavelets_db_1_LLH	2.29961	1.79282	1.1694	1.85135	2.45835	1.43132
rlmFeatS_hglre_Wavelets_db_1_LLH	43.8429	23.2348	23.09	22.0552	45.5051	15.294
rlmFeatS_lglre_Wavelets_db_1_LLH	0.0322034	0.0716653	0.0574557	0.0815454	0.0309775	0.0988344
rlmFeatS_lre_Wavelets_db_1_LLH	3.06464	3.20644	3.24284	3.20612	2.93758	3.19908
rlmFeatS_lrhgle_Wavelets_db_1_LLH	134.159	70.4768	71.9021	69.285	131.503	44.1953
rlmFeatS_lrlgle_Wavelets_db_1_LLH	0.0830875	0.189319	0.16771	0.198698	0.078087	0.29465
rlmFeatS_re_Wavelets_db_1_LLH	3.76188	3.61292	3.279	3.64399	3.78098	3.42922
rlmFeatS_rln_Wavelets_db_1_LLH	182.886	141.194	97.9255	149.293	206.276	116.937
rlmFeatS_rlnNorm_Wavelets_db_1_LLH	0.518233	0.501145	0.48846	0.50068	0.539009	0.497777
rlmFeatS_rlv_Wavelets_db_1_LLH	0.794581	0.837202	0.822442	0.839434	0.75761	0.810913
rlmFeatS_rp_Wavelets_db_1_LLH	0.671746	0.659679	0.652958	0.658482	0.685214	0.658777
rlmFeatS_sre_Wavelets_db_1_LLH	0.744974	0.731664	0.720759	0.731472	0.760032	0.726835
rlmFeatS_srhgle_Wavelets_db_1_LLH	32.7517	17.4469	17.0814	16.3337	34.9289	11.6593
rlmFeatS_srlgle_Wavelets_db_1_LLH	0.0257055	0.0565801	0.0433495	0.0664135	0.0249389	0.0739219
ngtdmFeatS_coarseness_Wavelets_db_1_LLH	0.012354	0.0140069	0.0172575	0.0133386	0.0120727	0.015324
ngtdmFeatS_contrast_Wavelets_db_1_LLH	0.0361431	0.041285	0.023331	0.0426553	0.0335491	0.0441914
ngtdmFeatS_busyness_Wavelets_db_1_LLH	1.02343	1.71182	1.19651	1.85112	0.913998	2.46612
ngtdmFeatS_complexity_Wavelets_db_1_LLH	37.478	19.9513	19.4056	19.7169	47.1004	15.6683
ngtdmFeatS_strength_Wavelets_db_1_LLH	0.474081	0.305817	0.448447	0.288513	0.518936	0.259098
ngldmFeatS_lde_Wavelets_db_1_LLH	4.90809e-05	5.29468e-05	8.53834e-05	5.24483e-05	5.07168e-05	5.64351e-05
ngldmFeatS_hde_Wavelets_db_1_LLH	30020.3	27105.1	19807.1	27691.9	31129.1	24680.1
ngldmFeatS_lgce_Wavelets_db_1_LLH	0.0297982	0.065693	0.0547116	0.0721168	0.0289591	0.0956926
ngldmFeatS_hgce_Wavelets_db_1_LLH	43.7692	22.6209	22.5842	21.8125	45.0958	14.5698
ngldmFeatS_ldlge_Wavelets_db_1_LLH	2.13489e-06	4.17805e-06	4.46576e-06	5.21033e-06	1.63136e-06	5.55505e-06
ngldmFeatS_ldhge_Wavelets_db_1_LLH	0.00209104	0.00125108	0.00207861	0.00118177	0.00238535	0.000900104
ngldmFeatS_hdlge_Wavelets_db_1_LLH	782.744	1577.54	1077.13	1656.2	826.6	2317.51
ngldmFeatS_hdhge_Wavelets_db_1_LLH	1.31165e+06	586532	421609	591277	1.36612e+06	333376
ngldmFeatS_gln_Wavelets_db_1_LLH	134.831	125.047	110.987	128.804	136.544	111.085
ngldmFeatS_glnNorm_Wavelets_db_1_LLH	0.25929	0.296321	0.366293	0.287508	0.246916	0.316483
ngldmFeatS_dcn_Wavelets_db_1_LLH	3.97692	3.56872	3.15182	3.49554	4.06691	3.37037
ngldmFeatS_dcnNorm_Wavelets_db_1_LLH	0.00764793	0.00845668	0.010402	0.00780253	0.00735426	0.00960219
ngldmFeatS_dcp_Wavelets_db_1_LLH	1	1	1	1	1	1
ngldmFeatS_glv_Wavelets_db_1_LLH	1.8187	1.39977	0.898692	1.44178	1.95969	1.14624
ngldmFeatS_dcv_Wavelets_db_1_LLH	2524.29	2293.66	1665.73	2287.24	2740.19	1906.65
ngldmFeatS_entropy_Wavelets_db_1_LLH	8.42265	8.08584	7.58348	8.14706	8.51215	7.81729
ngldmFeatS_energy_Wavelets_db_1_LLH	0.00329142	0.00416657	0.00600159	0.00396604	0.00311632	0.00499184
szmFeatS_sae_Wavelets_db_1_LLH	0.55087	0.524106	0.491014	0.361378	0.454854	0.394427
szmFeatS_lae_Wavelets_db_1_LLH	2357.38	1817.43	1853.28	2249.44	2234.59	2386.44
szmFeatS_gln_Wavelets_db_1_LLH	4.10345	4.35714	3.11111	3.88	3.875	3
szmFeatS_glnNorm_Wavelets_db_1_LLH	0.141498	0.155612	0.17284	0.1552	0.121094	0.1875
szmFeatS_szn_Wavelets_db_1_LLH	8.58621	7.78571	4.33333	4.36	6.5625	3
szmFeatS_sznNorm_Wavelets_db_1_LLH	0.296076	0.278061	0.240741	0.1744	0.205078	0.1875
szmFeatS_zp_Wavelets_db_1_LLH	0.0557692	0.0663507	0.0594059	0.0558036	0.0578662	0.045584
szmFeatS_lglze_Wavelets_db_1_LLH	0.0783722	0.104731	0.112274	0.235385	0.0689865	0.15361
szmFeatS_hglze_Wavelets_db_1_LLH	47.2759	29.1786	30.5556	23.04	50.9688	21.75
szmFeatS_salgle_Wavelets_db_1_LLH	0.0615644	0.0374398	0.0796341	0.123008	0.0516556	0.0885836
szmFeatS_sahgle_Wavelets_db_1_LLH	26.0336	16.1065	15.0866	7.87713	19.8673	9.16119
szmFeatS_lalgle_Wavelets_db_1_LLH	58.8102	96.3169	92.9631	119.635	55.2291	218.389
szmFeatS_lahgle_Wavelets_db_1_LLH	98952.3	36762.8	38989.1	45465.7	94686.4	28932.1
szmFeatS_glv_Wavelets_db_1_LLH	7.45541	4.53444	4.4321	5.7344	6.66309	3.6875
szmFeatS_szv_Wavelets_db_1_LLH	2035.86	1590.28	1569.92	1928.31	1935.95	1905.18
szmFeatS_ze_Wavelets_db_1_LLH	4.32316	4.18201	3.83659	4.40386	4.72641	3.875
peakValleyFeatureS_peak_Wavelets_db_1_LLH	93.1405	93.1405	93.1405	93.6057	117.008	93.1405
peakValleyFeatureS_valley_Wavelets_db_1_LLH	-126.642	-98.613	-80.2393	-85.518	-87.4114	-69.5913
ivhFeaturesS_meanHist_Wavelets_db_1_LLH	-1.20212	1.67891	2.69059	-0.333705	1.04096	3.15655
ivhFeaturesS_maxHist_Wavelets_db_1_LLH	93.15	93.15	93.15	93.65	117.05	93.15
ivhFeaturesS_minHist_Wavelets_db_1_LLH	-126.65	-98.65	-80.25	-85.55	-126.65	-69.55
ivhFeaturesS_I50_Wavelets_db_1_LLH	-0.85	0.05	0.85	-0.55	-0.15	-0.15
ivhFeaturesS_rangeHist_Wavelets_db_1_LLH	219.8	191.8	173.4	179.2	243.7	162.7
ivhFeaturesS_Ix20_Wavelets_db_1_LLH	12.95	11.25	7.05	9.05	17.15	8.95
ivhFeaturesS_MOHx20_Wavelets_db_1_LLH	44.8529	43.6735	33.0549	40.4122	52.1275	42.1014
ivhFeaturesS_MOCx20_Wavelets_db_1_LLH	-45.4865	-33.556	-20.65	-37.0253	-43.5855	-24.8
ivhFeaturesS_Ix30_Wavelets_db_1_LLH	5.25	5.35	4.55	4.65	6.05	5.05
ivhFeaturesS_MOHx30_Wavelets_db_1_LLH	32.172	31.3019	24.0676	29.1196	37.4979	30.6811
ivhFeaturesS_MOCx30_Wavelets_db_1_LLH	-34.7801	-25.7429	-16.11	-28.7134	-33.6427	-19.7624
ivhFeaturesS_Ix40_Wavelets_db_1_LLH	2.15	2.65	2.65	1.95	2.75	1.95
ivhFeaturesS_MOHx40_Wavelets_db_1_LLH	25.1633	24.7908	18.4604	22.6417	29.5432	23.7261
ivhFeaturesS_MOCx40_Wavelets_db_1_LLH	-27.8981	-20.75	-12.7692	-23.1992	-26.8952	-16.0171
ivhFeaturesS_IabsX200_Wavelets_db_1_LLH	-126.65	-98.65	-80.25	-85.55	-126.65	-69.55
ivhFeaturesS_IabsX300_Wavelets_db_1_LLH	-126.65	-98.65	-80.25	-85.55	-126.65	-69.55
ivhFeaturesS_IabsX400_Wavelets_db_1_LLH	-126.65	-98.65	-80.25	-85.55	-126.65	-69.55
ivhFeaturesS_Vx10_Wavelets_db_1_LLH	64875	52500	37750	54750	69000	43750
ivhFeaturesS_Vx30_Wavelets_db_1_LLH	61750	49625	36625	51250	65625	38500
ivhFeaturesS_VabsX0_Wavelets_db_1_LLH	30875	26500	20750	26875	34375	21875
ivhFeaturesS_VabsX10_Wavelets_db_1_LLH	13875	11000	5750	10500	16375	8500
ivhFeaturesS_VabsX30_Wavelets_db_1_LLH	8375	6500	3375	6375	10625	5125
firstOrderS_min_Wavelets_db_1_LLL	-153.659	-153.659	-43.7102	-175.982	-153.659	-114.909
firstOrderS_max_Wavelets_db_1_LLL	253.245	195.786	195.786	224.222	279.64	179.887
firstOrderS_mean_Wavelets_db_1_LLL	72.7704	72.8908	91.3096	73.0355	74.2136	77.6205
firstOrderS_range_Wavelets_db_1_LLL	406.904	349.445	239.496	400.204	433.299	294.796
firstOrderS_std_Wavelets_db_1_LLL	53.3084	50.5545	32.0887	54.1175	56.0971	40.3221
firstOrderS_var_Wavelets_db_1_LLL	2841.78	2555.76	1029.69	2928.71	3146.88	1625.87
firstOrderS_median_Wavelets_db_1_LLL	85.6796	85.5807	91.1512	86.1257	85.4074	85.7102
firstOrderS_skewness_Wavelets_db_1_LLL	-1.24123	-1.56831	-0.764162	-1.74904	-0.688158	-1.30072
firstOrderS_kurtosis_Wavelets_db_1_LLL	3.10458	3.34422	4.0485	4.40469	2.54155	2.97108
firstOrderS_entropy_Wavelets_db_1_LLL	2.84756	2.73738	2.14718	2.76718	2.94762	2.53203
firstOrderS_rms_Wavelets_db_1_LLL	1074.09	1074.08	1091.78	1074.4	1075.68	1078.37
firstOrderS_energy_Wavelets_db_1_LLL	599912576	486840416	361171840	517141504	639866112	408175008
firstOrderS_totalEnergy_Wavelets_db_1_LLL	74989068288	60855050240	45146480640	64642686976	79983263744	51021877248
firstOrderS_meanAbsDev_Wavelets_db_1_LLL	37.2339	35.0938	21.0811	36.3087	38.9388	28.0091
firstOrderS_medianAbsDev_Wavelets_db_1_LLL	35.2904	33.0438	21.0806	33.9886	37.5086	26.9494
firstOrderS_P10_Wavelets_db_1_LLL	-3.61318	-1.52305	60.5153	4.9139	-6.10439	25.9977
firstOrderS_P90_Wavelets_db_1_LLL	119.753	119.029	123.922	119.113	121.481	118.061
firstOrderS_robustMeanAbsDev_Wavelets_db_1_LLL	20.5563	18.8661	11.5085	18.4691	21.543	15.2113
firstOrderS_robustMedianAbsDev_Wavelets_db_1_LLL	19.7805	18.291	11.496	17.8678	20.7543	14.8722
firstOrderS_interQuartileRange_Wavelets_db_1_LLL	41.2123	38.9586	26.3821	39.0521	43.4739	34.1467
firstOrderS_coeffDispersion_Wavelets_db_1_LLL	0.258664	0.242939	0.143757	0.241827	0.273398	0.208646
firstOrderS_coeffVariation_Wavelets_db_1_LLL	0.732556	0.693565	0.351427	0.740976	0.755887	0.519478
shapeS_majorAxis_Wavelets_db_1_LLL	62.1186	48.8461	54.9215	56.1162	62.1185	44.7758
shapeS_minorAxis_Wavelets_db_1_LLL	43.0122	44.056	36.8069	41.2045	45.3265	41.5229
shapeS_leastAxis_Wavelets_db_1_LLL	37.029	37.1058	30.2974	37.0366	38.0548	35.0959
shapeS_flatness_Wavelets_db_1_LLL	0.596102	0.759647	0.551649	0.659999	0.612617	0.783814
shapeS_elongation_Wavelets_db_1_LLL	0.692421	0.901935	0.670172	0.734271	0.729679	0.927352
shapeS_max3dDiameter_Wavelets_db_1_LLL	67.4537	55	67.2681	60.4152	71.7635	50.2494
shapeS_max2dDiameterAxialPlane_Wavelets_db_1_LLL	52.2015	50	42.72	49.4975	63.2456	50
shapeS_max2dDiameterSagittalPlane_Wavelets_db_1_LLL	60.4152	51.4782	49.2443	57.0088	60.4152	47.1699
shapeS_max2dDiameterCoronalPlane_Wavelets_db_1_LLL	60.208	51.4782	53.1507	57.0088	60.8276	42.72
shapeS_surfArea_Wavelets_db_1_LLL	99.058	89.4349	72.5603	88.7397	101.29	73.7954
shapeS_volume_Wavelets_db_1_LLL	65	52.75	37.875	56	69.125	43.875
shapeS_filledVolume_Wavelets_db_1_LLL	65	52.875	37.875	56	69.125	43.875
shapeS_Compactness1_Wavelets_db_1_LLL	0.0371966	0.0351874	0.0345724	0.0377951	0.0382567	0.039048
shapeS_Compactness2_Wavelets_db_1_LLL	0.491598	0.439923	0.424678	0.507545	0.520018	0.54175
shapeS_spherDisprop_Wavelets_db_1_LLL	1.26706	1.31484	1.33039	1.25365	1.24354	1.22669
shapeS_sphericity_Wavelets_db_1_LLL	0.789229	0.760546	0.751658	0.797673	0.804154	0.815204
shapeS_surfToVolRatio_Wavelets_db_1_LLL	1.52397	1.69545	1.91578	1.58464	1.46532	1.68195
glcmFeatS_energy_Wavelets_db_1_LLL	0.079236	0.0954194	0.148613	0.09571	0.071988	0.112876
glcmFeatS_jointEntropy_Wavelets_db_1_LLL	4.80686	4.50449	3.64083	4.5053	5.02472	4.1919
glcmFeatS_jointMax_Wavelets_db_1_LLL	0.220019	0.250563	0.327121	0.249711	0.208985	0.278469
glcmFeatS_jointAvg_Wavelets_db_1_LLL	10.6481	10.6104	6.15672	11.6546	10.7359	8.75661
glcmFeatS_jointVar_Wavelets_db_1_LLL	3.34999	2.88978	1.23153	3.14756	3.85851	1.9006
glcmFeatS_contrast_Wavelets_db_1_LLL	3.85058	3.18733	1.59604	3.07936	4.44479	2.51419
glcmFeatS_invDiffMom_Wavelets_db_1_LLL	0.572246	0.603057	0.68928	0.607494	0.554577	0.628717
glcmFeatS_invDiffMomNorm_Wavelets_db_1_LLL	0.988816	0.986932	0.985448	0.990008	0.988452	0.986435
glcmFeatS_invDiff_Wavelets_db_1_LLL	0.612809	0.63735	0.710404	0.64149	0.598235	0.658597
glcmFeatS_invDiffNorm_Wavelets_db_1_LLL	0.939054	0.936075	0.93546	0.943624	0.937896	0.935193
glcmFeatS_invVar_Wavelets_db_1_LLL	0.381729	0.397134	0.388348	0.393897	0.375542	0.404993
glcmFeatS_dissimilarity_Wavelets_db_1_LLL	1.27211	1.12832	0.770997	1.10648	1.37063	0.99522
glcmFeatS_diffEntropy_Wavelets_db_1_LLL	2.17762	2.0496	1.66636	2.02786	2.26824	1.91375
glcmFeatS_diffVar_Wavelets_db_1_LLL	3.85058	3.18733	1.59604	3.07936	4.44479	2.51419
glcmFeatS_diffAvg_Wavelets_db_1_LLL	0	0	0	0	0	0
glcmFeatS_sumAvg_Wavelets_db_1_LLL	21.2963	21.2209	12.3134	23.3091	21.4717	17.5132
glcmFeatS_sumVar_Wavelets_db_1_LLL	9.54938	8.3718	3.33008	9.51089	10.9893	5.08821
glcmFeatS_sumEntropy_Wavelets_db_1_LLL	3.35405	3.2087	2.70171	3.24452	3.47711	3.00311
glcmFeatS_corr_Wavelets_db_1_LLL	0.423223	0.446297	0.346442	0.500895	0.418077	0.33335
glcmFeatS_clustTendency_Wavelets_db_1_LLL	9.54938	8.3718	3.33008	9.51089	10.9893	5.08821
glcmFeatS_clustShade_Wavelets_db_1_LLL	-41.6373	-43.8671	-1.95451	-58.3522	-22.2244	-12.5323
glcmFeatS_clustPromin_Wavelets_db_1_LLL	666.776	591.58	69.9768	867.316	839.205	158.675
glcmFeatS_haralickCorr_Wavelets_db_1_LLL	10869.6	8401.58	1552.39	11036.7	12463.2	4460.74
glcmFeatS_autoCorr_Wavelets_db_1_LLL	114.808	113.879	38.3418	137.442	116.896	77.3232
glcmFeatS_firstInfCorr_Wavelets_db_1_LLL	-0.135642	-0.150198	-0.145041	-0.164303	-0.146016	-0.131003
glcmFeatS_secondInfCorr_Wavelets_db_1_LLL	0.700653	0.712791	0.641192	0.734863	0.732356	0.655285
rlmFeatS_gln_Wavelets_db_1_LLL	58.3655	49.2938	48.7613	51.6824	59.4912	47.2804
rlmFeatS_glnNorm_Wavelets_db_1_LLL	0.155035	0.163482	0.24282	0.163658	0.146785	0.192564
rlmFeatS_glv_Wavelets_db_1_LLL	5.73667	5.32441	2.29761	6.24508	6.37952	3.51038
rlmFeatS_hglre_Wavelets_db_1_LLL	109.302	108.927	40.5749	131.354	111.612	75.1096
rlmFeatS_lglre_Wavelets_db_1_LLL	0.0168082	0.0168928	0.0482636	0.0147605	0.0158534	0.0215111
rlmFeatS_lre_Wavelets_db_1_LLL	2.65825	2.75828	3.245	2.83615	2.58349	2.89601
rlmFeatS_lrhgle_Wavelets_db_1_LLL	310.771	319.841	123.303	393.854	305.02	225.987
rlmFeatS_lrlgle_Wavelets_db_1_LLL	0.031191	0.032035	0.112073	0.0280686	0.0293421	0.0459709
rlmFeatS_re_Wavelets_db_1_LLL	4.06683	3.99193	3.60953	4.08474	4.15212	3.81657
rlmFeatS_rln_Wavelets_db_1_LLL	229.016	179.35	103.299	183.381	252.197	140.593
rlmFeatS_rlnNorm_Wavelets_db_1_LLL	0.608037	0.594178	0.510727	0.579891	0.622185	0.571703
rlmFeatS_rlv_Wavelets_db_1_LLL	0.72445	0.7646	0.88773	0.787096	0.698119	0.810288
rlmFeatS_rp_Wavelets_db_1_LLL	0.722633	0.712723	0.660828	0.703125	0.731534	0.697567
rlmFeatS_sre_Wavelets_db_1_LLL	0.807283	0.798401	0.738788	0.78907	0.816022	0.783573
rlmFeatS_srhgle_Wavelets_db_1_LLL	85.8574	84.7404	30.7545	101.159	88.9456	57.8958
rlmFeatS_srlgle_Wavelets_db_1_LLL	0.0150692	0.0151201	0.0408012	0.0131899	0.0142591	0.0186623
ngtdmFeatS_coarseness_Wavelets_db_1_LLL	0.0145445	0.0179366	0.0272576	0.0167706	0.0135204	0.0249903
ngtdmFeatS_contrast_Wavelets_db_1_LLL	0.0507933	0.0495997	0.0369657	0.0448007	0.0427081	0.0405812
ngtdmFeatS_busyness_Wavelets_db_1_LLL	0.295273	0.251564	0.518574	0.208855	0.259177	0.286314
ngtdmFeatS_complexity_Wavelets_db_1_LLL	141.902	115.887	26.5933	149.885	207.921	57.8227
ngtdmFeatS_strength_Wavelets_db_1_LLL	1.35782	1.59949	0.758286	2.04803	1.68183	1.1385
ngldmFeatS_lde_Wavelets_db_1_LLL	4.97504e-05	5.36888e-05	8.53834e-05	5.42588e-05	5.1368e-05	5.65103e-05
ngldmFeatS_hde_Wavelets_db_1_LLL	29930	27053.9	19807.1	27581.9	31048.2	24676.8
ngldmFeatS_lgce_Wavelets_db_1_LLL	0.0145699	0.0145107	0.041431	0.0125305	0.0138844	0.0189092
ngldmFeatS_hgce_Wavelets_db_1_LLL	112.744	112.133	39.3894	134.862	114.577	76.4672
ngldmFeatS_ldlge_Wavelets_db_1_LLL	1.35612e-06	1.77646e-06	4.4085e-06	2.15013e-06	1.32679e-06	1.84699e-06
ngldmFeatS_ldhge_Wavelets_db_1_LLL	0.00527256	0.00553675	0.00337245	0.00651425	0.00584642	0.00396485
ngldmFeatS_hdlge_Wavelets_db_1_LLL	302.593	268.76	649.611	222.68	308.578	355.317
ngldmFeatS_hdhge_Wavelets_db_1_LLL	3.55615e+06	3.19206e+06	769714	3.9005e+06	3.71751e+06	1.97193e+06
ngldmFeatS_gln_Wavelets_db_1_LLL	106.735	92.6066	92.967	99.2143	107.492	90.4359
ngldmFeatS_glnNorm_Wavelets_db_1_LLL	0.205259	0.219447	0.306822	0.22146	0.194379	0.257652
ngldmFeatS_dcn_Wavelets_db_1_LLL	3.99615	3.58294	3.15182	3.47321	3.94756	3.37037
ngldmFeatS_dcnNorm_Wavelets_db_1_LLL	0.00768491	0.00849038	0.010402	0.00775271	0.00713844	0.00960219
ngldmFeatS_dcp_Wavelets_db_1_LLL	1	1	1	1	1	1
ngldmFeatS_glv_Wavelets_db_1_LLL	4.54423	4.11067	1.66633	4.75907	5.06612	2.63459
ngldmFeatS_dcv_Wavelets_db_1_LLL	2548.66	2312.57	1665.73	2326.41	2764.05	1908.51
ngldmFeatS_entropy_Wavelets_db_1_LLL	8.48973	8.19601	7.65471	8.27043	8.59629	7.8753
ngldmFeatS_energy_Wavelets_db_1_LLL	0.0031287	0.00382965	0.0055659	0.00366709	0.00288742	0.00491067
szmFeatS_sae_Wavelets_db_1_LLL	0.656862	0.679553	0.613068	0.626698	0.689033	0.638465
szmFeatS_lae_Wavelets_db_1_LLL	488.424	443.487	738.257	496.051	464.173	527.109
szmFeatS_gln_Wavelets_db_1_LLL	11.6465	8.33333	4.37143	7.81013	12.2182	6.74545
szmFeatS_glnNorm_Wavelets_db_1_LLL	0.117641	0.106838	0.124898	0.0988624	0.111074	0.122645
szmFeatS_szn_Wavelets_db_1_LLL	39.8283	33.3846	12.8286	29.4051	48.6182	21
szmFeatS_sznNorm_Wavelets_db_1_LLL	0.402306	0.428008	0.366531	0.372216	0.441983	0.381818
szmFeatS_zp_Wavelets_db_1_LLL	0.190385	0.184834	0.115512	0.176339	0.198915	0.156695
szmFeatS_lglze_Wavelets_db_1_LLL	0.0337498	0.0374126	0.13851	0.0334884	0.032031	0.0466044
szmFeatS_hglze_Wavelets_db_1_LLL	84.596	80.641	38.0286	105.139	88.8	58.2545
szmFeatS_salgle_Wavelets_db_1_LLL	0.0270341	0.0328952	0.12255	0.0285435	0.0276957	0.0388176
szmFeatS_sahgle_Wavelets_db_1_LLL	50.2534	47.5563	20.1852	58.3537	56.2285	32.2697
szmFeatS_lalgle_Wavelets_db_1_LLL	4.04267	3.69887	20.2399	3.46531	3.82858	6.60853
szmFeatS_lahgle_Wavelets_db_1_LLL	60235.5	54214.4	27795.7	72380.2	57328.9	42779.4
szmFeatS_glv_Wavelets_db_1_LLL	9.65983	9.47666	6.98776	12.59	11.36	7.45653
szmFeatS_szv_Wavelets_db_1_LLL	460.835	414.216	663.311	463.892	438.899	486.382
szmFeatS_ze_Wavelets_db_1_LLL	4.72118	4.68631	4.32172	4.87916	4.8209	4.3718
peakValleyFeatureS_peak_Wavelets_db_1_LLL	253.245	195.786	195.786	224.222	279.64	164.157
peakValleyFeatureS_valley_Wavelets_db_1_LLL	-153.659	-153.659	-43.7102	-175.982	-153.659	-114.909
ivhFeaturesS_meanHist_Wavelets_db_1_LLL	72.7698	72.8908	91.3097	73.0346	74.2133	77.6201
ivhFeaturesS_maxHist_Wavelets_db_1_LLL	253.25	195.75	195.75	224.25	279.65	179.85
ivhFeaturesS_minHist_Wavelets_db_1_LLL	-153.65	-153.65	-43.75	-175.95	-153.65	-114.95
ivhFeaturesS_I50_Wavelets_db_1_LLL	85.75	85.65	91.15	86.25	85.45	85.75
ivhFeaturesS_rangeHist_Wavelets_db_1_LLL	406.9	349.4	239.5	400.2	433.3	294.8
ivhFeaturesS_Ix20_Wavelets_db_1_LLL	105.45	104.75	109.35	104.95	105.95	102.75
ivhFeaturesS_MOHx20_Wavelets_db_1_LLL	128.601	123.915	131.284	125.88	137.714	121.777
ivhFeaturesS_MOCx20_Wavelets_db_1_LLL	-11.8615	-8.70476	48.545	-12.1691	-12.02	14.4833
ivhFeaturesS_Ix30_Wavelets_db_1_LLL	97.55	96.85	101.55	97.55	97.65	96.15
ivhFeaturesS_MOHx30_Wavelets_db_1_LLL	119.417	116.125	122.904	117.554	125.531	114.13
ivhFeaturesS_MOCx30_Wavelets_db_1_LLL	10.6825	14.5317	58.5511	12.6463	10.2621	31.5833
ivhFeaturesS_Ix40_Wavelets_db_1_LLL	90.55	89.95	96.75	90.65	90.15	89.75
ivhFeaturesS_MOHx40_Wavelets_db_1_LLL	112.994	110.477	116.769	111.618	117.627	108.734
ivhFeaturesS_MOCx40_Wavelets_db_1_LLL	26.4769	29.125	65.4665	28.0321	25.5717	42.5307
ivhFeaturesS_IabsX200_Wavelets_db_1_LLL	-153.65	-153.65	-43.75	-175.95	-153.65	-114.95
ivhFeaturesS_IabsX300_Wavelets_db_1_LLL	-153.65	-153.65	-43.75	-175.95	-153.65	-114.95
ivhFeaturesS_IabsX400_Wavelets_db_1_LLL	-153.65	-153.65	-43.75	-175.95	-153.65	-114.95
ivhFeaturesS_Vx10_Wavelets_db_1_LLL	64375	52375	37375	55625	68500	43750
ivhFeaturesS_Vx30_Wavelets_db_1_LLL	61500	50750	36500	53750	64875	42625
ivhFeaturesS_VabsX0_Wavelets_db_1_LLL	58000	47250	36750	50750	61500	40875
ivhFeaturesS_VabsX10_Wavelets_db_1_LLL	57125	46875	36750	50125	60750	40625
ivhFeaturesS_VabsX30_Wavelets_db_1_LLL	54750	45250	36375	48125	58000	39125

## Sheet: P4
Feature	RO1	R1	R2	RO2	RO3	R3
firstOrderS_min_Original	56.2492	47.1431	49.2768	60.0708	21.6218	49.6196
firstOrderS_max_Original	208.949	405.501	78.6299	421.503	437.891	206.049
firstOrderS_mean_Original	117.623	136.667	67.2191	133.092	113.929	113.732
firstOrderS_range_Original	152.7	358.358	29.3531	361.432	416.269	156.43
firstOrderS_std_Original	26.2969	66.7322	11.0512	62.1249	45.8526	24.9597
firstOrderS_var_Original	691.529	4453.19	122.129	3859.51	2102.46	622.987
firstOrderS_median_Original	119.774	121.48	70.4849	120.358	111.529	116.757
firstOrderS_skewness_Original	0.800554	2.31534	-0.754484	2.88182	3.79972	0.52725
firstOrderS_kurtosis_Original	2.69298	5.96456	-0.956913	8.76295	21.7055	2.46305
firstOrderS_entropy_Original	1.86315	2.61501	1.5	2.37852	2.18043	1.97558
firstOrderS_rms_Original	1117.93	1138.62	1067.28	1134.79	1114.87	1114.01
firstOrderS_energy_Original	86234240	58340960	4556315	97869496	313221056	155127792
firstOrderS_totalEnergy_Original	10779280384	7292620288	569539392	12233687040	39152631808	19390973952
firstOrderS_meanAbsDev_Original	16.8729	43.2985	8.97115	35.3452	23.7649	17.4857
firstOrderS_medianAbsDev_Original	16.7247	36.9744	8.70997	30.1004	23.6292	17.3082
firstOrderS_P10_Original	84.7546	79.307	49.2768	88.5905	75.2314	81.4656
firstOrderS_P90_Original	134.015	208.949	78.6299	181.25	133.513	131.969
firstOrderS_robustMeanAbsDev_Original	8.20925	18.856	8.97115	10.0517	11.5424	10.3756
firstOrderS_robustMedianAbsDev_Original	7.85084	18.008	8.70997	10.0517	11.4609	10.1147
firstOrderS_interQuartileRange_Original	15.5662	18.9239	17.4199	17.9208	26.4136	20.7955
firstOrderS_coeffDispersion_Original	0.0665632	0.0789587	0.129576	0.0748674	0.120712	0.0914479
firstOrderS_coeffVariation_Original	0.223571	0.488282	0.164405	0.466783	0.402466	0.21946
shapeS_majorAxis_Original	29.2381	26.3949	13.0656	32.8585	54.2471	37.5089
shapeS_minorAxis_Original	22.6054	20.8695	7.07107	22.6134	35.6687	29.5181
shapeS_leastAxis_Original	19.2633	15.3065	5.41196	18.4761	27.475	24.6942
shapeS_flatness_Original	0.658844	0.579904	0.414214	0.562294	0.506479	0.658356
shapeS_elongation_Original	0.773151	0.790664	0.541196	0.688205	0.657523	0.786964
shapeS_max3dDiameter_Original	32.0156	25.4951	8.66025	33.541	59.3717	46.3681
shapeS_max2dDiameterAxialPlane_Original	22.3607	25	7.07107	26.9258	39.0513	32.0156
shapeS_max2dDiameterSagittalPlane_Original	28.2843	18.0278	5	22.3607	55.2268	32.0156
shapeS_max2dDiameterCoronalPlane_Original	25	22.3607	7.07107	32.0156	57.0088	36.0555
shapeS_surfArea_Original	22.9931	17.6763	2.50145	24.9813	71.2971	39.33
shapeS_volume_Original	8.625	5.625	0.5	9.5	31.5	15.625
shapeS_filledVolume_Original	8.625	5.625	0.5	9.5	31.5	15.625
shapeS_Compactness1_Original	0.0441354	0.0427031	0.0713031	0.0429265	0.0295208	0.0357404
shapeS_Compactness2_Original	0.692112	0.647921	1.80642	0.654717	0.30964	0.453859
shapeS_spherDisprop_Original	1.13051	1.15565	0.821095	1.15164	1.47813	1.30125
shapeS_sphericity_Original	0.884556	0.865314	1.21789	0.868329	0.676528	0.768494
shapeS_surfToVolRatio_Original	2.66587	3.14246	5.00289	2.62961	2.2634	2.51712
glcmFeatS_energy_Original	0.160025	0.112191	0.269231	0.124067	0.125668	0.150695
glcmFeatS_jointEntropy_Original	3.33072	3.86744	0.384615	3.98	3.95591	3.56449
glcmFeatS_jointMax_Original	0.337189	0.267257	0.269231	0.300344	0.291698	0.328104
glcmFeatS_jointAvg_Original	3.2069	5.25646	0.923077	4.06089	5.19039	4.09105
glcmFeatS_jointVar_Original	1.05286	7.59105	0.153846	7.33106	3.64117	1.07528
glcmFeatS_contrast_Original	1.76674	14.9118	0.615385	13.234	6.01359	2.02069
glcmFeatS_invDiffMom_Original	0.63973	0.474196	0.246154	0.541197	0.589128	0.625303
glcmFeatS_invDiffMomNorm_Original	0.969061	0.955759	0.407101	0.957317	0.984933	0.972403
glcmFeatS_invDiff_Original	0.666647	0.531204	0.25641	0.580616	0.621039	0.65408
glcmFeatS_invDiffNorm_Original	0.900437	0.890108	0.353846	0.90174	0.939632	0.905379
glcmFeatS_invVar_Original	0.429557	0.278674	0.326923	0.356899	0.431645	0.433255
glcmFeatS_dissimilarity_Original	0.88256	2.37351	0.461538	2.03464	1.32255	0.945813
glcmFeatS_diffEntropy_Original	1.66881	2.39065	-1.4785e-16	2.40191	2.06742	1.79372
glcmFeatS_diffVar_Original	1.76674	14.9118	0.615385	13.234	6.01359	2.02069
glcmFeatS_diffAvg_Original	0	0	0	0	0	0
glcmFeatS_sumAvg_Original	6.41381	10.5129	1.84615	8.12179	10.3808	8.18211
glcmFeatS_sumVar_Original	2.4447	15.4524	0	16.0903	8.55107	2.28044
glcmFeatS_sumEntropy_Original	2.39751	2.86116	-1.4785e-16	2.90586	2.74596	2.46435
glcmFeatS_corr_Original	0.155991	0.0526453	-0.384615	0.115914	0.191666	0.0660713
glcmFeatS_clustTendency_Original	2.4447	15.4524	0	16.0903	8.55107	2.28044
glcmFeatS_clustShade_Original	2.37995	97.6587	0	132.077	83.0499	1.39237
glcmFeatS_clustPromin_Original	29.6621	1449.96	0	1944.11	1358.85	27.3338
glcmFeatS_haralickCorr_Original	301.536	2243.43	26.3462	1147.99	1758.89	540.666
glcmFeatS_autoCorr_Original	10.4612	27.8482	1.76923	17.223	27.5785	16.805
glcmFeatS_firstInfCorr_Original	-0.164876	-0.44015	65535	-0.34706	-0.143872	-0.120055
glcmFeatS_secondInfCorr_Original	0.655014	0.933212	0.357644	0.893282	0.669213	0.58716
rlmFeatS_gln_Original	17.0968	7.71583	1.46154	13.9838	50.7731	27.3008
rlmFeatS_glnNorm_Original	0.321655	0.201402	0.371795	0.230131	0.261496	0.284567
rlmFeatS_glv_Original	1.42297	8.85277	0.512821	7.64634	4.357	1.40771
rlmFeatS_hglre_Original	11.5746	34.6566	4.51282	23.2282	30.1174	17.3673
rlmFeatS_lglre_Original	0.177047	0.0897927	0.406695	0.161744	0.0577562	0.0908123
rlmFeatS_lre_Original	2.10803	1.65821	1.07692	1.93565	2.21314	2.20091
rlmFeatS_lrhgle_Original	22.367	46.3725	4.82051	32.9734	60.3065	37.3739
rlmFeatS_lrlgle_Original	0.311079	0.130005	0.425926	0.274786	0.109361	0.168551
rlmFeatS_re_Original	2.85889	3.27961	1.50654	3.26172	3.24767	2.99947
rlmFeatS_rln_Original	33.6089	28.5654	3.82051	41.1786	126.055	61.6553
rlmFeatS_rlnNorm_Original	0.62717	0.740354	0.965812	0.672199	0.643668	0.637151
rlmFeatS_rlv_Original	0.381039	0.222012	0.017094	0.332762	0.46781	0.4471
rlmFeatS_rp_Original	0.769231	0.846154	0.980769	0.798583	0.768315	0.765538
rlmFeatS_sre_Original	0.815477	0.87908	0.980769	0.843388	0.825406	0.821923
rlmFeatS_srhgle_Original	9.74347	32.4661	4.4359	21.5597	25.7727	14.3821
rlmFeatS_srlgle_Original	0.153837	0.0824832	0.401887	0.141752	0.0502576	0.0788746
ngtdmFeatS_coarseness_Original	0.117089	0.0795935	1.5	0.0526331	0.0282545	0.083431
ngtdmFeatS_contrast_Original	0.0571095	0.259191	0.111111	0.179166	0.0322196	0.0279211
ngtdmFeatS_busyness_Original	0.437161	0.2515	0.222222	0.458691	0.323103	0.298099
ngtdmFeatS_complexity_Original	9.84418	118.736	1.77778	104.284	122.584	16.9378
ngtdmFeatS_strength_Original	1.27262	8.78538	2.625	6.67066	5.36436	1.24287
ngldmFeatS_lde_Original	0.000257768	0.000788524	0.0625	0.000339772	0.000165812	0.000159991
ngldmFeatS_hde_Original	4062.07	1735.58	16	4269.58	14503.3	8073.18
ngldmFeatS_lgce_Original	0.164243	0.0851196	0.402778	0.153843	0.0541459	0.084731
ngldmFeatS_hgce_Original	11.1594	31.9556	4.5	20.5921	28.873	17.208
ngldmFeatS_ldlge_Original	4.64457e-05	5.54516e-05	0.0251736	4.49203e-05	6.24052e-06	1.51521e-05
ngldmFeatS_ldhge_Original	0.00278106	0.072156	0.28125	0.0250706	0.0241253	0.0025914
ngldmFeatS_hdlge_Original	608.539	137.982	6.44444	586.866	722.805	610.454
ngldmFeatS_hdhge_Original	46603.4	47259.7	72	75148.5	397840	146722
ngldmFeatS_gln_Original	26.3913	11.1333	1.5	22.1316	81.1667	43.496
ngldmFeatS_glnNorm_Original	0.382483	0.247407	0.375	0.291205	0.32209	0.347968
ngldmFeatS_dcn_Original	16.5652	9.75556	4	6.26316	3.33333	3.224
ngldmFeatS_dcnNorm_Original	0.240076	0.21679	1	0.08241	0.0132275	0.025792
ngldmFeatS_dcp_Original	1	1	1	1	1	1
ngldmFeatS_glv_Original	1.17748	7.61778	0.5	6.33154	3.39456	1.14394
ngldmFeatS_dcv_Original	41.7774	32.64	0	116.116	1153.84	423.225
ngldmFeatS_entropy_Original	3.75692	3.42018	1.5	4.78128	7.28725	6.25755
ngldmFeatS_energy_Original	0.0989288	0.130864	0.375	0.0481302	0.00752709	0.014912
szmFeatS_sae_Original	0.229844	0.588521	0.75	0.611336	0.693058	0.473245
szmFeatS_lae_Original	224.125	26.6	2	72.7	492.27	229
szmFeatS_gln_Original	1.5	1.53333	1	2.8	5.05405	5.19048
szmFeatS_glnNorm_Original	0.1875	0.102222	0.333333	0.14	0.136596	0.247166
szmFeatS_szn_Original	1.75	5	1.66667	7.1	17.3243	5.38095
szmFeatS_sznNorm_Original	0.21875	0.333333	0.555556	0.355	0.468225	0.256236
szmFeatS_zp_Original	0.115942	0.333333	0.75	0.263158	0.146825	0.168
szmFeatS_lglze_Original	0.318315	0.133465	0.453704	0.192167	0.102228	0.155076
szmFeatS_hglze_Original	15.125	56.1333	4.66667	40.8	52.7838	16.1905
szmFeatS_salgle_Original	0.0718378	0.10794	0.391204	0.112465	0.0840562	0.0941963
szmFeatS_sahgle_Original	3.81758	46.1533	3.66667	30.1644	45.3479	7.6008
szmFeatS_lalgle_Original	26.1015	1.70522	0.703704	8.41759	19.7771	14.1484
szmFeatS_lahgle_Original	2109.5	502.267	8.66667	743.45	12587.3	3858.81
szmFeatS_glv_Original	3.73438	18.5156	0.666667	15.8	18.3871	3.09297
szmFeatS_szv_Original	149.734	17.6	0.222222	58.26	445.883	193.569
szmFeatS_ze_Original	2.75	3.64022	1.58496	3.98418	4.30108	3.6897
peakValleyFeatureS_peak_Original	208.949	405.501	78.6299	355.83	326.365	206.049
peakValleyFeatureS_valley_Original	56.2492	47.1431	49.2768	60.0708	21.6218	49.6196
ivhFeaturesS_meanHist_Original	117.622	136.67	67.225	133.095	113.929	113.727
ivhFeaturesS_maxHist_Original	208.95	405.55	78.65	421.55	437.85	206.05
ivhFeaturesS_minHist_Original	56.25	47.15	49.25	60.05	21.65	49.65
ivhFeaturesS_I50_Original	119.75	121.45	73.25	120.45	111.55	116.75
ivhFeaturesS_rangeHist_Original	152.7	358.4	29.4	361.5	416.2	156.4
ivhFeaturesS_Ix20_Original	127.15	170.15	78.65	129.05	125.15	126.45
ivhFeaturesS_MOHx20_Original	151.707	234.09	78.65	216.512	164.781	144.704
ivhFeaturesS_MOCx20_Original	81.8192	77.6056	0	84.2967	70.092	78.822
ivhFeaturesS_Ix30_Original	122.95	127.35	73.25	125.85	121.35	122.45
ivhFeaturesS_MOHx30_Original	142.683	203.979	75.95	189.589	150.991	138.113
ivhFeaturesS_MOCx30_Original	90.57	86.9038	49.25	92.35	78.6727	86.3149
ivhFeaturesS_Ix40_Original	121.55	124.45	73.25	122.25	117.95	120.25
ivhFeaturesS_MOHx40_Original	137.554	183.161	75.95	172.715	142.997	133.728
ivhFeaturesS_MOCx40_Original	96.287	94.5111	49.25	98.5433	85.0247	91.7806
ivhFeaturesS_IabsX200_Original	0.05	0.05	0.05	0.05	0.05	0.05
ivhFeaturesS_IabsX300_Original	0.05	0.05	0.05	0.05	0.05	0.05
ivhFeaturesS_IabsX400_Original	0.05	0.05	0.05	0.05	0.05	0.05
ivhFeaturesS_Vx10_Original	8125	5000	375	8000	29750	15250
ivhFeaturesS_Vx30_Original	6875	1250	375	1125	1875	12375
ivhFeaturesS_VabsX0_Original	8625	5625	500	9500	31500	15625
ivhFeaturesS_VabsX10_Original	8625	5625	500	9500	31500	15625
ivhFeaturesS_VabsX30_Original	8625	5625	500	9500	31375	15625
firstOrderS_min_LoG_radius_5mm_sigma_0_5mm	-22.4577	-55.7003	-6.72547	-60.4252	-70.3867	-18.6679
firstOrderS_max_LoG_radius_5mm_sigma_0_5mm	5.83905	17.4094	-2.05453	15.3917	18.6573	5.24726
firstOrderS_mean_LoG_radius_5mm_sigma_0_5mm	-4.51689	-3.71177	-3.96757	-5.61337	-5.99838	-5.21304
firstOrderS_range_LoG_radius_5mm_sigma_0_5mm	28.2967	73.1097	4.67094	75.8169	89.044	23.9152
firstOrderS_std_LoG_radius_5mm_sigma_0_5mm	5.58791	12.8828	1.75019	11.5288	9.46576	5.0992
firstOrderS_var_LoG_radius_5mm_sigma_0_5mm	31.2247	165.966	3.06316	132.914	89.6006	26.0018
firstOrderS_median_LoG_radius_5mm_sigma_0_5mm	-3.82242	-1.03134	-3.54515	-3.69334	-4.96807	-5.56177
firstOrderS_skewness_LoG_radius_5mm_sigma_0_5mm	-0.635333	-1.69057	-0.60744	-1.6123	-2.90853	-0.132041
firstOrderS_kurtosis_LoG_radius_5mm_sigma_0_5mm	0.622887	4.42971	-1.07679	5.52677	15.7382	-0.133538
firstOrderS_entropy_LoG_radius_5mm_sigma_0_5mm	0.473573	1.00998	-3.20343e-16	1.00207	0.517709	-3.20343e-16
firstOrderS_rms_LoG_radius_5mm_sigma_0_5mm	995.499	996.372	996.034	994.453	994.047	994.8
firstOrderS_energy_LoG_radius_5mm_sigma_0_5mm	68380240	44674028	3968335	75159264	249008464	123703392
firstOrderS_totalEnergy_LoG_radius_5mm_sigma_0_5mm	8547530240	5584253440	496041888	9394908160	31126059008	15462924288
firstOrderS_meanAbsDev_LoG_radius_5mm_sigma_0_5mm	4.30688	8.70779	1.44836	8.10017	5.82458	3.94729
firstOrderS_medianAbsDev_LoG_radius_5mm_sigma_0_5mm	4.26914	8.35952	1.44836	8.01705	5.75681	3.93411
firstOrderS_P10_LoG_radius_5mm_sigma_0_5mm	-11.978	-19.2841	-6.72547	-16.7493	-13.2205	-11.9887
firstOrderS_P90_LoG_radius_5mm_sigma_0_5mm	2.38735	6.47586	-2.05453	7.44882	2.97607	1.78984
firstOrderS_robustMeanAbsDev_LoG_radius_5mm_sigma_0_5mm	2.86666	4.89713	1.44836	4.71844	3.37806	2.74552
firstOrderS_robustMedianAbsDev_LoG_radius_5mm_sigma_0_5mm	2.84659	4.74603	1.44836	4.69145	3.37263	2.72271
firstOrderS_interQuartileRange_LoG_radius_5mm_sigma_0_5mm	6.69743	9.4408	2.89673	10.7559	8.00126	6.66365
firstOrderS_coeffDispersion_LoG_radius_5mm_sigma_0_5mm	-0.787901	-4.08816	-0.36505	-1.01317	-0.750851	-0.697441
firstOrderS_coeffVariation_LoG_radius_5mm_sigma_0_5mm	-1.23712	-3.47079	-0.441123	-2.05382	-1.57805	-0.978161
shapeS_majorAxis_LoG_radius_5mm_sigma_0_5mm	29.2381	26.3949	13.0656	32.8585	54.2471	37.5089
shapeS_minorAxis_LoG_radius_5mm_sigma_0_5mm	22.6054	20.8695	7.07107	22.6134	35.6687	29.5181
shapeS_leastAxis_LoG_radius_5mm_sigma_0_5mm	19.2633	15.3065	5.41196	18.4761	27.475	24.6942
shapeS_flatness_LoG_radius_5mm_sigma_0_5mm	0.658844	0.579904	0.414214	0.562294	0.506479	0.658356
shapeS_elongation_LoG_radius_5mm_sigma_0_5mm	0.773151	0.790664	0.541196	0.688205	0.657523	0.786964
shapeS_max3dDiameter_LoG_radius_5mm_sigma_0_5mm	32.0156	25.4951	8.66025	33.541	59.3717	46.3681
shapeS_max2dDiameterAxialPlane_LoG_radius_5mm_sigma_0_5mm	22.3607	25	7.07107	26.9258	39.0513	32.0156
shapeS_max2dDiameterSagittalPlane_LoG_radius_5mm_sigma_0_5mm	28.2843	18.0278	5	22.3607	55.2268	32.0156
shapeS_max2dDiameterCoronalPlane_LoG_radius_5mm_sigma_0_5mm	25	22.3607	7.07107	32.0156	57.0088	36.0555
shapeS_surfArea_LoG_radius_5mm_sigma_0_5mm	22.9931	17.6763	2.50145	24.9813	71.2971	39.33
shapeS_volume_LoG_radius_5mm_sigma_0_5mm	8.625	5.625	0.5	9.5	31.5	15.625
shapeS_filledVolume_LoG_radius_5mm_sigma_0_5mm	8.625	5.625	0.5	9.5	31.5	15.625
shapeS_Compactness1_LoG_radius_5mm_sigma_0_5mm	0.0441354	0.0427031	0.0713031	0.0429265	0.0295208	0.0357404
shapeS_Compactness2_LoG_radius_5mm_sigma_0_5mm	0.692112	0.647921	1.80642	0.654717	0.30964	0.453859
shapeS_spherDisprop_LoG_radius_5mm_sigma_0_5mm	1.13051	1.15565	0.821095	1.15164	1.47813	1.30125
shapeS_sphericity_LoG_radius_5mm_sigma_0_5mm	0.884556	0.865314	1.21789	0.868329	0.676528	0.768494
shapeS_surfToVolRatio_LoG_radius_5mm_sigma_0_5mm	2.66587	3.14246	5.00289	2.62961	2.2634	2.51712
glcmFeatS_energy_LoG_radius_5mm_sigma_0_5mm	0.42198	0.190888	6	0.260499	0.361071	0.419484
glcmFeatS_jointEntropy_LoG_radius_5mm_sigma_0_5mm	1.51336	2.64158	-1.92206e-15	2.48582	1.97481	1.53641
glcmFeatS_jointMax_LoG_radius_5mm_sigma_0_5mm	0.580975	0.269813	0.461538	0.44703	0.545819	0.584661
glcmFeatS_jointAvg_LoG_radius_5mm_sigma_0_5mm	1.23523	3.29288	0.461538	3.17966	3.1957	1.23597
glcmFeatS_jointVar_LoG_radius_5mm_sigma_0_5mm	0.179414	0.492141	0	0.40082	0.285622	0.179935
glcmFeatS_contrast_LoG_radius_5mm_sigma_0_5mm	0.367583	1.02144	0	0.826324	0.559308	0.35874
glcmFeatS_invDiffMom_LoG_radius_5mm_sigma_0_5mm	0.816208	0.671856	6	0.749642	0.794601	0.82063
glcmFeatS_invDiffMomNorm_LoG_radius_5mm_sigma_0_5mm	0.926483	0.946715	6	0.957415	0.970095	0.928252
glcmFeatS_invDiff_LoG_radius_5mm_sigma_0_5mm	0.816208	0.686516	6	0.762875	0.799657	0.82063
glcmFeatS_invDiffNorm_LoG_radius_5mm_sigma_0_5mm	0.877472	0.866071	6	0.897493	0.91665	0.88042
glcmFeatS_invVar_LoG_radius_5mm_sigma_0_5mm	0.367583	0.504021	0	0.363427	0.357434	0.35874
glcmFeatS_dissimilarity_LoG_radius_5mm_sigma_0_5mm	0.367583	0.717147	0	0.554985	0.435549	0.35874
glcmFeatS_diffEntropy_LoG_radius_5mm_sigma_0_5mm	0.905002	1.36124	-1.4785e-16	1.3525	1.15329	0.909977
glcmFeatS_diffVar_LoG_radius_5mm_sigma_0_5mm	0.367583	1.02144	0	0.826324	0.559308	0.35874
glcmFeatS_diffAvg_LoG_radius_5mm_sigma_0_5mm	0	0	0	0	0	0
glcmFeatS_sumAvg_LoG_radius_5mm_sigma_0_5mm	2.47047	6.58575	0.923077	6.35932	6.3914	2.47194
glcmFeatS_sumVar_LoG_radius_5mm_sigma_0_5mm	0.350074	0.94713	0	0.776956	0.583182	0.361002
glcmFeatS_sumEntropy_LoG_radius_5mm_sigma_0_5mm	1.14578	1.79498	-1.4785e-16	1.72139	1.50982	1.17767
glcmFeatS_corr_LoG_radius_5mm_sigma_0_5mm	-0.00888791	-0.0282121	0	-0.0271394	0.0250737	0.0135913
glcmFeatS_clustTendency_LoG_radius_5mm_sigma_0_5mm	0.350074	0.94713	0	0.776956	0.583182	0.361002
glcmFeatS_clustShade_LoG_radius_5mm_sigma_0_5mm	0.185651	-0.538489	0	-0.159446	-0.222307	0.198365
glcmFeatS_clustPromin_LoG_radius_5mm_sigma_0_5mm	0.358162	3.25012	0	2.4768	2.1191	0.378569
glcmFeatS_haralickCorr_LoG_radius_5mm_sigma_0_5mm	18.5426	261.624	-0.538462	180.579	120.229	18.6507
glcmFeatS_autoCorr_LoG_radius_5mm_sigma_0_5mm	1.52191	10.8265	0.461538	10.0986	10.2186	1.52854
glcmFeatS_firstInfCorr_LoG_radius_5mm_sigma_0_5mm	-0.0736103	-0.145045	-1	-0.124061	-0.0406096	-0.048896
glcmFeatS_secondInfCorr_LoG_radius_5mm_sigma_0_5mm	0.266945	0.547579	0	0.495336	0.267599	0.212636
rlmFeatS_gln_LoG_radius_5mm_sigma_0_5mm	28.938	14.969	3.53846	23.8928	86.2156	49.2149
rlmFeatS_glnNorm_LoG_radius_5mm_sigma_0_5mm	0.65402	0.412599	1	0.462394	0.559001	0.634172
rlmFeatS_glv_LoG_radius_5mm_sigma_0_5mm	0.17299	0.516029	0	0.423703	0.337928	0.182914
rlmFeatS_hglre_LoG_radius_5mm_sigma_0_5mm	1.66854	11.1742	1	10.3454	10.4839	1.72485
rlmFeatS_lglre_LoG_radius_5mm_sigma_0_5mm	0.832866	0.127288	1	0.127468	0.123343	0.818788
rlmFeatS_lre_LoG_radius_5mm_sigma_0_5mm	3.51969	1.84729	1.46154	2.80045	4.07077	3.91544
rlmFeatS_lrhgle_LoG_radius_5mm_sigma_0_5mm	4.84626	21.1688	1.46154	28.5567	39.971	5.35503
rlmFeatS_lrlgle_LoG_radius_5mm_sigma_0_5mm	3.18804	0.20727	1.46154	0.316621	0.457181	3.55555
rlmFeatS_re_LoG_radius_5mm_sigma_0_5mm	2.06537	2.22674	0.423829	2.50019	2.55809	2.21573
rlmFeatS_rln_LoG_radius_5mm_sigma_0_5mm	21.4711	24.6266	2.92308	26.1412	68.4332	36.1216
rlmFeatS_rlnNorm_LoG_radius_5mm_sigma_0_5mm	0.462987	0.669968	0.794872	0.496895	0.437618	0.44904
rlmFeatS_rlv_LoG_radius_5mm_sigma_0_5mm	0.714781	0.266638	0.102564	0.543932	1.1526	0.965422
rlmFeatS_rp_LoG_radius_5mm_sigma_0_5mm	0.641026	0.806838	0.884615	0.67915	0.607753	0.620308
rlmFeatS_sre_LoG_radius_5mm_sigma_0_5mm	0.67389	0.839744	0.884615	0.715902	0.675981	0.673677
rlmFeatS_srhgle_LoG_radius_5mm_sigma_0_5mm	1.23536	9.29923	0.884615	7.37285	7.28558	1.27837
rlmFeatS_srlgle_LoG_radius_5mm_sigma_0_5mm	0.533521	0.112232	0.884615	0.0982505	0.0879278	0.522503
ngtdmFeatS_coarseness_LoG_radius_5mm_sigma_0_5mm	0.0985394	0.110918	1000000	0.103749	0.0283006	0.0483974
ngtdmFeatS_contrast_LoG_radius_5mm_sigma_0_5mm	0.0421661	0.0457276	65535	0.0240275	0.0143435	0.0475737
ngtdmFeatS_busyness_LoG_radius_5mm_sigma_0_5mm	10.6095	0.734971	65535	0.701666	2.29259	23.0606
ngtdmFeatS_complexity_LoG_radius_5mm_sigma_0_5mm	0.294151	4.16732	0	2.93839	2.67376	0.330596
ngtdmFeatS_strength_LoG_radius_5mm_sigma_0_5mm	0.0987587	0.717167	65535	0.508204	0.175067	0.0504964
ngldmFeatS_lde_LoG_radius_5mm_sigma_0_5mm	0.000257768	0.000543439	0.0625	0.00024009	9.5047e-05	0.000159991
ngldmFeatS_hde_LoG_radius_5mm_sigma_0_5mm	4062.07	1876.56	16	4484.76	15043.7	8073.18
ngldmFeatS_lgce_LoG_radius_5mm_sigma_0_5mm	0.869565	0.120679	1	0.119792	0.117422	0.862
ngldmFeatS_hgce_LoG_radius_5mm_sigma_0_5mm	1.52174	11.2889	1	10.3158	10.1746	1.552
ngldmFeatS_ldlge_LoG_radius_5mm_sigma_0_5mm	0.000224788	6.44541e-05	0.0625	2.8461e-05	1.09139e-05	0.000143398
ngldmFeatS_ldhge_LoG_radius_5mm_sigma_0_5mm	0.000389689	0.00611529	0.0625	0.00248749	0.000936288	0.00022636
ngldmFeatS_hdlge_LoG_radius_5mm_sigma_0_5mm	3527.39	229.758	16	535.413	1754.65	6753.82
ngldmFeatS_hdhge_LoG_radius_5mm_sigma_0_5mm	6200.81	21253.8	16	46373.8	159843	13350.6
ngldmFeatS_gln_LoG_radius_5mm_sigma_0_5mm	49.1739	19.1778	4	39.3158	162.071	87.464
ngldmFeatS_glnNorm_LoG_radius_5mm_sigma_0_5mm	0.712665	0.426173	1	0.517313	0.643141	0.699712
ngldmFeatS_dcn_LoG_radius_5mm_sigma_0_5mm	16.5652	24.7333	4	9.10526	3.07143	3.224
ngldmFeatS_dcnNorm_LoG_radius_5mm_sigma_0_5mm	0.240076	0.54963	1	0.119806	0.0121882	0.025792
ngldmFeatS_dcp_LoG_radius_5mm_sigma_0_5mm	1	1	1	1	1	1
ngldmFeatS_glv_LoG_radius_5mm_sigma_0_5mm	0.143667	0.472099	0	0.34349	0.247103	0.150144
ngldmFeatS_dcv_LoG_radius_5mm_sigma_0_5mm	41.7774	8.39506	0	73.0069	1108.49	423.225
ngldmFeatS_entropy_LoG_radius_5mm_sigma_0_5mm	2.91694	2.42807	-3.20343e-16	4.19038	6.99554	5.75884
ngldmFeatS_energy_LoG_radius_5mm_sigma_0_5mm	0.168662	0.230617	1	0.0702909	0.00922776	0.02144
szmFeatS_sae_LoG_radius_5mm_sigma_0_5mm	0.00362612	0.273293	0.0625	0.408634	0.673667	0.000993238
szmFeatS_lae_LoG_radius_5mm_sigma_0_5mm	1696.5	155.8	16	577.6	4506	5466.5
szmFeatS_gln_LoG_radius_5mm_sigma_0_5mm	1	1.4	1	1.4	3	1
szmFeatS_glnNorm_LoG_radius_5mm_sigma_0_5mm	0.5	0.28	1	0.28	0.333333	0.5
szmFeatS_szn_LoG_radius_5mm_sigma_0_5mm	1	1	1	1.4	4.33333	1
szmFeatS_sznNorm_LoG_radius_5mm_sigma_0_5mm	0.5	0.2	1	0.28	0.481481	0.5
szmFeatS_zp_LoG_radius_5mm_sigma_0_5mm	0.0289855	0.111111	0.25	0.0657895	0.0357143	0.016
szmFeatS_lglze_LoG_radius_5mm_sigma_0_5mm	0.625	0.306944	1	0.306944	0.234568	0.625
szmFeatS_hglze_LoG_radius_5mm_sigma_0_5mm	2.5	7.8	1	7.8	9.55556	2.5
szmFeatS_salgle_LoG_radius_5mm_sigma_0_5mm	0.00102195	0.2112	0.0625	0.224266	0.111115	0.000284353
szmFeatS_sahgle_LoG_radius_5mm_sigma_0_5mm	0.0140428	0.752847	0.0625	2.04158	6.67448	0.00382878
szmFeatS_lalgle_LoG_radius_5mm_sigma_0_5mm	1642.5	14.5889	16	61.5403	490.848	5268.12
szmFeatS_lahgle_LoG_radius_5mm_sigma_0_5mm	1912.5	1845.2	16	5677.2	42186.2	6260
szmFeatS_glv_LoG_radius_5mm_sigma_0_5mm	0.25	1.04	0	1.04	1.20988	0.25
szmFeatS_szv_LoG_radius_5mm_sigma_0_5mm	506.25	74.8	0	346.56	3722	1560.25
szmFeatS_ze_LoG_radius_5mm_sigma_0_5mm	1	2.32193	-3.20343e-16	2.32193	2.11328	1
peakValleyFeatureS_peak_LoG_radius_5mm_sigma_0_5mm	5.17768	17.4094	-2.05453	15.3917	9.77491	4.14149
peakValleyFeatureS_valley_LoG_radius_5mm_sigma_0_5mm	-22.4577	-55.7003	-6.72547	-37.8334	-50.5609	-18.6679
ivhFeaturesS_meanHist_LoG_radius_5mm_sigma_0_5mm	-4.52101	-3.71667	-3.975	-5.62237	-5.99722	-5.2076
ivhFeaturesS_maxHist_LoG_radius_5mm_sigma_0_5mm	5.85	17.45	-2.05	15.35	18.65	5.25
ivhFeaturesS_minHist_LoG_radius_5mm_sigma_0_5mm	-22.45	-55.75	-6.75	-60.45	-70.35	-18.65
ivhFeaturesS_I50_LoG_radius_5mm_sigma_0_5mm	-3.85	-1.05	-2.95	-3.55	-4.95	-5.55
ivhFeaturesS_rangeHist_LoG_radius_5mm_sigma_0_5mm	28.3	73.2	4.7	75.8	89	23.9
ivhFeaturesS_Ix20_LoG_radius_5mm_sigma_0_5mm	-0.15	4.45	-2.05	1.85	-0.25	-0.25
ivhFeaturesS_MOHx20_LoG_radius_5mm_sigma_0_5mm	2.36333	9.04	-2.05	7.3125	3.57549	1.83571
ivhFeaturesS_MOCx20_LoG_radius_5mm_sigma_0_5mm	-13.4833	-23.5278	0	-22.1767	-18.2827	-12.426
ivhFeaturesS_Ix30_LoG_radius_5mm_sigma_0_5mm	-1.55	2.35	-2.95	-0.35	-2.15	-2.95
ivhFeaturesS_MOHx30_LoG_radius_5mm_sigma_0_5mm	1.39762	7.34286	-2.5	5.15	1.96053	0.873684
ivhFeaturesS_MOCx30_LoG_radius_5mm_sigma_0_5mm	-11.415	-19.4667	-6.75	-18.5045	-15.3432	-11.1444
ivhFeaturesS_Ix40_LoG_radius_5mm_sigma_0_5mm	-2.65	0.15	-2.95	-1.75	-3.75	-4.75
ivhFeaturesS_MOHx40_LoG_radius_5mm_sigma_0_5mm	0.489286	5.63421	-2.5	3.56613	0.539623	-0.39902
ivhFeaturesS_MOCx40_LoG_radius_5mm_sigma_0_5mm	-9.99815	-14.5944	-6.75	-15.8333	-13.4327	-10.184
ivhFeaturesS_IabsX200_LoG_radius_5mm_sigma_0_5mm	-22.45	-55.75	-6.75	-60.45	-70.35	-18.65
ivhFeaturesS_IabsX300_LoG_radius_5mm_sigma_0_5mm	-22.45	-55.75	-6.75	-60.45	-70.35	-18.65
ivhFeaturesS_IabsX400_LoG_radius_5mm_sigma_0_5mm	-22.45	-55.75	-6.75	-60.45	-70.35	-18.65
ivhFeaturesS_Vx10_LoG_radius_5mm_sigma_0_5mm	8500	5500	375	9375	31375	15125
ivhFeaturesS_Vx30_LoG_radius_5mm_sigma_0_5mm	8250	5500	375	9375	31000	14000
ivhFeaturesS_VabsX0_LoG_radius_5mm_sigma_0_5mm	1500	2250	0	2375	6125	2875
ivhFeaturesS_VabsX10_LoG_radius_5mm_sigma_0_5mm	0	375	0	500	375	0
ivhFeaturesS_VabsX30_LoG_radius_5mm_sigma_0_5mm	0	0	0	0	0	0
firstOrderS_min_Wavelets_db_1_HHH	-35.0895	-104.025	-11.6347	-41.807	-129.284	-106.841
firstOrderS_max_Wavelets_db_1_HHH	34.573	52.3618	33.9075	43.3622	47.0228	43.0853
firstOrderS_mean_Wavelets_db_1_HHH	0.150464	-2.92214	4.43997	0.0481205	-1.54779	0.566944
firstOrderS_range_Wavelets_db_1_HHH	69.6625	156.387	45.5422	85.1692	176.307	149.926
firstOrderS_std_Wavelets_db_1_HHH	12.1499	23.047	17.4473	14.7133	19.3134	15.1929
firstOrderS_var_Wavelets_db_1_HHH	147.621	531.162	304.408	216.48	373.006	230.824
firstOrderS_median_Wavelets_db_1_HHH	-1.34409	-0.997605	-2.25649	-0.4671	0.237233	0.154833
firstOrderS_skewness_Wavelets_db_1_HHH	0.109636	-1.68206	0.979513	0.267529	-2.11126	-2.66204
firstOrderS_kurtosis_Wavelets_db_1_HHH	1.40471	7.09277	-0.773883	1.89896	10.7977	19.5844
firstOrderS_entropy_Wavelets_db_1_HHH	0.966452	1.63849	0.811278	1.27987	1.6469	1.14011
firstOrderS_rms_Wavelets_db_1_HHH	1000.22	997.344	1004.59	1000.16	998.639	1000.68
firstOrderS_energy_Wavelets_db_1_HHH	69030952	44761296	4.03682e+06	76023768	251314512	125170624
firstOrderS_totalEnergy_Wavelets_db_1_HHH	8628869120	5595162112	504602048	9502970880	31414315008	15646327808
firstOrderS_meanAbsDev_Wavelets_db_1_HHH	8.66053	13.6603	14.7338	9.90207	12.3226	9.11289
firstOrderS_medianAbsDev_Wavelets_db_1_HHH	8.513	13.4126	11.7755	9.88359	12.1726	9.10162
firstOrderS_P10_Wavelets_db_1_HHH	-12.2193	-24.2379	-11.6347	-18.752	-20.6374	-10.2942
firstOrderS_P90_Wavelets_db_1_HHH	13.6912	14.7032	33.9075	14.6312	17.7058	13.4976
firstOrderS_robustMeanAbsDev_Wavelets_db_1_HHH	4.9612	6.66541	14.7338	5.0585	6.57382	5.3138
firstOrderS_robustMedianAbsDev_Wavelets_db_1_HHH	4.81619	6.64659	11.7755	5.04631	6.56687	5.28886
firstOrderS_interQuartileRange_Wavelets_db_1_HHH	12.1527	15.0043	23.551	11.38	14.4438	13.4227
firstOrderS_coeffDispersion_Wavelets_db_1_HHH	7.92877	-18.2786	2.65216	-593.274	16.2358	6.20058
firstOrderS_coeffVariation_Wavelets_db_1_HHH	80.7497	-7.88701	3.9296	305.759	-12.4781	26.7979
shapeS_majorAxis_Wavelets_db_1_HHH	29.2381	26.3949	13.0656	32.8585	54.2471	37.5089
shapeS_minorAxis_Wavelets_db_1_HHH	22.6054	20.8695	7.07107	22.6134	35.6687	29.5181
shapeS_leastAxis_Wavelets_db_1_HHH	19.2633	15.3065	5.41196	18.4761	27.475	24.6942
shapeS_flatness_Wavelets_db_1_HHH	0.658844	0.579904	0.414214	0.562294	0.506479	0.658356
shapeS_elongation_Wavelets_db_1_HHH	0.773151	0.790664	0.541196	0.688205	0.657523	0.786964
shapeS_max3dDiameter_Wavelets_db_1_HHH	32.0156	25.4951	8.66025	33.541	59.3717	46.3681
shapeS_max2dDiameterAxialPlane_Wavelets_db_1_HHH	22.3607	25	7.07107	26.9258	39.0513	32.0156
shapeS_max2dDiameterSagittalPlane_Wavelets_db_1_HHH	28.2843	18.0278	5	22.3607	55.2268	32.0156
shapeS_max2dDiameterCoronalPlane_Wavelets_db_1_HHH	25	22.3607	7.07107	32.0156	57.0088	36.0555
shapeS_surfArea_Wavelets_db_1_HHH	22.9931	17.6763	2.50145	24.9813	71.2971	39.33
shapeS_volume_Wavelets_db_1_HHH	8.625	5.625	0.5	9.5	31.5	15.625
shapeS_filledVolume_Wavelets_db_1_HHH	8.625	5.625	0.5	9.5	31.5	15.625
shapeS_Compactness1_Wavelets_db_1_HHH	0.0441354	0.0427031	0.0713031	0.0429265	0.0295208	0.0357404
shapeS_Compactness2_Wavelets_db_1_HHH	0.692112	0.647921	1.80642	0.654717	0.30964	0.453859
shapeS_spherDisprop_Wavelets_db_1_HHH	1.13051	1.15565	0.821095	1.15164	1.47813	1.30125
shapeS_sphericity_Wavelets_db_1_HHH	0.884556	0.865314	1.21789	0.868329	0.676528	0.768494
shapeS_surfToVolRatio_Wavelets_db_1_HHH	2.66587	3.14246	5.00289	2.62961	2.2634	2.51712
glcmFeatS_energy_Wavelets_db_1_HHH	0.221372	0.163152	0.346154	0.188354	0.164301	0.209074
glcmFeatS_jointEntropy_Wavelets_db_1_HHH	2.46464	2.99085	0.230769	2.74342	3.06554	2.50017
glcmFeatS_jointMax_Wavelets_db_1_HHH	0.316898	0.242329	0.346154	0.263335	0.228635	0.249565
glcmFeatS_jointAvg_Wavelets_db_1_HHH	2.45032	5.3816	0.692308	2.44761	6.48994	5.51976
glcmFeatS_jointVar_Wavelets_db_1_HHH	0.361925	0.889431	0.230769	0.431825	0.647321	0.467152
glcmFeatS_contrast_Wavelets_db_1_HHH	0.731704	1.9241	0.923077	0.939946	1.29494	0.998893
glcmFeatS_invDiffMom_Wavelets_db_1_HHH	0.709986	0.618118	0.276923	0.666539	0.669135	0.693911
glcmFeatS_invDiffMomNorm_Wavelets_db_1_HHH	0.959409	0.974667	0.390533	0.949533	0.982047	0.981971
glcmFeatS_invDiff_Wavelets_db_1_HHH	0.717547	0.639716	0.307692	0.678526	0.684391	0.702256
glcmFeatS_invDiffNorm_Wavelets_db_1_HHH	0.883053	0.905838	0.369231	0.864735	0.921149	0.920172
glcmFeatS_invVar_Wavelets_db_1_HHH	0.502882	0.523439	0.0576923	0.543392	0.496719	0.520603
glcmFeatS_dissimilarity_Wavelets_db_1_HHH	0.605307	0.92967	0.461538	0.712426	0.756047	0.669395
glcmFeatS_diffEntropy_Wavelets_db_1_HHH	1.23693	1.52684	-1.4785e-16	1.31919	1.51049	1.31824
glcmFeatS_diffVar_Wavelets_db_1_HHH	0.731704	1.9241	0.923077	0.939946	1.29494	0.998893
glcmFeatS_diffAvg_Wavelets_db_1_HHH	0	0	0	0	0	0
glcmFeatS_sumAvg_Wavelets_db_1_HHH	4.90063	10.7632	1.38462	4.89521	12.9799	11.0395
glcmFeatS_sumVar_Wavelets_db_1_HHH	0.715997	1.63362	0	0.787353	1.29434	0.869714
glcmFeatS_sumEntropy_Wavelets_db_1_HHH	1.71769	1.99342	-1.4785e-16	1.79962	2.08117	1.77287
glcmFeatS_corr_Wavelets_db_1_HHH	-0.0138754	-0.0503191	-0.230769	-0.0854033	-5.17217e-05	-0.0683195
glcmFeatS_clustTendency_Wavelets_db_1_HHH	0.715997	1.63362	0	0.787353	1.29434	0.869714
glcmFeatS_clustShade_Wavelets_db_1_HHH	0.216007	-1.97252	0	0.156988	-1.67376	-0.855599
glcmFeatS_clustPromin_Wavelets_db_1_HHH	1.57413	17.9775	0	2.05185	11.9168	5.47836
glcmFeatS_haralickCorr_Wavelets_db_1_HHH	112.233	943.055	12.3846	137.343	1240.7	682.64
glcmFeatS_autoCorr_Wavelets_db_1_HHH	6.00109	28.8953	0.923077	5.95329	42.12	30.436
glcmFeatS_firstInfCorr_Wavelets_db_1_HHH	-0.0714851	-0.241565	65535	-0.0852671	-0.0520848	-0.038399
glcmFeatS_secondInfCorr_Wavelets_db_1_HHH	0.389842	0.725433	0.214586	0.421427	0.376875	0.288957
[truncated: 1,079 more rows]

## Sheet: P5
Feature	RO1	R1	R2	RO2	RO3	R3
[truncated: 1,430 more rows]

## Sheet: P6
Feature	RO1	R1	R2	RO2	RO3	R3
[truncated: 1,430 more rows]

[truncated: 15 more sheets: P7, P8, P9, P10, P11, P12, P13, P14, P15, P16, P17, P18, P19, P20, P21]
